# Supplementary material for: Cortical GABAergic Neuron Dysregulation in Schizophrenia Is Age Dependent
Source: Biol Psychiatry Glob Open Sci. 2025 Sep 8;6(1):100606. doi: 10.1016/j.bpsgos.2025.100606 (PMC12556227; doi:10.1016/j.bpsgos.2025.100606)
Supplement: Supplemental Data [file mmc2.zip]

Archive with 3 entries (3 files):
- ACC_by_newStudy.xlsx
- All_snCTPs.xlsx
- DLPFC_by_newStudy.xlsx
