# Supplementary material for: Cortical GABAergic Neuron Dysregulation in Schizophrenia Is Age Dependent
Source: Biol Psychiatry Glob Open Sci. 2025 Sep 8;6(1):100606. doi: 10.1016/j.bpsgos.2025.100606 (PMC12556227; doi:10.1016/j.bpsgos.2025.100606)
Supplement: Supplemental Data [file mmc2.zip › ACC_by_newStudy.xlsx]

## Sheet: Pitt_ACC
individualID	newStudy	Brain_Region	ageDeath	PMI	reportedGender	primaryDiagnosis	race	Astrocyte	Endothelial	IT	L4.IT	L5.ET	L5.6.IT.Car3	L5.6.NP	L6.CT	L6b	LAMP5	Microglia	OPC	Oligodendrocyte	PAX6	PVALB	Pericyte	SST	VIP	VLMC
CMC_PITT_001	Pitt_ACC	ACC	49	21.2	male	control	White	0.0872514	-1.60773	-1.63322	0.474368	0.312722	-0.788637	1.45295	0.611453	0.481636	0.704424	-0.0798659	-0.534401	-0.655536	0.0583095	1.10603	-1.55286	0.500392	0.838147	-1.45154
CMC_PITT_001	Pitt_ACC	ACC	49	21.2	male	control	White	0.0872514	-1.60773	-1.63322	0.474368	0.312722	-0.788637	1.45295	0.611453	0.481636	0.704424	-0.0798659	-0.534401	-0.655536	0.0583095	1.10603	-1.55286	0.500392	0.838147	-1.45154
CMC_PITT_003	Pitt_ACC	ACC	38	28.8	male	Schizophrenia	White	-1.66262	0.843539	1.92747	-1.93992	1.60913	0.998037	-3.1008	-3.19921	-0.870726	-2.1206	-0.928148	-0.184981	-3.48553	1.0926	-3.45776	1.26366	-3.35703	-1.95557	1.15383
CMC_PITT_004	Pitt_ACC	ACC	25	20.1	female	Schizophrenia	Black or African American	1.70071	1.45312	0.450316	1.66412	1.56113	0.98128	-1.24557	-1.21679	0.752995	2.55026	1.46335	1.13643	-2.00584	2.99349	0.240993	0.65987	0.78517	3.26186	1.33762
CMC_PITT_005	Pitt_ACC	ACC	37	6	male	Schizophrenia	Black or African American	-0.310559	0.842808	1.14079	-0.0280722	-0.58139	0.941927	-2.10733	-3.31173	-0.892229	0.953956	-0.132283	1.20722	-0.323403	1.8395	-1.79055	0.631501	-0.900834	1.27338	0.793973
CMC_PITT_006	Pitt_ACC	ACC	52	27.1	male	Schizophrenia	Black or African American	-0.196044	-0.661347	0.503036	-0.0173667	-0.429149	2.02156	0.197086	-1.12366	-1.58335	1.00551	-0.73645	-0.292102	0.10865	0.241192	-0.48186	0.176177	0.0950842	-0.275755	-0.0472126
CMC_PITT_007	Pitt_ACC	ACC	46	23.8	female	Schizophrenia	White	-0.573978	-0.451034	0.048342	0.433599	-1.26312	-1.16254	-0.0842452	0.40562	0.0713628	-1.31905	1.34154	-1.35979	-1.01355	-0.897386	-0.0327934	-1.17807	1.44227	-0.0663126	-1.05542
CMC_PITT_009	Pitt_ACC	ACC	43	13.8	male	control	White	0.920515	1.13571	0.724697	-0.845765	-0.106214	0.236157	0.22006	0.643593	-0.172103	0.116555	1.26502	0.494234	0.89392	0.172241	0.461624	0.562642	0.598847	0.424817	0.667113
CMC_PITT_009	Pitt_ACC	ACC	43	13.8	male	control	White	0.920515	1.13571	0.724697	-0.845765	-0.106214	0.236157	0.22006	0.643593	-0.172103	0.116555	1.26502	0.494234	0.89392	0.172241	0.461624	0.562642	0.598847	0.424817	0.667113
CMC_PITT_010	Pitt_ACC	ACC	51	24.2	male	control	White	0.65778	0.206275	0.156962	-0.49125	-0.167979	-0.176664	-0.253409	1.10149	-0.734612	0.143938	0.347124	-0.271288	0.760304	0.215988	0.445226	-0.0166768	0.415863	-0.514708	-0.150869
CMC_PITT_010	Pitt_ACC	ACC	51	24.2	male	control	White	0.65778	0.206275	0.156962	-0.49125	-0.167979	-0.176664	-0.253409	1.10149	-0.734612	0.143938	0.347124	-0.271288	0.760304	0.215988	0.445226	-0.0166768	0.415863	-0.514708	-0.150869
CMC_PITT_011	Pitt_ACC	ACC	49	21.5	male	Schizophrenia	White	-1.81133	-1.72799	-0.474635	-1.15171	1.06808	-0.953914	0.801358	0.588555	-0.178159	0.823561	-1.48118	-1.79326	-0.962612	-1.73831	0.678056	-1.62227	-0.487654	-0.481738	-1.68087
CMC_PITT_012	Pitt_ACC	ACC	40	16.6	female	control	Black or African American	-0.85371	0.339895	-0.0129149	0.245724	-0.199655	0.36439	-0.248304	-0.180532	-1.23881	0.274267	0.384898	0.0550598	0.15792	0.512309	0.558794	0.188712	0.628513	-0.0559229	0.233324
CMC_PITT_012	Pitt_ACC	ACC	40	16.6	female	control	Black or African American	-0.85371	0.339895	-0.0129149	0.245724	-0.199655	0.36439	-0.248304	-0.180532	-1.23881	0.274267	0.384898	0.0550598	0.15792	0.512309	0.558794	0.188712	0.628513	-0.0559229	0.233324
CMC_PITT_013	Pitt_ACC	ACC	24	9.1	female	control	White	-0.0491355	-2.00815	-1.50539	0.456297	-0.166714	-0.556122	0.0266033	0.8838	0.699146	-1.04824	0.218251	-2.03876	-1.79964	-1.61694	-0.63302	-1.86548	0.160539	-0.678698	-1.78622
CMC_PITT_014	Pitt_ACC	ACC	53	7.9	male	Schizophrenia	White	0.637079	1.54863	0.836752	-0.619414	-0.00564066	0.601227	-0.352239	-0.157766	0.805515	-0.119263	1.02303	0.628581	0.806136	1.22893	0.026773	1.22273	0.829814	0.385824	1.2925
CMC_PITT_015	Pitt_ACC	ACC	55	15.4	male	control	White	0.272292	1.58341	0.845134	1.20306	-1.83766	0.813375	-1.4324	-1.40758	-0.836345	0.899986	0.732466	0.714189	2.49962	1.2491	0.291777	1.54919	0.82575	0.614834	1.0911
CMC_PITT_017	Pitt_ACC	ACC	62	22.9	male	Schizophrenia	White	0.713209	1.07778	0.790619	-2.29811	1.20449	-0.300388	0.0758986	0.178015	0.0444377	0.487874	-1.2576	0.402945	0.199772	0.134374	0.478404	0.755716	-0.334362	-0.194023	0.839854
CMC_PITT_018	Pitt_ACC	ACC	37	18.9	female	Schizophrenia	Black or African American	0.0247832	-0.327253	-1.32554	0.385423	1.36705	-0.699324	0.969477	1.61894	2.31906	1.00234	0.27074	0.143348	-0.361975	-0.616003	0.779184	-0.336672	0.504424	0.591675	0.124519
CMC_PITT_019	Pitt_ACC	ACC	58	7.7	male	Schizophrenia	White	0.698248	0.0800884	-0.9285	-0.306363	0.286422	-1.46401	-0.488886	-0.429629	0.501622	2.75859	-1.12116	0.31722	-0.928868	0.214891	-0.000385115	-0.136643	-0.174442	1.37207	-0.0518949
CMC_PITT_020	Pitt_ACC	ACC	47	14.4	female	Schizophrenia	White	-0.454275	-0.569478	-0.655501	0.0976939	-0.12468	-0.860425	-0.231364	0.473463	1.72746	1.25962	-1.05331	0.082681	0.00683914	-0.702242	0.60493	-0.738674	0.333161	0.230383	-0.447565
CMC_PITT_021	Pitt_ACC	ACC	59	19.4	male	control	Black or African American	-0.432959	-0.461246	-0.113707	-0.671449	-0.0381074	-0.445446	0.00389415	-0.599039	0.0600825	1.14197	-1.40178	0.298868	0.246341	0.00565349	-0.316497	0.217599	-1.18796	-0.440023	-0.109321
CMC_PITT_023	Pitt_ACC	ACC	35	9.1	male	Schizophrenia	White	-0.0774786	0.857335	-0.701101	0.341506	-2.39235	0.329463	-0.202745	0.866527	0.976819	0.627003	0.575491	0.0363148	0.763719	1.26839	0.772467	0.482245	0.403661	0.656145	0.426846
CMC_PITT_024	Pitt_ACC	ACC	41	20.1	female	Schizophrenia	White	-0.553755	-0.764293	-0.491791	0.919027	0.749999	-1.19875	0.924264	0.454427	1.57178	0.198165	0.302248	-0.571483	0.420096	-1.00752	0.964907	-0.831534	0.373522	0.358261	-0.73002
CMC_PITT_025	Pitt_ACC	ACC	32	30.8	male	Schizophrenia	White	0.745235	-0.579694	1.37067	-0.698061	0.279972	1.60809	0.51589	-1.54377	-0.678314	-0.782109	-1.77962	1.59496	-0.998778	0.754286	-1.54447	1.05892	-0.968883	-0.951132	0.719611
CMC_PITT_026	Pitt_ACC	ACC	50	16.9	male	Schizophrenia	White	-1.77612	-0.419507	0.328254	-2.71024	-0.830744	-0.763711	-1.70459	0.322909	0.137743	-2.97554	2.57984	-0.0151416	-1.52832	-1.51665	-1.55312	-0.725895	-3.28631	-2.89511	-0.933014
CMC_PITT_027	Pitt_ACC	ACC	50	22.9	female	Schizophrenia	Black or African American	0.933679	1.38668	2.18899	-0.884521	1.60932	1.2497	-0.405667	-1.19058	-0.45656	-0.71242	-3.2549	1.39011	-1.09066	0.735058	-2.48015	1.96643	-1.49986	-1.18559	1.64821
CMC_PITT_028	Pitt_ACC	ACC	58	22.7	female	control	White	0.809334	0.69253	-0.073919	-1.39381	-0.172682	0.331508	0.692806	0.668291	-1.73543	0.589678	-0.0472046	0.460819	0.25245	0.137083	0.375934	0.505398	0.384884	0.0563093	0.453573
CMC_PITT_028	Pitt_ACC	ACC	58	22.7	female	control	White	0.809334	0.69253	-0.073919	-1.39381	-0.172682	0.331508	0.692806	0.668291	-1.73543	0.589678	-0.0472046	0.460819	0.25245	0.137083	0.375934	0.505398	0.384884	0.0563093	0.453573
CMC_PITT_029	Pitt_ACC	ACC	34	27.4	male	Schizophrenia	White	1.28682	-0.176558	-0.749008	0.620798	0.164772	-0.434512	0.0825349	-0.111816	0.442499	0.274164	1.14077	-0.460585	-0.594876	-1.11848	1.19532	-0.785926	1.13821	1.27858	-0.291004
CMC_PITT_030	Pitt_ACC	ACC	62	22.7	male	Schizophrenia	White	0.225499	-0.131201	0.210928	-0.909329	0.193224	0.648356	0.370898	0.436364	-1.41989	1.58899	-0.0700677	0.179299	0.505664	0.230635	-0.614071	0.315305	-0.803279	-0.460498	0.696412
CMC_PITT_031	Pitt_ACC	ACC	49	19.9	male	control	Black or African American	0.759809	0.55719	-0.452334	1.39737	-1.02951	0.876959	0.543897	0.652895	0.409107	0.33413	0.816558	0.28188	0.361635	1.34575	0.535729	0.584418	1.3561	1.0572	0.818287
CMC_PITT_032	Pitt_ACC	ACC	73	19.7	female	control	White	1.91382	1.31662	0.294466	-0.430948	-0.492548	-0.169675	-0.0204128	0.375767	0.0119598	0.170756	1.20657	1.26279	1.31991	0.340252	0.109007	0.829652	0.385539	-0.642518	1.15024
CMC_PITT_033	Pitt_ACC	ACC	39	24.5	female	control	White	0.35889	-0.204575	-1.37532	1.21686	-1.52495	0.369652	0.957425	0.826326	0.977348	0.90007	0.224726	0.00829635	-0.102598	0.0173207	1.543	-0.431435	1.10732	1.24066	-0.141681
CMC_PITT_033	Pitt_ACC	ACC	39	24.5	female	control	White	0.35889	-0.204575	-1.37532	1.21686	-1.52495	0.369652	0.957425	0.826326	0.977348	0.90007	0.224726	0.00829635	-0.102598	0.0173207	1.543	-0.431435	1.10732	1.24066	-0.141681
CMC_PITT_034	Pitt_ACC	ACC	55	6.4	male	control	White	-1.63123	-2.52402	-2.33351	0.335606	-1.32524	-2.75338	-0.360721	1.32966	1.06222	-1.45605	-0.638701	-3.04477	-0.0360273	-1.36037	-0.175828	-2.65883	-1.06043	-0.927609	-3.14358
CMC_PITT_037	Pitt_ACC	ACC	50	11	male	Schizophrenia	White	-0.719447	-0.76665	-1.12311	-0.424884	1.22392	-1.62498	0.216788	-0.285247	-0.385504	0.181142	-0.993389	-0.687485	0.230102	-0.753157	0.811856	-0.91988	-1.10585	-1.34161	-0.758763
CMC_PITT_038	Pitt_ACC	ACC	43	22.3	male	control	White	-0.525045	-1.16101	-0.835857	0.585193	0.442153	-0.997477	0.420367	0.150633	0.243979	-1.69825	0.447975	-1.19885	-1.04062	-1.34823	-0.386089	-1.26125	-0.183363	-0.000384334	-1.32113
CMC_PITT_038	Pitt_ACC	ACC	43	22.3	male	control	White	-0.525045	-1.16101	-0.835857	0.585193	0.442153	-0.997477	0.420367	0.150633	0.243979	-1.69825	0.447975	-1.19885	-1.04062	-1.34823	-0.386089	-1.26125	-0.183363	-0.000384334	-1.32113
CMC_PITT_039	Pitt_ACC	ACC	58	16.4	male	control	White	0.187626	-0.927169	-1.2292	-0.27325	0.162585	-0.173449	0.381517	-0.239509	-1.28885	0.266189	-0.128418	-0.954268	-0.742545	-0.272909	1.16724	-1.42454	-0.0324972	0.0809133	-1.17631
CMC_PITT_040	Pitt_ACC	ACC	65	18.4	male	control	White	-0.13895	0.747087	0.155375	-1.01435	0.237358	0.0676595	0.639547	0.280044	0.699234	0.405827	0.566441	0.537554	0.221552	0.525839	0.706521	1.03308	0.643168	0.465544	0.818098
CMC_PITT_041	Pitt_ACC	ACC	44	24.5	female	Schizophrenia	White	1.10361	2.36299	1.98361	-1.78807	-0.110949	-0.263936	-2.00284	-0.0519455	-4.15793	-1.10777	3.13108	1.05534	-0.621181	-0.422652	-1.09823	2.12355	-1.31347	-3.05242	1.79906
CMC_PITT_042	Pitt_ACC	ACC	21	24.2	male	control	White	0.642092	0.496991	1.1278	0.760331	-0.586904	1.8754	-0.520623	-0.521204	0.130611	-0.103995	-1.433	1.05978	0.143179	0.547245	-0.0870661	1.07095	1.44103	0.39114	1.02199
CMC_PITT_043	Pitt_ACC	ACC	63	23.2	male	Schizophrenia	White	0.409887	0.426216	0.797611	-0.401902	-0.119885	-0.984811	-0.016238	0.060481	-0.459154	-1.67818	0.693436	0.244774	0.900977	-0.0406958	-0.780334	0.630027	-0.244354	-1.39938	1.01339
CMC_PITT_044	Pitt_ACC	ACC	47	28.9	male	Schizophrenia	White	0.691593	-0.349844	-0.903287	0.0662517	1.13225	-2.14061	0.457968	0.1816	0.868445	-0.635361	0.15686	-0.60453	-1.23889	0.293093	0.746313	-0.806071	-0.400553	0.134184	-0.491254
CMC_PITT_045	Pitt_ACC	ACC	37	20.5	male	control	White	0.0712022	-0.0976678	-0.826807	0.656996	0.0806622	1.66157	1.45202	0.683793	-0.339344	0.366831	0.537942	0.236568	0.0369851	-0.629771	0.971594	-0.471127	0.681511	0.60791	-0.391269
CMC_PITT_046	Pitt_ACC	ACC	43	21.7	male	control	White	-0.76952	-1.00864	-1.69076	0.919613	0.798606	-0.748889	-0.339171	0.451786	0.277786	0.161477	0.329771	-1.42711	-1.25831	-0.321324	0.564131	-1.23227	0.281344	0.381445	-1.00865
CMC_PITT_046	Pitt_ACC	ACC	43	21.7	male	control	White	-0.76952	-1.00864	-1.69076	0.919613	0.798606	-0.748889	-0.339171	0.451786	0.277786	0.161477	0.329771	-1.42711	-1.25831	-0.321324	0.564131	-1.23227	0.281344	0.381445	-1.00865
CMC_PITT_048	Pitt_ACC	ACC	51	7.8	female	control	White	0.41877	-0.284048	-1.75175	0.0491355	-0.716093	-1.09734	0.0214568	1.59093	0.990708	0.790953	0.946307	-0.000593022	0.289882	-0.738055	1.06216	-0.728758	0.947162	1.25965	-0.531457
CMC_PITT_048	Pitt_ACC	ACC	51	7.8	female	control	White	0.41877	-0.284048	-1.75175	0.0491355	-0.716093	-1.09734	0.0214568	1.59093	0.990708	0.790953	0.946307	-0.000593022	0.289882	-0.738055	1.06216	-0.728758	0.947162	1.25965	-0.531457
CMC_PITT_049	Pitt_ACC	ACC	47	23.4	male	Schizophrenia	White	0.130705	-0.325998	-0.0115679	0.360828	1.54731	-0.454316	-0.42176	-1.06221	-0.147917	-1.23698	0.148013	0.0248792	-0.243647	-0.519254	-0.0735972	-0.513939	0.19976	-0.874632	-0.311973
CMC_PITT_050	Pitt_ACC	ACC	65	24.1	male	control	White	0.194078	-1.67179	-1.50726	0.132568	-0.0197341	-1.41198	0.476364	1.10761	0.859393	0.253853	0.0413768	-1.4192	-0.0764101	-1.67911	1.34575	-1.55199	-0.520819	-0.282389	-1.62648
CMC_PITT_051	Pitt_ACC	ACC	62	11.1	male	Schizophrenia	White	-0.701679	-0.301771	-0.0921213	-0.235744	0.389549	-0.911464	1.65272	0.899816	1.03777	-0.669416	0.838437	-0.931454	0.24849	-4.99528	0.473849	-0.627	-0.597842	-1.15072	-0.720317
CMC_PITT_053	Pitt_ACC	ACC	42	8.2	male	Schizophrenia	White	0.696767	0.916715	-0.35376	-0.373037	-1.37809	0.531735	0.266312	2.04579	1.55187	0.32693	1.85064	0.789615	0.569617	1.04902	0.712779	0.399523	1.41709	0.740259	0.45032
CMC_PITT_054	Pitt_ACC	ACC	64	20	female	control	Black or African American	0.756003	0.817562	0.872709	0.378586	-0.366514	-0.194862	0.100027	-0.919305	-0.0245912	0.492361	0.983364	0.68449	0.950239	1.74662	-0.024081	0.952609	0.807177	0.810667	0.739818
CMC_PITT_055	Pitt_ACC	ACC	61	23.8	male	control	White	-0.41875	0.179054	-0.00316724	0.411579	0.893655	-0.401802	0.103306	-0.0817599	-0.0244682	0.429778	-0.21238	-0.320875	-0.608159	-1.39826	0.426974	-0.461433	0.608257	0.417151	-0.458656
CMC_PITT_056	Pitt_ACC	ACC	37	39.9	male	Schizophrenia	White	-3.19704	-0.625247	0.798207	0.641802	-0.428744	1.02045	0.36208	-1.67445	-0.0435436	0.48072	-0.668491	1.18808	-0.769658	1.46835	0.337293	1.17596	1.03134	1.17878	0.680514
CMC_PITT_057	Pitt_ACC	ACC	47	14.1	female	Schizophrenia	White	0.728274	1.26365	1.51573	-1.49248	1.46791	0.881252	-0.121167	-0.273785	0.915311	-0.696123	-2.03339	1.9001	-1.01781	0.429228	-2.57794	1.29695	-1.60599	-0.771257	0.977221
CMC_PITT_058	Pitt_ACC	ACC	50	20.7	male	control	White	-0.338281	-0.255413	-0.287403	-0.399696	1.49019	-0.915286	-1.12456	-1.44384	-0.528176	1.78529	-1.47507	-0.215105	-1.66425	-0.0573857	0.625568	-0.322669	-0.907812	0.991901	0.256452
CMC_PITT_059	Pitt_ACC	ACC	66	9.4	male	control	White	-0.0828064	-0.892399	-0.431585	-0.276716	-0.810978	-1.7866	0.421737	-0.547598	0.540382	-0.439577	0.379994	-0.219247	0.0717399	-0.903838	0.27593	-1.17111	-0.0327087	-0.43275	-0.454528
CMC_PITT_060	Pitt_ACC	ACC	65	17.4	male	Schizophrenia	White	-0.261241	-0.384208	0.690423	-0.98666	-0.841576	0.245174	0.184362	0.263459	0.0724354	0.150157	-0.410789	0.0353135	0.301997	-0.330272	-0.529449	0.10045	-0.790782	-0.556709	0.330954
CMC_PITT_061	Pitt_ACC	ACC	45	17.9	female	control	White	0.752084	-1.38267	-1.61337	0.745091	-2.39197	-1.07006	-0.0706949	0.298307	0.914998	-1.23461	0.614179	-1.39611	-0.592592	-0.166908	-0.113012	-1.13897	0.303156	-0.680061	-0.774387
CMC_PITT_062	Pitt_ACC	ACC	50	23.2	male	control	White	-0.143123	0.603897	-0.159326	-0.0100924	0.105773	-0.558262	-0.401332	-0.0550279	-1.12565	1.50281	-0.0261943	-0.208954	0.00505479	1.63033	0.44202	0.273886	-0.468591	0.613765	0.157064
CMC_PITT_063	Pitt_ACC	ACC	17	15.1	male	control	White	-0.407704	-0.0625067	-0.753052	0.655064	0.649494	1.17361	0.909887	1.28788	1.51948	-0.084398	0.575191	-0.37822	-0.915243	0.236293	0.393705	0.116642	0.964063	0.964728	-0.200905
CMC_PITT_064	Pitt_ACC	ACC	54	24.4	male	control	White	-0.531823	-1.67553	-0.156423	0.13739	-0.704964	-2.14706	-0.766807	0.316777	-0.832897	-1.75406	0.228734	-1.94505	0.281432	-1.0291	-0.803781	-1.37561	-0.741801	-1.93106	-1.28714
CMC_PITT_065	Pitt_ACC	ACC	69	16.1	female	Schizophrenia	White	0.813487	1.58648	1.06735	-1.15509	-0.00226468	-0.536571	-1.41533	-0.368417	-0.213542	-0.276792	0.922607	0.487946	-0.163092	-0.188021	-0.64671	1.15009	-0.449458	0.0681495	1.11682
CMC_PITT_066	Pitt_ACC	ACC	32	18.4	male	Schizophrenia	White	0.84807	0.361018	-0.306638	0.367741	0.153035	0.236074	0.95361	1.01315	1.39948	0.072298	0.645123	-0.164737	1.30071	0.325407	0.513427	-0.334632	0.324499	0.793736	0.187438
CMC_PITT_067	Pitt_ACC	ACC	58	19.1	male	control	White	1.04761	0.848248	0.608554	-1.01518	1.02916	0.0360723	0.084284	0.53254	0.528772	-1.14332	1.43127	0.923517	4.39634	0.0300518	-0.330566	0.494457	0.120111	-0.581009	0.959619
CMC_PITT_068	Pitt_ACC	ACC	66	25.3	male	control	White	0.63197	1.08251	1.70605	-0.436079	0.766028	0.214182	-1.47543	-1.16257	-0.650244	-0.315921	0.603565	0.790277	0.564725	0.568556	0.115613	1.31128	0.202218	-1.30276	1.27642
CMC_PITT_069	Pitt_ACC	ACC	17	21.8	male	Schizophrenia	Black or African American	0.305001	-0.93847	-1.43148	1.28695	0.41187	0.00843689	0.906482	0.877248	0.322153	-0.718245	1.25513	-0.835135	-0.886815	-1.61043	0.00364308	-1.40551	0.83665	1.0355	-0.882913
CMC_PITT_070	Pitt_ACC	ACC	56	14.1	male	Schizophrenia	Black or African American	-0.0282415	0.248316	0.329739	-0.347991	-0.632719	-0.729742	-0.48307	-0.393141	0.257207	0.612934	0.00436656	0.519236	-0.0162087	0.940066	-0.502686	0.497894	-0.834895	-0.165487	0.445162
CMC_PITT_071	Pitt_ACC	ACC	51	31.9	male	Schizophrenia	White	-1.1675	0.892698	1.45678	-0.607941	0.544595	0.862408	-0.521545	-1.01074	-1.24935	0.169828	-3.1155	1.38966	0.457773	0.51247	-2.10493	1.22457	-2.3563	-0.237675	1.19543
CMC_PITT_072	Pitt_ACC	ACC	60	28.1	male	Schizophrenia	Black or African American	0.936679	0.705131	0.129837	0.30846	0.660946	0.530097	0.553071	0.866643	-0.554351	0.19974	0.710784	0.618511	1.10871	0.540044	-0.0614356	0.527124	-0.488951	-1.17745	0.569751
CMC_PITT_073	Pitt_ACC	ACC	63	15.1	male	Schizophrenia	White	0.380551	0.111162	0.392172	-0.576467	1.41271	-0.373468	-1.55901	-0.539982	0.471882	-0.0291545	-0.665805	0.615019	-1.49615	-0.376473	-1.7301	0.0377732	-2.33472	-0.499547	0.207847
CMC_PITT_074	Pitt_ACC	ACC	54	28.6	male	Schizophrenia	White	-1.22634	-0.314614	0.75571	-0.818177	0.536253	-0.939289	-0.679725	-0.527819	-0.0721159	-0.134552	-0.505609	-1.43924	-0.943004	-0.0253888	-0.538584	-0.262604	-1.1786	-0.457526	-0.466171
CMC_PITT_075	Pitt_ACC	ACC	36	28.1	female	control	White	0.587223	0.640777	-0.151586	-0.373583	-0.592591	0.615692	0.736779	1.31913	0.565321	0.457174	-0.0890273	0.3205	0.670028	0.897968	0.643388	0.80594	0.58893	0.0162181	0.475614
CMC_PITT_076	Pitt_ACC	ACC	20	14	male	control	Black or African American	-0.407306	-1.3391	-0.925921	1.63382	0.60182	0.625383	0.930034	1.79454	-0.690701	-0.257994	0.417787	-1.22461	-0.468748	-1.47261	0.910609	-1.13277	1.08904	0.624703	-1.65627
CMC_PITT_077	Pitt_ACC	ACC	40	28.6	male	Schizophrenia	White	-1.79496	-1.57582	-0.169599	-0.48387	0.144858	-0.00978008	1.56665	0.360476	0.842315	-1.65697	-1.89437	-0.414885	-0.192838	-2.44513	0.290734	-0.961775	0.59647	-1.53276	-1.49731
CMC_PITT_078	Pitt_ACC	ACC	37		female	Schizophrenia	White	0.273208	-0.0655205	-0.3511	-0.0322566	-0.165398	0.426263	-0.477191	-0.040742	-1.5638	0.829441	-0.0753346	0.646995	-0.301364	0.650152	0.543421	0.33743	0.769243	0.93449	-0.015037
CMC_PITT_079	Pitt_ACC	ACC	50	40.5	male	Schizophrenia	White	-1.22154	-1.06159	0.209353	-0.879232	-0.323781	2.03561	0.139646	1.15504	1.22337	1.07917	-3.70084	1.27339	-0.746556	-0.674053	-0.254034	0.511994	-1.18105	-0.844222	0.275747
CMC_PITT_080	Pitt_ACC	ACC	37	22.5	female	control	White	-0.136065	0.336846	0.251858	-0.189427	-0.125713	0.512001	1.35893	1.09699	0.924571	0.185818	0.364244	0.30252	0.111994	0.824577	0.44048	0.38489	0.978382	0.102389	0.107624
CMC_PITT_081	Pitt_ACC	ACC	27	16.5	male	Schizophrenia	Black or African American	-0.721059	-1.00376	0.257766	0.722281	2.91497	0.315948	0.839904	0.366202	0.552769	-1.58203	-4.53498	-0.356931	-1.09626	-0.127484	-1.33129	-0.3626	-0.588256	0.496512	-0.488569
CMC_PITT_082	Pitt_ACC	ACC	61	16.4	male	control	White	1.46336	1.01305	0.310347	6.04739	-0.191825	0.546826	5.03339	-0.360848	-0.551235	0.694064	1.05066	1.16812	2.31626	0.598109	0.125114	1.03716	0.839256	0.297845	1.14131
CMC_PITT_083	Pitt_ACC	ACC	63	18.3	male	Schizophrenia	White	-2.22538	0.837522	0.311475	-0.465655	-0.844087	-0.733291	0.866151	-0.33123	-0.235432	-0.0416413	-0.983363	0.692172	-2.49685	0.128566	0.34735	0.664981	-0.685938	-0.457419	0.274599
CMC_PITT_085	Pitt_ACC	ACC	46	30.2	male	Schizophrenia	White	-0.396964	-0.561348	-0.0941783	-0.89098	-0.758718	0.160232	0.562308	-0.843229	0.444691	0.271161	-1.04446	0.0950197	0.00185533	1.42218	0.119206	-0.0726751	-0.790676	-0.361879	-0.357356
CMC_PITT_086	Pitt_ACC	ACC	38	17.8	female	Schizophrenia	Black or African American	0.543354	0.645538	0.0909229	0.247279	0.24335	0.874374	0.362712	0.721867	0.194156	-0.226748	-0.20664	0.806987	0.911061	0.711215	-0.115961	0.804349	0.335031	-0.053604	0.837489
CMC_PITT_087	Pitt_ACC	ACC	41	22.1	male	control	Black or African American	-0.181351	-0.819063	-1.29766	0.886523	0.280823	-0.201984	1.46124	0.528924	-0.243822	-0.318952	0.801466	-1.1896	-0.986041	-0.535009	0.533999	-1.36037	1.24316	1.29786	-1.25781
CMC_PITT_088	Pitt_ACC	ACC	39	18.8	male	control	White	0.295123	0.022547	-0.382725	-0.0657258	-0.385886	0.100867	-0.391183	0.429897	-0.333253	0.466145	0.450686	-0.281005	-0.00436884	1.18066	0.26313	0.246201	0.992205	0.405312	0.107501
CMC_PITT_089	Pitt_ACC	ACC	83	16	male	Schizophrenia	White	0.602761	0.203894	0.935074	-1.36394	-0.0760784	0.711306	-0.270253	-1.52663	-0.326848	-0.470912	0.740572	0.8861	0.155297	0.414935	-1.35262	0.762156	-1.43535	-1.4258	1.14705
CMC_PITT_090	Pitt_ACC	ACC	58	18.9	male	Schizophrenia	White	-1.23399	1.34906	0.765698	1.94136	1.07075	2.30298	-1.45348	-0.919102	-1.38801	-0.0879362	0.342699	0.0587467	-0.650091	0.190144	-0.931593	1.59212	-1.26356	-0.65003	1.38018
CMC_PITT_091	Pitt_ACC	ACC	49	23.5	male	Schizophrenia	Black or African American	0.067678	0.077929	0.343677	0.209482	0.0310605	0.931893	1.32454	-0.391381	-0.806322	1.94848	-0.430468	0.203683	-0.0355913	0.652807	1.49207	0.290025	-0.190037	0.117429	-0.098338
CMC_PITT_092	Pitt_ACC	ACC	65	21.2	male	control	White	1.47967	0.575457	0.759896	-0.554594	-0.215195	0.709819	0.212338	-0.208076	-1.83098	1.08833	0.523059	0.340294	0.266299	1.25954	0.447393	0.592725	0.44795	1.20311	0.417447
CMC_PITT_093	Pitt_ACC	ACC	52	16.2	male	control	White	-2.67375	-0.625665	-0.342434	0.465898	-0.697528	1.04036	-0.749835	-0.766975	-0.42807	0.737207	-0.746479	-0.273255	0.956774	-1.56233	0.466919	-0.693046	0.279925	0.0373879	-0.984768
CMC_PITT_094	Pitt_ACC	ACC	49	4.5	male	Schizophrenia	White	-0.114032	0.465801	-0.47667	0.658521	-0.551445	-0.726934	-0.290159	1.49545	0.610642	0.220641	1.14036	-0.0741376	1.88894	0.723222	-0.0598999	0.105748	0.716828	0.253537	0.37014
CMC_PITT_095	Pitt_ACC	ACC	47	20.1	female	Schizophrenia	Black or African American	-0.173506	-1.72092	-0.762195	0.491957	0.389521	-1.19878	0.239593	-0.420094	1.11001	-1.35924	-0.220225	-1.53647	-0.704964	-1.73445	-0.329427	-1.2663	0.114078	-0.80262	-1.28399
CMC_PITT_096	Pitt_ACC	ACC	59	28.1	male	Schizophrenia	Black or African American	-0.0731976	0.899495	0.465857	-0.45078	1.32257	-0.670004	-0.767615	-0.908427	-0.216001	-0.447241	0.919308	-0.287459	0.880121	0.828299	-0.582193	0.586167	-0.248831	-0.691968	0.380558
CMC_PITT_097	Pitt_ACC	ACC	51	11.5	male	control	White	-0.374859	0.372472	-0.162957	1.49778	-1.54536	0.294111	-0.768655	-0.392219	-1.14633	0.964018	0.183886	0.381992	1.40321	1.26496	0.781444	0.375163	1.32149	1.7289	0.415329
CMC_PITT_098	Pitt_ACC	ACC	56	14.5	male	control	White	0.264126	0.13678	-0.118956	-0.0542998	-0.583254	0.109811	-0.332818	0.3356	0.318504	0.390407	0.520913	-0.299514	0.805381	0.503956	0.375162	-0.108772	0.260109	1.27567	-0.170533
CMC_PITT_099	Pitt_ACC	ACC	52	22.6	female	control	White	-0.772108	-1.67251	-0.666681	0.395384	-1.59229	-1.35047	-0.661209	0.257115	-0.203218	-0.718058	0.228213	-0.872552	0.0499159	-0.513012	0.0729123	-1.25606	-0.507105	-0.67587	-0.872965
CMC_PITT_099	Pitt_ACC	ACC	52	22.6	female	control	White	-0.772108	-1.67251	-0.666681	0.395384	-1.59229	-1.35047	-0.661209	0.257115	-0.203218	-0.718058	0.228213	-0.872552	0.0499159	-0.513012	0.0729123	-1.25606	-0.507105	-0.67587	-0.872965
CMC_PITT_100	Pitt_ACC	ACC	38	20.7	male	control	White	0.26971	-0.0209973	0.118685	-0.265888	1.20275	0.179797	-1.02073	-0.89217	1.19014	0.308275	0.0729345	1.02091	-0.491627	0.55893	-1.32949	-0.02094	-0.739151	0.0517455	0.639588
CMC_PITT_101	Pitt_ACC	ACC	42	26.1	male	control	White	-2.30021	0.56314	0.175324	0.249579	0.704759	0.962734	0.213165	-0.0663249	-0.912988	1.84202	0.0886866	0.680729	0.259495	0.828907	0.999951	0.935259	0.455994	1.50115	0.152365
CMC_PITT_102	Pitt_ACC	ACC	45	9.1	male	Schizophrenia	Black or African American	-1.26455	-1.5842	-1.18763	0.71445	-0.0718898	-2.97566	0.211498	-0.362561	-0.314556	-2.0304	-0.0862611	-2.19952	-0.776492	-2.10149	-0.33511	-2.13886	-0.759529	-1.1205	-2.27374
CMC_PITT_103	Pitt_ACC	ACC	19	7	male	control	Black or African American	-0.596296	-0.56192	-1.3276	1.17928	0.906365	0.318742	0.834358	2.58554	0.185646	-0.216539	0.794576	-0.741411	-1.15099	0.372518	0.49057	-0.799658	0.248379	1.69653	-1.00155
CMC_PITT_104	Pitt_ACC	ACC	40	15.8	male	control	White	-0.752461	0.254934	-0.240211	0.108304	-0.0512074	1.09306	-0.0666253	0.37996	1.10958	0.19091	-0.566068	0.185712	0.857663	-0.124322	0.485784	0.44178	0.738876	-0.146637	-0.100309
CMC_PITT_105	Pitt_ACC	ACC	52	8	male	Schizophrenia	Black or African American	2.27244	2.16497	2.48686	-2.89641	0.792887	1.3702	-2.61675	-1.02019	-2.83072	-2.54859	0.125881	2.36661	1.7962	-0.267774	-4.52808	1.57463	-4.40439	-3.46984	2.15798
CMC_PITT_106	Pitt_ACC	ACC	27	19.1	male	Schizophrenia	Black or African American	-0.145026	-1.23307	0.686468	0.333083	0.688369	-0.117077	0.573275	0.78204	-0.143715	-2.49966	0.652105	-1.34492	-1.32581	-1.00227	-0.508697	-1.29337	0.0666028	-1.28583	-1.37076
CMC_PITT_107	Pitt_ACC	ACC	63	29	female	Schizophrenia	White	0.948205	0.102075	-0.423289	1.28146	0.739577	-1.04144	0.100734	-0.276766	0.479739	1.77991	0.82426	-0.103053	0.397606	0.335765	0.832958	-0.574662	-0.601883	1.65184	-0.458025
CMC_PITT_108	Pitt_ACC	ACC	57	24	male	control	White	0.65573	-0.0126063	0.209782	-0.798537	-2.77072	-0.429998	-0.0785399	-0.206964	-2.94934	0.633912	0.0214593	-0.116057	0.235897	0.991192	0.725386	0.251099	0.337152	-0.029159	0.0566725
CMC_PITT_109	Pitt_ACC	ACC	67	24	female	control	White	0.522978	0.453524	0.702901	0.314024	-0.0689713	1.31847	0.193753	-0.897298	-0.758123	0.828854	0.0832986	0.411772	0.160898	0.470344	-0.246204	0.986797	-0.190048	0.13761	0.774275
CMC_PITT_110	Pitt_ACC	ACC	28	25.3	male	control	Black or African American	-0.696142	-1.61697	-0.111501	1.16077	-0.199641	0.200532	0.361579	-0.180661	-0.599615	-0.417119	0.24503	-0.331907	-0.735235	1.18731	0.198648	-0.925875	0.723294	0.0654195	-1.31623
CMC_PITT_111	Pitt_ACC	ACC	25	5	male	Schizophrenia	White	-0.735285	-0.00710912	-0.261062	-0.125444	-0.496473	-0.170217	0.310496	1.19762	1.17878	-0.539499	-0.168322	0.116494	-0.92943	-0.229653	0.0381936	0.318535	0.15094	-0.389732	-0.0557961
CMC_PITT_112	Pitt_ACC	ACC	54	8.2	male	control	White	-0.891715	-1.83564	-1.44254	0.442749	-0.699591	-1.74103	0.492816	0.535617	1.68871	-1.36102	0.506235	-2.25202	-0.518601	-1.61003	0.354647	-2.22714	-1.02162	-0.97685	-1.96439
CMC_PITT_113	Pitt_ACC	ACC	48	16.6	male	control	White	1.19116	0.941872	1.72012	-0.794577	-0.949084	1.31263	-0.646248	-1.14385	0.0783111	-0.98583	-1.61714	1.26884	1.44997	0.767037	-0.229517	1.5157	-0.038704	-1.39956	1.21088
CMC_PITT_115	Pitt_ACC	ACC	33		male	Schizophrenia	White	-0.104079	-0.500829	-0.752725	1.03007	-0.0412595	-0.894852	1.94054	0.902662	1.04071	0.93724	0.474024	-0.502722	0.427136	-1.11016	1.129	-0.881246	0.673731	1.09133	-0.541968
CMC_PITT_117	Pitt_ACC	ACC	33	28	male	Schizophrenia	White	1.68696	2.54317	1.43833	-1.47133	1.25887	1.32464	-3.82672	-1.83025	-1.1858	-0.900274	-1.20282	2.97549	1.4677	0.480365	-2.87949	2.48878	-2.84183	-1.10957	2.57842
CMC_PITT_118	Pitt_ACC	ACC	71	23.8	female	Schizophrenia	White	1.4927	1.45498	1.9939	-1.79065	2.31224	1.11596	-1.52755	-0.502916	-0.379965	-0.517452	-0.0662585	1.70853	-0.552304	0.925735	-2.70121	1.62734	-1.38419	-0.255453	1.93674
CMC_PITT_120	Pitt_ACC	ACC	44	8.3	male	Schizophrenia	White	1.10906	1.10157	1.55477	-1.11891	1.77916	-0.416834	-1.80662	-0.886554	-0.786235	0.147255	-0.517649	1.43014	1.02909	1.24325	-2.09855	1.29349	-1.97556	-0.349031	1.6255
CMC_PITT_121	Pitt_ACC	ACC	42	25.9	male	control	White	-1.68539	0.465863	1.69322	1.4324	-0.28883	1.47625	-1.12245	-3.13008	-0.236317	0.897	-0.254899	0.991299	-0.314632	0.497255	0.42063	1.35825	0.553314	0.68606	0.542386
CMC_PITT_122	Pitt_ACC	ACC	65	21.5	female	control	White	0.460872	-0.245891	-0.404071	-0.197436	0.427755	-0.309232	0.0369998	0.808077	0.178262	0.0470256	-0.0187434	-0.770724	-0.0393267	-0.325914	0.409675	-0.499611	0.32988	-0.031589	0.161775
CMC_PITT_123	Pitt_ACC	ACC	82	22.5	male	control	White	-1.05817	-1.29679	-1.15395	-0.367151	0.0111832	-0.5597	-0.474402	-0.179968	-0.824882	0.831909	-0.056826	-1.55591	-0.365274	-1.49136	-0.0249735	-1.62125	-1.17573	-0.642533	-1.34633
CMC_PITT_127	Pitt_ACC	ACC	41	19.3	female	control	Black or African American	-0.550711	-1.18673	-0.0223015	-0.166272	0.0568461	-0.402283	0.4307	-0.454288	0.365049	-1.82507	0.158958	-1.01041	-0.920542	6.85402e-05	-0.664475	-1.42445	-0.145839	-0.412299	-1.41224
CMC_PITT_129	Pitt_ACC	ACC	53	23.2	male	control	White	0.22693	-1.00262	0.253326	0.220449	-1.4828	-0.680536	0.526033	0.178149	-1.12657	-1.14725	-0.257619	-1.19785	-0.520061	-0.0299318	-0.0895847	-0.842711	-0.233866	-1.54547	-0.982695
CMC_PITT_133	Pitt_ACC	ACC	57	14.9	female	control	White	0.166592	-0.962774	-1.1883	-0.585557	-1.38123	-1.09649	-0.0634039	0.265732	-0.533269	0.199725	-0.852853	-1.36326	0.601426	-0.462598	0.568055	-1.57364	0.0334344	-0.247721	-1.52582
CMC_PITT_137	Pitt_ACC	ACC	55	28	male	control	White	0.346744	1.05231	0.939851	-0.227987	-0.245846	0.135891	-0.508016	-0.963457	-0.280964	-0.454051	-0.212351	0.83074	-0.271228	1.02025	0.06138	1.40615	0.939644	0.83627	1.06399
CMC_PITT_140	Pitt_ACC	ACC	36	14.5	female	control	White	0.558781	0.628366	-1.06451	-0.246744	-0.5771	1.38087	0.805551	2.28341	0.984555	0.465032	0.834521	0.18111	0.820065	0.280243	0.730761	-0.101364	0.712049	0.712275	0.196016
CMC_PITT_143	Pitt_ACC	ACC	65	18.5	female	control	White	1.30986	1.31297	-0.234381	-0.672058	0.146013	0.110745	0.580565	9.88907e-06	0.425696	0.259227	1.06241	0.798005	3.00159	0.407763	0.245357	0.775028	0.628731	0.583824	1.12957
CMC_PITT_144	Pitt_ACC	ACC	48	24.5	male	control	White	0.740168	1.00154	1.62012	-1.03056	-0.159281	1.05788	-1.06426	-1.31143	-0.764773	-0.881678	-0.807908	1.19789	0.132118	-0.139775	-0.156106	1.17505	0.601936	-0.715929	0.951454
CMC_PITT_146	Pitt_ACC	ACC	45	17.3	male	control	White	0.507751	1.1378	0.713631	-0.733163	-1.00503	0.708347	-0.454151	-0.0455499	0.663391	-0.474345	0.683166	0.867592	0.0966953	0.306974	0.167354	0.662929	0.515739	-0.500302	0.816495
CMC_PITT_147	Pitt_ACC	ACC	45	12.3	female	control	White	-0.0154918	0.847937	-0.286263	-0.379737	0.982257	1.47404	0.492142	0.749461	0.601427	0.53487	0.394164	0.635815	1.67984	0.904257	0.844048	0.595057	1.01412	0.341804	0.169303
CMC_PITT_148	Pitt_ACC	ACC	44	23.9	male	control	Black or African American	-0.926362	-1.95729	-0.925916	1.20722	-0.689355	-1.16719	0.682207	0.362962	-0.605646	-0.688746	-0.25422	-1.82823	-0.47291	-0.81025	-0.440765	-1.47629	0.383364	-1.07027	-1.47934
CMC_PITT_149	Pitt_ACC	ACC	46	22	male	control	White	1.32835	1.45659	1.18191	-1.59416	0.300334	0.89469	-1.66337	-0.429349	0.05294	0.710431	-0.380028	1.26863	-1.08933	0.816423	-1.02809	1.24113	0.00174156	0.953559	1.12057
CMC_PITT_153	Pitt_ACC	ACC	25	20.2	male	control	White	-0.0898876	1.04667	-0.0462881	0.439838	-0.0198668	0.474766	1.49605	0.745392	-0.0879526	0.704881	0.465299	0.631561	-0.242241	1.39383	0.859221	0.776859	1.22684	1.2123	0.568169
CMC_PITT_155	Pitt_ACC	ACC	25	16.9	male	control	White	-3.02057	-1.65164	-0.759134	1.06029	-0.313436	-0.460187	0.43819	0.172808	1.20661	-0.347138	0.109119	-0.974101	-0.444464	-0.294253	0.450779	-1.21719	0.583875	0.748746	-1.89417
CMC_PITT_161	Pitt_ACC	ACC	50	23.8	male	control	White	0.426839	-0.821095	-0.341044	0.800805	0.40456	-1.52261	0.140953	-0.0917194	0.515943	-0.859298	0.0588583	-1.17216	-1.08736	-0.161803	0.00538567	-0.814872	0.434863	-0.286438	-0.85349
CMC_PITT_163	Pitt_ACC	ACC	21	23.9	female	control	White	-0.355571	0.238294	-0.374725	0.987214	-0.972108	1.4496	-0.342589	0.458062	-0.0138555	-0.298384	0.223578	0.00439347	-0.655656	0.846109	0.470926	0.579174	0.992794	1.03159	0.342387
CMC_PITT_165	Pitt_ACC	ACC	46	16.6	male	control	White	-0.668798	-0.587953	-0.522144	0.632656	-0.469739	-0.267003	1.06185	-0.878429	-0.959297	0.0410357	0.504304	-0.640602	-0.541329	-0.1536	0.59058	-0.394248	0.901575	0.576551	-0.27452
CMC_PITT_166	Pitt_ACC	ACC	67	8.5	female	control	White	0.753608	0.329476	0.12197	-0.920481	-0.267778	0.276572	0.392163	1.33648	0.301494	0.624095	0.647136	-0.158599	0.950012	0.51567	0.485704	0.292352	0.329431	0.359023	0.259034
CMC_PITT_168	Pitt_ACC	ACC	52	28.2	male	control	White	-1.70362	0.474183	0.551732	-0.0726229	0.573409	1.13056	1.66365	0.853693	-0.94291	0.815901	-0.239534	-0.0002787	0.989573	0.171356	1.01787	0.439949	0.678933	0.181078	-0.00110182
CMC_PITT_169	Pitt_ACC	ACC	23	15.9	female	control	White	-1.66149	-0.660308	-1.87159	1.25115	-0.459325	-0.557758	0.463284	1.05646	1.087	-0.665834	0.659462	-1.74739	-0.278218	-2.05546	0.67675	-1.10225	0.0358027	0.290753	-0.841137
CMC_PITT_170	Pitt_ACC	ACC	53	13.7	female	control	White	0.768392	0.923526	-0.0891199	-1.28347	0.192823	0.753599	-0.0600404	0.24168	0.265933	0.234294	0.440432	0.0160111	0.587146	-0.142771	1.08503	0.434511	0.774874	-0.0447978	0.539191
CMC_PITT_173	Pitt_ACC	ACC	22	20.1	male	control	White	-2.06711	-0.576239	-1.60117	0.704763	-0.897221	0.758351	0.569692	0.385418	1.34071	1.38051	0.772124	-0.225094	-0.391716	-1.18301	1.2543	-0.746297	1.2775	1.82176	-0.962463
CMC_PITT_174	Pitt_ACC	ACC	68	11.8	male	control	White	0.353795	0.107401	0.589304	-0.205067	0.843827	0.318559	0.143197	-0.233778	0.266198	0.395377	0.307552	0.417447	0.440675	-0.443003	-0.628645	0.23137	-0.0436903	-0.87923	0.436593
CMC_PITT_175	Pitt_ACC	ACC	58	16.5	male	control	White	-0.408139	-1.61517	-1.04734	-0.539238	-2.19832	-1.18952	0.564197	0.917387	0.566983	-1.26471	0.266678	-1.58947	0.923576	-1.42093	-0.240919	-1.87053	-0.210575	-1.50331	-1.80724
CMC_PITT_176	Pitt_ACC	ACC	41	15.4	female	control	White	-0.0998774	-0.637084	-1.34935	0.743747	-0.381906	-1.24477	1.45392	1.68587	1.38848	0.483646	0.494952	-0.71984	0.390222	-1.29522	0.915787	-1.00112	0.680748	0.246613	-1.0911
CMC_PITT_177	Pitt_ACC	ACC	70	21.2	male	control	White	-0.083757	-0.615638	0.300551	0.118287	0.69161	0.217114	1.19151	-0.963656	0.49213	0.186658	-0.228812	-0.223385	0.680503	-0.896554	0.19511	-0.36521	-0.943276	-1.93855	-0.548617

## Sheet: MSSM_ACC
individualID	newStudy	Brain_Region	ageDeath	PMI	reportedGender	primaryDiagnosis	race	Astrocyte	Endothelial	IT	L4.IT	L5.ET	L5.6.IT.Car3	L5.6.NP	L6.CT	L6b	LAMP5	Microglia	OPC	Oligodendrocyte	PAX6	PVALB	Pericyte	SST	VIP	VLMC
CMC_MSSM_025	MSSM_ACC	ACC	68	8.9	male	Schizophrenia	White	-0.935453	-0.815672	0.599973	0.211713	-1.18751	0.668656	0.333308	-0.822956	-0.713779	0.423235	-0.389417	-0.928956	0.675834	-0.178547	0.24484	-0.88438	-0.310562	0.0343115	-0.864377
CMC_MSSM_026	MSSM_ACC	ACC	58	12.3	male	control	White	-0.868189	-1.74011	-1.07536	0.724267	-1.5039	0.0536771	0.4321	0.567794	-0.327311	-0.935581	-0.749959	-1.71601	0.813001	-2.21691	-0.0708647	-2.12706	0.739099	-0.77148	-1.62538
CMC_MSSM_027	MSSM_ACC	ACC	66	12.1	male	Schizophrenia	White	0.188904	0.30439	0.850102	-0.36924	2.02081	-0.549979	-0.549257	0.0545729	-1.09188	0.350185	0.534332	0.382308	0.456678	0.815514	-0.359732	0.176548	-0.370256	-0.360109	0.30093
CMC_MSSM_028	MSSM_ACC	ACC	76	21.2	female	Schizophrenia	White	0.489862	-0.282733	0.303194	0.0425156	-0.401978	0.481047	-0.113735	-0.312207	0.269266	0.615556	0.23069	0.201119	0.0932812	1.43259	0.177663	0.252029	-0.236691	0.57065	0.0401957
CMC_MSSM_029	MSSM_ACC	ACC	82	5.7	female	control	White	-1.18843	-0.630759	1.11968	0.352841	-1.86522	0.38793	0.346377	2.124	1.44208	0.561351	-0.719703	-1.25549	0.0825774	-0.55855	0.0515895	-1.23384	-0.309965	-0.253211	-0.719349
CMC_MSSM_033	MSSM_ACC	ACC	81	4	female	control	Black or African American	-1.0573	-0.466683	0.0839321	0.445305	0.668227	-0.537296	-0.0779504	0.598717	-1.09288	-0.451831	-0.768063	-0.438468	0.291046	0.209702	-0.610931	-0.498241	-0.296425	-0.976842	-0.652694
CMC_MSSM_035	MSSM_ACC	ACC	75	2	male	control	White	-2.38115	-1.42495	-0.590626	0.440393	-1.2949	-0.626897	-0.334781	-0.740071	-0.530019	-1.14477	-0.417466	-2.41515	-0.00682342	-2.13863	-0.321798	-1.80165	-0.207221	-0.611172	-1.82706
CMC_MSSM_036	MSSM_ACC	ACC	82	3.8	female	control	White	0.144085	0.683437	-2.07371	-0.842853	0.743777	1.88615	-1.57408	-1.07626	0.395216	-0.983097	1.63683	0.742659	0.610971	-1.33136	-1.15031	0.598152	-2.02246	-0.7681	0.687355
CMC_MSSM_037	MSSM_ACC	ACC	40	3.7	female	control	Black or African American	-0.41309	-0.393357	0.533652	1.32682	-0.915505	-0.179005	0.684131	1.25915	-0.575926	0.934198	-0.357843	-0.088207	0.519563	1.2276	1.31158	-0.61761	1.57369	0.515489	-0.855442
CMC_MSSM_038	MSSM_ACC	ACC	82	3.4	female	control	White	0.0633811	0.379946	0.422283	0.451194	-0.233192	-2.01751	-0.583938	-0.692237	-0.477013	-0.0195508	0.418427	-0.114484	1.12004	0.439786	-0.810297	0.873247	-0.244735	-0.259995	0.630675
CMC_MSSM_039	MSSM_ACC	ACC	68	24	female	control	White	-0.700844	-1.12602	-0.281366	-0.672982	1.26803	0.849129	0.34702	1.0328	1.24512	-0.049913	0.510782	-0.0139647	-0.430973	0.0193355	0.378312	-1.05411	0.536125	-0.428957	-0.873209
CMC_MSSM_040	MSSM_ACC	ACC	64	23.8	male	control	White	0.350611	-1.85734	1.24321	0.562014	0.631747	0.9649	1.05396	1.01756	-0.157403	1.86893	-1.63073	0.509834	-0.818563	1.61116	1.85978	-0.737389	1.45912	1.70511	-0.847517
CMC_MSSM_042	MSSM_ACC	ACC	61	2.8	male	Schizophrenia	White	0.38779	0.0197321	0.659941	0.354265	0.196331	0.213847	-0.188805	-0.335978	-0.0795565	1.21525	1.09481	0.339466	-0.617265	1.12048	0.644736	-0.0688924	1.48673	0.984614	-0.0384661
CMC_MSSM_044	MSSM_ACC	ACC	66	7.6	male	control	White	1.50071	1.33853	-0.26161	-1.01098	0.495195	-0.128212	-0.576988	0.416653	0.990707	0.262877	0.709717	1.7347	0.552648	0.897136	-0.608388	1.21312	0.168161	0.33905	1.08975
CMC_MSSM_045	MSSM_ACC	ACC	73	21.1	male	control	White	0.00630647	-0.395137	1.06337	0.722752	-0.104045	-0.113727	0.0540649	0.256717	0.453082	0.856868	-0.373898	-0.254391	0.667527	1.07624	1.11214	-0.428173	1.06972	1.12528	-0.629355
CMC_MSSM_046	MSSM_ACC	ACC	90	1.8	female	control	White	-1.46338	-1.14174	-2.01336	-0.538611	-1.27746	-0.385231	-0.999137	-1.1907	0.953383	-1.45991	1.27103	-0.872299	1.6201	-1.96562	-1.52521	-1.15995	-1.27536	-2.68434	-0.553673
CMC_MSSM_047	MSSM_ACC	ACC	60	14.9	female	control	White	-0.724079	-1.48448	-0.0654497	0.865854	-0.639639	0.969382	0.947088	-0.471026	1.68363	-0.568377	-1.03769	-1.78891	-1.18454	-1.23989	0.0865391	-1.75817	1.21237	-0.0203578	-1.64217
CMC_MSSM_048	MSSM_ACC	ACC	84	17.7	male	Schizophrenia	White	0.955156	0.51559	0.117152	0.495786	0.451829	-1.83041	-0.539263	-0.478553	-0.372549	-0.067499	0.341011	0.79943	1.25366	-0.0574036	0.0154479	0.703396	0.219292	-0.296786	0.469259
CMC_MSSM_049	MSSM_ACC	ACC	61	20.3	female	control	White	-0.706615	-1.34084	0.669892	0.287868	-1.57105	-0.895498	0.231052	0.0818999	-0.486695	0.19893	-0.79605	-0.498802	0.565208	0.441985	0.212049	-0.561358	0.803687	0.27118	-1.19281
CMC_MSSM_050	MSSM_ACC	ACC	73	14.9	male	control	Asian	-0.398419	-0.178584	-0.234665	-0.314764	-0.989312	-0.433018	0.137946	-0.144328	-0.783459	-0.000149935	-0.0851907	-0.0155094	1.20338	-0.0526376	-0.222929	-0.469408	-0.71338	-0.613267	-0.243354
CMC_MSSM_051	MSSM_ACC	ACC	90	2.1	female	control	Black or African American	0.116493	0.884609	-0.410803	-0.658121	1.66474	0.362679	-0.958735	0.327294	-0.578553	-0.502672	1.17151	0.0832154	-0.117575	0.0470054	-0.913457	0.498647	-0.802418	-0.969678	0.66239
CMC_MSSM_052	MSSM_ACC	ACC	85	8	female	control	White	-0.525863	-0.557848	-0.710566	0.674567	0.761986	1.28423	0.278999	-1.49061	1.33212	-0.487849	-0.0220325	-0.932186	-0.475165	-2.01276	-0.380765	-1.24389	0.127688	-0.272464	-1.19392
CMC_MSSM_053	MSSM_ACC	ACC	64	10.4	male	control	White	1.74961	1.46438	1.41036	-1.21649	0.482224	0.803248	-1.12957	0.465665	0.536813	-0.0278823	-0.668989	2.18577	0.812344	0.597569	-0.585259	1.20638	-0.883035	1.14801	0.968413
CMC_MSSM_054	MSSM_ACC	ACC	84	11.4	male	control	White	-0.575433	0.133256	0.677867	0.536206	-0.278567	-1.24445	-0.0266759	0.884998	-0.262551	0.188322	0.543605	-1.38523	-0.885761	0.130251	0.284362	0.369627	0.704622	0.165889	0.646921
CMC_MSSM_055	MSSM_ACC	ACC	66	23.9	male	control	White	-0.940844	-1.58389	-0.195517	0.232307	-1.36676	0.0383853	0.0148952	0.846451	-0.0977071	0.620426	-1.18794	-1.7185	-0.639918	-0.2264	1.05142	-1.78746	0.441799	0.220047	-1.55339
CMC_MSSM_056	MSSM_ACC	ACC	67	16.5	female	control	White	0.587794	0.690625	1.11432	0.950782	-0.972597	-0.127783	0.458861	-0.830975	-0.921018	0.950492	0.112972	-0.0329297	0.863162	1.44008	1.1108	0.613473	1.4941	1.2265	0.806862
CMC_MSSM_057	MSSM_ACC	ACC	79	19.3	female	control	Black or African American	-0.318929	-0.812867	0.39499	0.118409	-0.020563	0.570282	0.342148	0.884713	-0.715726	0.445758	-0.566021	-0.182284	-0.226001	-0.671208	0.745624	-0.931198	0.148621	0.0895403	-0.593116
CMC_MSSM_058	MSSM_ACC	ACC	76	4.3	female	control	White	-0.167825	0.210235	-0.215795	0.274721	0.368445	0.416906	0.37276	0.696314	1.26421	0.414723	0.658077	-0.165259	0.312901	0.418678	0.215483	0.240091	0.29839	0.489727	0.307577
CMC_MSSM_059	MSSM_ACC	ACC	57	21.4	male	Schizophrenia	White	-1.47194	-1.33098	1.25075	0.40152	-0.800364	-0.154177	-0.630592	0.536731	-0.629667	0.290537	-0.934359	-1.70843	-0.969605	0.408576	-0.675576	-1.53311	-0.643838	-0.459854	-1.67522
CMC_MSSM_060	MSSM_ACC	ACC	90	3.2	male	control	Black or African American	-0.370363	-0.0385686	0.172012	-0.138413	-0.238239	1.05562	0.540481	0.53332	-0.898147	0.923038	0.573234	-0.960833	0.0180494	0.815849	-0.148147	-0.0553317	0.511528	0.340576	0.595441
CMC_MSSM_061	MSSM_ACC	ACC	68	2.8	male	control	White	-0.638458	-0.547825	-0.81695	0.238622	-1.68482	-0.0671277	0.624053	-0.619062	0.101042	-0.173785	-0.159549	-1.40492	0.598834	-0.863253	0.337767	-0.984228	0.766603	-0.109778	-0.947677
CMC_MSSM_062	MSSM_ACC	ACC	75	11	male	Schizophrenia	White	-0.226682	0.151001	0.326273	0.685208	0.866603	0.428829	-0.118242	0.132939	0.182431	0.34137	0.544821	-0.370105	0.229937	-1.62367	0.560441	-0.981757	-0.518235	0.229588	-0.484151
CMC_MSSM_064	MSSM_ACC	ACC	85	5.3	male	control	White	-1.15558	-0.183632	-0.0732729	0.444993	-1.05764	0.471754	0.847773	1.95508	-2.37413	-0.473567	0.279764	-1.517	-0.276966	-1.86917	0.568144	-0.656191	-0.939829	-1.06083	-0.705618
CMC_MSSM_065	MSSM_ACC	ACC	90	5.9	female	control	White	0.28911	-0.069149	1.12568	0.288726	0.296183	-1.57004	0.0929083	0.214037	-0.997195	0.27696	-0.285682	-0.574316	-0.65853	1.20067	0.663721	-0.0799553	0.928481	0.515576	-0.0446938
CMC_MSSM_066	MSSM_ACC	ACC	78	4.3	female	control	White	-0.681383	-0.00417757	0.206335	-0.2653	0.13635	0.345089	-0.13156	0.606749	0.582991	0.027396	0.180403	-0.314765	0.607523	-0.441684	0.159871	-0.128528	0.0885813	-0.481478	-0.543618
CMC_MSSM_067	MSSM_ACC	ACC	81	19.4	female	control	White	0.641834	0.352135	-0.417519	-0.451033	1.43027	1.27848	-0.0592356	0.0527463	1.21094	0.941107	0.105804	0.796489	-0.486322	-2.46391	0.801534	0.803779	0.291972	-0.548211	0.850526
CMC_MSSM_069	MSSM_ACC	ACC	63	20.2	female	control	White	0.975676	2.97365	-4.67842	-0.888469	0.0405643	0.364644	-2.54224	-3.68021	1.37889	-3.78118	3.10033	1.66028	0.869441	0.0697363	-2.16681	3.22352	-3.44964	-1.88645	3.49275
CMC_MSSM_070	MSSM_ACC	ACC	74		male	control	White	-0.211359	-0.884561	0.46367	0.334985	0.376444	-1.01407	-0.796546	0.13341	-0.54133	0.261233	-0.228834	-0.937215	-0.491405	0.07912	0.384877	-0.729112	0.0335493	0.718229	-1.04541
CMC_MSSM_072	MSSM_ACC	ACC	66	22.6	female	control	White	0.256585	-1.46441	0.337015	-0.425349	-0.349268	0.530578	0.588548	1.25636	2.13775	0.408871	-1.13808	0.856446	-0.836285	-0.224657	0.058408	-0.342988	0.95246	0.630965	-0.638951
CMC_MSSM_073	MSSM_ACC	ACC	79	8.6	female	control	White	-2.00736	0.463305	-0.558386	0.498838	0.542538	0.195258	0.213074	0.818694	-0.684491	-0.156987	0.408241	-1.00731	0.786845	-1.64132	-0.205714	-0.531373	-0.353714	-0.513679	-0.434435
CMC_MSSM_074	MSSM_ACC	ACC	86	4.7	female	control	White	-0.191452	0.208677	0.0482732	-0.0142188	0.600826	-2.67127	-0.710693	0.108965	-0.949482	-0.719732	-0.0280835	-0.232316	2.19924	-1.25258	-0.392513	0.349863	0.0181292	-0.642076	0.191733
CMC_MSSM_075	MSSM_ACC	ACC	77	3.8	female	control	White	-0.182434	0.21783	0.277015	-1.15159	-0.455761	0.012008	-0.409615	-0.0895316	-1.03689	0.515762	0.259029	0.0397914	1.18359	0.449636	0.181867	-0.0384247	-0.239291	-0.0411985	0.0154927
CMC_MSSM_076	MSSM_ACC	ACC	90	5.3	female	control	Black or African American	-0.00478845	-0.252085	0.111295	-0.117569	1.81874	1.82653	0.700556	-0.0474	2.53467	0.122436	0.124802	0.214068	-0.794523	-0.27554	-0.513621	-0.334272	0.259379	0.103236	-0.00684115
CMC_MSSM_078	MSSM_ACC	ACC	90	6.1	male	control	White	-0.606421	-0.438266	0.95177	-1.08112	-0.107968	-0.843466	0.307924	0.792496	-0.296712	-0.147524	0.252213	-0.768344	0.892057	-0.502496	-0.638734	-0.924145	-0.665779	-0.900375	-0.42822
CMC_MSSM_079	MSSM_ACC	ACC	90	5.8	female	control	White	-0.50851	-0.19374	-0.493807	0.54976	-0.778584	0.616924	0.948081	0.967151	-0.989866	0.0494185	0.631389	-1.00757	-0.638071	-0.278435	0.816282	-0.830804	0.593964	-0.01144	-0.533123
CMC_MSSM_080	MSSM_ACC	ACC	84	4.1	male	control	White	1.21053	0.826749	-2.75198	-1.47213	0.465049	-2.73847	-0.848074	-1.20136	0.12963	-2.35734	1.23753	1.2948	3.26313	-0.284557	-1.75059	1.2315	0.000462396	-2.07285	0.994685
CMC_MSSM_081	MSSM_ACC	ACC	88	5.1	female	control	White	-0.720559	-0.63052	-0.767511	0.480274	-1.18623	1.51258	-0.309071	0.35214	0.778848	0.41876	0.737244	-0.262437	0.35521	-0.662508	0.467911	-0.818841	-0.323714	-0.193981	-0.522325
CMC_MSSM_083	MSSM_ACC	ACC	69	7.4	male	control	Asian	-2.43196	-1.18103	-1.03179	0.738603	-0.596857	1.37025	0.393226	-1.22356	0.997996	-0.998259	-0.767659	-2.02249	-0.152871	-0.283629	0.569819	-1.90112	-0.309276	-0.650255	-1.58071
CMC_MSSM_084	MSSM_ACC	ACC	31	19.5	male	control	White	0.35747	-0.393117	-0.5727	1.14939	-0.822649	0.552179	0.490826	-0.92139	0.506902	0.351052	-0.219528	-0.571555	-2.04936	1.60127	1.26926	-0.681644	1.63123	1.06561	-0.656963
CMC_MSSM_085	MSSM_ACC	ACC	74	19.2	male	control	White	-0.153098	-0.504173	-0.371646	-0.245404	-0.810223	-0.458088	0.633882	0.843771	-0.0306924	-0.405307	-0.919725	0.0540282	0.40124	-0.0379669	-0.317586	-0.328147	0.272078	-0.755171	-0.687619
CMC_MSSM_086	MSSM_ACC	ACC	77	15.7	male	control	Black or African American	0.155824	0.233622	-2.12314	-1.43439	1.15615	0.358	-0.622145	-0.3061	0.273372	-2.08984	-0.25677	0.354531	0.0791155	0.134478	-2.05387	0.540166	-1.38605	-1.77572	0.354558
CMC_MSSM_087	MSSM_ACC	ACC	90	4	female	control	Black or African American	0.262293	0.587992	1.20109	0.418695	1.17713	0.123496	1.30003	-0.169808	0.204658	0.641076	-0.108165	-0.279768	-0.21587	0.987956	0.312639	0.196668	0.125873	0.657249	-0.132258
CMC_MSSM_088	MSSM_ACC	ACC	85	16.2	male	control	White	0.0247516	0.939866	-0.210703	-0.33955	-1.41168	-1.63437	-0.0969167	-0.149236	0.304313	-0.0300639	0.230493	-0.510563	-0.338219	0.879363	-0.675768	1.08502	-0.839168	0.00629883	0.689425
CMC_MSSM_089	MSSM_ACC	ACC	90	3.5	male	control	White	0.0951882	0.584782	0.242908	-1.67026	-1.38822	0.881368	0.623865	1.10409	0.258272	0.297984	1.63709	0.271351	0.456957	0.604761	-0.211947	0.0823828	0.0182828	-0.26672	0.393681
CMC_MSSM_092	MSSM_ACC	ACC	79	6.8	female	control	White	0.713975	0.941134	1.07833	-0.928018	0.408987	-1.05278	-0.880441	-0.232256	-1.17523	-1.09272	0.368257	0.488792	0.496838	-0.552021	-1.00718	0.509681	-0.739487	-0.704291	0.820799
CMC_MSSM_093	MSSM_ACC	ACC	90	2	female	control	White	-0.0306213	0.187781	-0.27465	-0.264399	1.91007	1.34502	0.433362	0.981029	0.0947907	0.466094	0.044516	0.0159244	-0.0621528	0.547988	0.00230726	-0.0403411	-0.36531	0.26428	0.304515
CMC_MSSM_094	MSSM_ACC	ACC	90	5	female	control	White	-1.62846	-0.972229	-1.1611	1.10025	-0.290715	0.0109967	0.286241	1.26671	0.51131	-1.44849	0.243417	-1.51696	0.522484	-1.97417	-0.766719	-1.28325	-0.584049	-1.80241	-1.00463
CMC_MSSM_095	MSSM_ACC	ACC	90	6.5	male	control	Black or African American	-1.32121	-0.0144227	0.218716	0.675292	-0.476101	-0.778517	0.0466205	-0.291856	-3.40602	0.639851	-0.352894	-1.96062	-0.790832	-0.207659	0.246131	-0.871217	-0.385	-0.126003	-0.832993
CMC_MSSM_097	MSSM_ACC	ACC	73	50.6	male	Schizophrenia	White	1.28656	-0.479909	0.463326	-0.329057	0.960287	-1.32175	-1.46741	-1.28409	0.165003	-1.05394	-0.328676	0.839951	-0.962633	1.3786	-1.24969	1.12203	-0.655773	0.103517	0.411109
CMC_MSSM_098	MSSM_ACC	ACC	39	9.4	male	control	White	-0.377962	-0.43476	1.03781	1.41742	-0.265604	0.386258	1.08168	-0.271969	-0.19773	0.57736	-0.00449645	-0.494287	-1.00982	-0.947624	1.34491	-1.07665	2.00587	1.26369	-1.08223
CMC_MSSM_099	MSSM_ACC	ACC	62	7	female	control	Black or African American	-0.139855	-0.308265	0.838624	0.630084	-0.95458	0.874604	1.20435	1.2331	0.471804	1.03696	-0.906749	-0.123177	-0.54757	0.855062	1.3681	-0.218361	0.91532	0.837662	-0.161048
CMC_MSSM_100	MSSM_ACC	ACC	64	23.3	male	control	White	-0.905169	1.19013	0.719453	-0.000664039	-1.69093	0.367002	0.377568	0.00764636	0.658659	0.401921	-0.00562731	-0.859862	-0.037479	0.130027	0.891313	0.610779	0.432376	0.156663	0.163379
CMC_MSSM_101	MSSM_ACC	ACC	88	9	female	control	White	0.403551	0.442744	1.22967	-0.0663989	0.302241	-0.0448105	0.35214	1.09583	-0.939483	0.887701	0.262236	0.405058	0.263029	-0.930004	0.424198	0.0901569	0.0860114	0.312936	0.117373
CMC_MSSM_104	MSSM_ACC	ACC	35	7	male	control	White	-0.334666	-0.143635	0.748123	1.96577	0.810361	-0.520094	1.2526	-1.20623	0.552449	0.680921	-0.272006	-0.644205	-1.38502	-0.442599	1.05923	-0.77315	1.93152	1.55766	-1.08347
CMC_MSSM_105	MSSM_ACC	ACC	90	5.1	female	control	White	0.986505	0.687572	-0.153576	-2.01733	0.918879	0.120954	-1.92931	-1.55873	0.700782	-2.37216	0.040542	1.2988	-0.226163	-0.644703	-2.32427	0.596925	-1.90034	-2.22311	0.407242
CMC_MSSM_106	MSSM_ACC	ACC	90	11.1	female	control	White	-1.07032	-0.579686	0.781398	-0.96149	0.423471	0.0598601	0.645258	0.355136	-0.592513	0.997815	-1.04224	-1.35421	-1.33841	0.0451404	-0.352781	-0.672319	-0.90348	0.31008	-0.60146
CMC_MSSM_107	MSSM_ACC	ACC	90	14.8	female	control	White	2.24192	1.6638	-1.51774	-1.108	0.359443	-0.620402	-3.24592	-0.654419	-1.82269	-3.07559	0.857344	2.09462	0.507295	-2.29905	-2.4562	1.52998	-1.84044	-2.67087	1.48572
CMC_MSSM_109	MSSM_ACC	ACC	90	7.6	female	control	White	-1.23558	-0.865179	0.659249	0.144639	-0.428355	0.898565	0.346961	1.08615	0.630413	0.529592	-1.27219	-0.891604	0.446972	-1.22434	-0.160948	-1.29394	-0.163815	-0.413773	-1.24404
CMC_MSSM_110	MSSM_ACC	ACC	89	4.8	female	control	White	1.71683	0.896909	-1.52735	-0.923861	0.663401	-1.21126	-1.02364	-1.67157	0.200905	-0.748892	0.453963	1.53685	0.746331	0.432322	-0.561404	0.706586	-1.04765	-1.27196	0.888402
CMC_MSSM_111	MSSM_ACC	ACC	54	20.9	male	Schizophrenia	White	-0.580981	-0.515507	1.00177	0.7385	0.142362	1.41897	0.960256	0.028837	0.679916	0.928629	-0.730553	-1.22446	-1.23412	-0.33292	1.43923	-0.998481	1.07482	0.92932	-0.545951
CMC_MSSM_113	MSSM_ACC	ACC	75	5.8	male	Schizophrenia	White	0.852173	0.489503	-0.265181	-1.7362	2.28609	-0.650822	-1.21821	-0.742899	-1.52791	-1.47526	1.26686	0.873155	0.0838335	-0.00590874	-1.75376	0.585956	-0.853988	-0.848267	0.786159
CMC_MSSM_115	MSSM_ACC	ACC	50	22.3	female	Schizophrenia	White	0.350964	-0.430279	0.545068	1.03332	0.0981034	1.39241	0.921053	-0.228723	2.29832	1.48939	-0.143499	-0.159367	-0.73823	0.586414	2.18562	-0.849911	1.6257	1.57863	-0.587563
CMC_MSSM_116	MSSM_ACC	ACC	74	16.6	female	Schizophrenia	White	0.577371	0.450009	0.355216	0.275914	1.59846	-0.375503	0.65149	0.528231	-0.000407187	0.708369	-1.75135	0.558483	-1.68101	1.38666	0.243727	0.791115	0.719634	1.01065	0.596809
CMC_MSSM_117	MSSM_ACC	ACC	86	6.6	male	control	White	0.89914	0.892512	-0.794647	-0.146371	1.71815	0.907909	-1.19981	0.860921	0.271148	-0.29559	1.16488	0.457976	0.395655	0.277553	-0.794711	0.311085	-0.771097	-0.436049	0.990748
CMC_MSSM_118	MSSM_ACC	ACC	54	14.8	male	Schizophrenia	White	0.341961	-0.37706	1.23351	0.741303	1.04265	-0.657254	0.542943	0.273658	0.836117	-0.0475121	-0.790341	0.308886	-0.300103	0.0701205	0.963188	0.029989	1.92147	0.861307	-0.376299
CMC_MSSM_120	MSSM_ACC	ACC	46	14.8	male	control	White	0.531508	-0.164606	0.85137	0.416489	0.17118	-0.414505	1.00584	0.675684	-0.512473	0.80718	-0.346643	0.434393	-0.943167	1.6248	1.33608	0.271248	2.43432	1.64571	-0.371761
CMC_MSSM_121	MSSM_ACC	ACC	51	13.8	male	control	White	-1.80464	-0.406223	1.28417	1.09349	-1.35285	1.29105	0.844887	0.319366	0.408085	1.05983	-0.637662	-0.0202817	0.625404	1.25962	1.71594	-0.880528	1.75958	1.92662	-1.03577
CMC_MSSM_122	MSSM_ACC	ACC	90	10.2	male	control	White	-1.50725	-0.220398	0.137803	-0.421916	1.05666	-0.239542	0.17208	1.07978	-1.11686	0.0761767	0.33884	-1.50507	-0.973986	-0.356496	-0.211512	-0.54786	-0.882111	-0.447356	-0.422853
CMC_MSSM_123	MSSM_ACC	ACC	36	17.5	male	control	Black or African American	-0.774509	-0.417624	0.979062	1.32214	-0.22234	1.60278	-0.0607116	0.112334	0.0758801	2.07436	-1.00846	0.348204	-1.30839	0.549044	1.54508	-0.883787	1.05064	2.09379	-0.923152
CMC_MSSM_130	MSSM_ACC	ACC	41	10.7	male	control	White	-0.956576	-0.922223	-0.578795	0.984122	-1.42841	0.0743083	0.610926	0.211024	1.2374	-0.372233	-0.402626	-1.17362	-0.100954	-0.621431	0.14436	-1.36602	0.776511	-0.184906	-1.00231
CMC_MSSM_131	MSSM_ACC	ACC	59	5.7	male	control	Black or African American	-0.57332	-0.627691	-0.757041	0.117288	1.19488	1.68371	0.524293	-0.827624	0.0464159	0.543073	0.054722	0.175486	0.524515	0.411129	0.576343	-0.56578	0.368084	-0.0133864	-0.174962
CMC_MSSM_132	MSSM_ACC	ACC	81	15.1	female	Schizophrenia	White	0.512283	0.319875	-0.988965	-2.90285	1.10905	0.39392	-1.06786	-0.897999	0.90848	-1.7731	-0.353032	0.489354	0.303007	0.0717188	-1.62939	0.419967	-2.54189	-2.37766	0.514349
CMC_MSSM_133	MSSM_ACC	ACC	70	14.3	male	Schizophrenia	White	0.148522	-0.0868641	-0.522899	-0.460849	0.102835	-0.375386	0.727006	1.23974	0.543766	0.151182	-1.04623	0.273786	1.2658	-1.65835	0.121868	0.158549	0.230604	-0.578419	0.186194
CMC_MSSM_137	MSSM_ACC	ACC	90	1.4	female	control	White	1.74626	1.80724	-1.63061	-1.25125	1.58744	-1.10166	-1.36067	-1.10216	-0.366697	-1.69531	1.91588	1.75407	2.20848	-0.429244	-1.22712	1.7585	-0.678749	-1.49579	1.75798
CMC_MSSM_138	MSSM_ACC	ACC	78	5.4	female	control	Black or African American	-0.185099	-0.0530976	-0.559622	0.190871	0.166473	-0.950982	0.342809	0.553539	-0.826526	-0.297563	0.168346	0.128655	0.523877	0.0212806	-0.329198	-0.0916925	0.0832911	-0.4428	-0.289375
CMC_MSSM_139	MSSM_ACC	ACC	71	14.4	female	Schizophrenia	White	-0.730327	1.82342	-1.74051	0.132003	-0.6303	-0.760683	0.191787	-0.346355	1.73053	-0.756756	2.32524	-0.660283	0.273013	-2.13416	0.84949	1.58558	-0.0816102	-0.151062	1.84694
CMC_MSSM_140	MSSM_ACC	ACC	85	5	female	control	White	-1.20424	-1.15818	1.03623	0.66817	-2.36451	0.1614	0.632872	-0.671146	-0.12925	0.972939	-0.686651	-2.22024	-1.80513	1.23845	0.74393	-1.16217	0.603854	0.373688	-0.626215
CMC_MSSM_142	MSSM_ACC	ACC	79	3.4	female	Schizophrenia	White	-0.0591827	0.588223	0.40777	-0.165492	0.450826	0.923832	0.707084	-0.263046	0.692719	0.707816	0.324982	-0.138546	-0.474102	0.192527	-0.0260682	1.01603	0.213073	0.214913	1.28828
CMC_MSSM_143	MSSM_ACC	ACC	84	10.8	male	Schizophrenia	Black or African American	-0.940915	-1.2799	1.05428	0.397978	-1.29232	0.0582696	1.25414	0.851652	0.163157	0.644905	-1.34379	-1.37373	-1.39801	-0.171007	1.25684	-1.12446	0.201869	0.780661	-0.746133
CMC_MSSM_148	MSSM_ACC	ACC	70		female	Schizophrenia	Black or African American	-0.253973	-0.594431	1.2806	0.376575	-0.976598	0.58708	0.506529	0.0775885	-0.00502122	1.22194	-1.56463	-0.263572	-1.42812	1.27175	0.441705	-0.309193	0.42341	0.840898	-0.213991
CMC_MSSM_149	MSSM_ACC	ACC	88	4.8	male	control	White	1.63233	1.85442	-1.51648	-0.936118	1.45832	-1.0388	-1.98979	0.378481	-0.256778	-1.14661	1.60053	1.50825	1.70386	0.136448	-1.67639	1.38799	-1.03746	-1.14543	1.64191
CMC_MSSM_150	MSSM_ACC	ACC	90	6.8	female	control	White	3.54537	3.12902	-3.39917	-2.77071	0.314188	-2.56803	-4.25508	-3.72465	0.357428	-3.58344	2.26447	3.04494	1.6641	-0.307418	-4.07464	2.70285	-2.25744	-2.90001	2.9358
CMC_MSSM_151	MSSM_ACC	ACC	89	2.7	male	control	White	1.00774	0.469336	-0.0943789	-0.309331	0.96175	0.111774	0.328859	-0.167505	2.20385	-0.141145	0.500933	1.21235	1.31868	0.339923	-0.105539	0.672205	0.507571	0.291361	0.581021
CMC_MSSM_154	MSSM_ACC	ACC	80		male	Schizophrenia	White	-0.318848	-1.74265	-0.0406809	0.0677481	-0.490612	0.849437	0.216599	0.181543	-0.789485	0.751732	-0.961087	0.0370993	0.221385	-0.614903	0.765981	-1.31288	-0.289085	-0.330022	-0.949269
CMC_MSSM_158	MSSM_ACC	ACC	77		female	Schizophrenia	White	0.599307	0.702099	-0.71051	-0.606559	0.338355	0.387614	-0.781639	-0.937871	-0.0197036	-1.26628	0.898213	0.560203	0.338687	0.251119	-1.29733	0.126002	-1.29916	-1.46023	0.605767
CMC_MSSM_159	MSSM_ACC	ACC	90	4.5	female	control	White	-0.361214	-0.245074	0.380467	-1.47292	-0.154868	-0.0788271	0.198772	0.242564	0.292543	0.0803095	-0.138665	-0.474745	0.561582	-0.228087	-0.147478	-0.158567	-0.198763	-0.253547	-0.0122812
CMC_MSSM_163	MSSM_ACC	ACC	83	33.8	male	Schizophrenia	White	0.336143	-0.661396	0.741988	0.445474	1.12405	0.548887	-0.04159	-2.30995	-2.10151	0.754389	-0.474411	-0.482328	-1.7034	-0.036928	0.928659	-0.0922465	0.822616	0.907778	-0.286704
CMC_MSSM_166	MSSM_ACC	ACC	73	50.8	male	Schizophrenia	White	0.387505	-0.135618	-0.31635	0.68286	0.593478	0.265529	0.553085	0.590271	1.15737	0.501899	0.670293	0.252452	-0.264988	0.0190275	0.253703	0.0367154	0.209416	0.352284	0.409474
CMC_MSSM_168	MSSM_ACC	ACC	73	3.3	male	Schizophrenia	White	0.141646	0.458988	0.922495	0.103471	1.0064	0.811538	-0.381788	-0.180347	0.138593	0.0040379	0.134566	-0.0728567	-0.115704	-0.58385	0.0710738	0.40198	-0.283035	-0.563412	0.397674
CMC_MSSM_169	MSSM_ACC	ACC	76	49.2	male	Schizophrenia	White	0.520225	-0.173474	-0.155778	0.0608261	0.287704	1.47773	0.26727	0.250318	1.75908	0.430322	0.647683	0.449475	-0.738343	0.210763	0.836285	0.468041	0.762223	0.0391	0.304834
CMC_MSSM_171	MSSM_ACC	ACC	73	10.4	female	Schizophrenia	Black or African American	0.572342	-0.0633731	0.388403	-0.838337	0.652112	0.0222659	-0.151996	-1.63093	-0.397018	-0.469363	0.774951	0.670602	-0.649754	1.11637	-1.27929	0.781884	-1.28485	-0.0165543	0.64188
CMC_MSSM_172	MSSM_ACC	ACC	47	12.7	male	control	White	-0.89905	-0.292398	0.720821	0.544384	-1.28683	1.72854	0.689612	1.90172	1.27345	0.909288	-0.351848	-0.994644	-0.908697	0.209911	0.765295	-0.152773	-0.108735	0.699708	-0.475411
CMC_MSSM_173	MSSM_ACC	ACC	53	17.5	male	Schizophrenia	White	-0.555895	-1.8149	0.473079	1.70713	-2.67526	-0.0913636	0.694668	-0.0703696	-0.756652	0.590651	-1.29135	-0.800004	-0.802298	0.988162	0.89689	-1.19579	1.67138	1.21892	-1.45909
CMC_MSSM_174	MSSM_ACC	ACC	79	13	male	control	White	0.257501	-0.0262958	1.11677	-0.228913	0.670482	-1.01024	-0.291617	0.943584	-0.327637	-0.137714	-0.0679865	-0.356887	-0.560251	0.488957	0.0782027	0.253751	0.883084	0.370026	-0.357164
CMC_MSSM_175	MSSM_ACC	ACC	79	8.7	male	control	White	1.22762	2.68178	-1.20568	0.339341	2.41258	0.94149	-0.545536	-0.6553	1.27733	-2.09883	1.29922	1.24655	1.48997	1.03319	-1.64754	2.76947	-1.05478	-0.356188	2.72362
CMC_MSSM_177	MSSM_ACC	ACC	60	20.2	male	control	White	-5.08298	-1.4717	1.64341	2.85952	-0.658687	0.141462	1.11303	0.604891	0.726653	0.308401	-2.13008	-1.97958	-1.82328	0.369443	1.28339	-1.43078	2.01947	1.449	-2.46815
CMC_MSSM_178	MSSM_ACC	ACC	60	21	male	control	White	-0.762981	-0.935485	1.02911	0.999854	-0.149472	0.113517	1.80515	1.25212	-0.257076	1.03909	-1.14213	-0.255702	-0.830747	0.234512	1.79988	-0.501328	1.83538	1.0059	-1.05354
CMC_MSSM_179	MSSM_ACC	ACC	86	11.5	female	control	White	-0.792714	-2.16596	-0.0350673	0.227672	-1.65076	0.0168208	0.200409	-0.0967	-0.11902	-0.57729	-1.50302	-1.8458	-1.69249	-1.57745	0.510051	-2.14934	0.986773	-0.183758	-2.29045
CMC_MSSM_182	MSSM_ACC	ACC	62	23.7	male	control	White	-0.309881	-1.21331	0.428625	0.549584	-1.39116	-0.55771	1.05773	-0.0150428	0.0539244	-0.0220544	-0.942032	-1.25343	-0.224676	-1.75625	0.636376	-1.44217	0.940439	0.273415	-1.18124
CMC_MSSM_183	MSSM_ACC	ACC	66	10.8	male	control	White	-0.699782	-0.864411	1.1106	-0.499645	-0.745513	-0.273006	-0.0685639	0.869624	0.0502134	-0.954497	-0.933299	-1.08083	-0.777591	0.202773	-0.47207	-0.73087	-0.478552	-0.630815	-0.879516
CMC_MSSM_184	MSSM_ACC	ACC	90	7.3	female	control	White	0.210681	0.530567	1.16353	-1.04586	-0.228989	-1.00649	0.339008	1.48609	-1.2195	0.107922	0.308449	-0.118203	0.141937	0.562165	-0.798242	0.705875	-0.272535	-0.461217	0.620345
CMC_MSSM_185	MSSM_ACC	ACC	81	11.7	male	control	White	2.66519	1.83751	-2.55569	-1.87802	0.339835	-1.89005	-2.72447	-1.33856	0.72193	-3.26483	0.676981	2.60383	1.37336	-2.10265	-2.04347	1.58557	-1.86344	-2.93518	1.67934
CMC_MSSM_186	MSSM_ACC	ACC	57	16.6	female	control	White	-1.05612	0.0840795	0.559826	0.0401255	0.949054	1.01341	1.35263	0.459521	0.689643	0.313126	-1.17066	-0.870436	-0.713054	-0.54397	0.995511	-0.58846	0.325695	-0.140869	-0.656484
CMC_MSSM_187	MSSM_ACC	ACC	39	20.6	male	control	White	0.696896	-0.425388	-0.216838	1.1482	1.2356	0.439026	0.656931	-0.449865	0.867132	0.138355	0.293258	0.520534	-0.964045	-0.422072	0.860613	-0.344172	1.17507	0.64835	-0.32465
CMC_MSSM_188	MSSM_ACC	ACC	55	21.1	male	control	Asian	-0.314121	-1.22493	-0.120582	1.35283	-2.05604	0.700762	0.523371	-1.51049	-0.397174	-0.308985	-0.866858	-1.92473	-0.886127	-0.719073	0.512755	-1.74622	1.06124	0.617424	-1.72927
CMC_MSSM_190	MSSM_ACC	ACC	84	20.9	male	control	White	-0.0347393	-0.622756	1.27954	-0.295483	1.2447	-0.360153	0.135973	-2.32614	-1.63404	1.07563	0.275123	-0.557228	-1.86423	1.40353	0.401716	0.230145	0.272617	1.26529	0.0863237
CMC_MSSM_192	MSSM_ACC	ACC	86	7	male	Schizophrenia	White	-0.321432	-0.319937	-0.103609	-0.631619	-0.552281	0.312819	-0.540458	0.703418	0.015011	0.0189453	-0.267957	0.0965373	0.272103	-1.14104	-0.56791	-0.310639	-0.914071	-0.77897	-0.47294
CMC_MSSM_193	MSSM_ACC	ACC	70	9.8	male	Schizophrenia	White	-0.505503	-1.09171	0.437276	0.821041	-0.814606	-1.30631	1.43002	0.235301	-1.10716	0.258744	-0.357729	-0.737957	0.69418	-1.62028	0.919913	-1.241	0.919459	0.439652	-1.3301
CMC_MSSM_194	MSSM_ACC	ACC	90	7.3	female	Schizophrenia	White	2.52556	2.01056	-4.51097	5.03382	0.109786	-0.420005	3.90021	-2.09068	-0.449542	-1.23236	2.57838	2.61702	2.13219	-3.16893	-2.77023	2.6102	-2.29367	-3.09234	3.08991
CMC_MSSM_196	MSSM_ACC	ACC	86	5.5	female	Schizophrenia	White	0.455201	-0.802996	-1.07705	-0.110484	-1.80806	-0.59208	0.112452	0.509357	0.758382	-0.146876	0.347977	0.59458	0.159892	0.447299	-0.0231793	-0.058247	0.754516	-0.133615	-0.276937
CMC_MSSM_197	MSSM_ACC	ACC	74	20.6	male	Schizophrenia	White	-0.108009	-0.147972	-0.746932	-0.20518	0.703925	1.35959	1.30789	0.782963	1.08499	1.0429	-0.0418764	0.380227	0.0225886	0.237619	1.37586	-0.557323	1.03565	0.831168	-0.470575
CMC_MSSM_198	MSSM_ACC	ACC	63	53.6	male	Schizophrenia	White	-0.220418	-1.89394	0.632512	2.13164	0.398482	-0.187581	1.62633	0.831064	0.636457	0.37904	-0.997564	-0.838182	-1.03194	-1.14468	1.22844	-1.43613	1.48478	0.574021	-1.50465
CMC_MSSM_201	MSSM_ACC	ACC	84	44.4	female	Schizophrenia	White	1.73803	0.858203	-0.0610513	-0.529303	1.50085	1.20055	-0.0534666	-2.22878	-0.774003	0.656923	0.123898	1.34242	0.228682	-0.0930795	0.711961	0.921574	0.56728	-0.146389	1.00158
CMC_MSSM_202	MSSM_ACC	ACC	77		male	Schizophrenia	Black or African American	0.451508	-1.35923	0.130828	-0.0575653	-0.339487	-0.439411	0.537718	0.623706	0.180879	1.06331	-0.210659	0.723203	-0.502003	0.712963	1.25651	-0.305205	1.12075	0.695017	-0.476302
CMC_MSSM_203	MSSM_ACC	ACC	70	18	male	control	White	-1.31066	-1.69976	-0.279254	-0.147243	-1.0687	-0.718259	-0.817542	-0.825238	-0.510375	-0.650475	-0.0666827	-1.79159	0.746966	-0.363314	-0.713996	-1.3307	-0.506109	-0.585778	-1.06615
CMC_MSSM_205	MSSM_ACC	ACC	81	34	male	Schizophrenia	White	0.0371451	-1.48284	1.1197	0.281116	0.173739	-0.424008	0.0542707	0.843483	0.0770465	-0.0831083	-0.340223	0.233242	-0.384792	1.08852	-0.029184	-0.218748	0.128537	0.289422	-0.747152
CMC_MSSM_206	MSSM_ACC	ACC	67	5.6	male	control	Black or African American	1.1148	-0.224704	-1.14724	-0.933948	-0.687094	-1.88978	-1.56074	-0.708068	-1.29236	-1.71612	-1.35157	0.705595	1.40453	0.638831	-2.31388	0.372775	-1.96466	-0.373325	0.386401
CMC_MSSM_208	MSSM_ACC	ACC	90	2.7	female	control	White	0.860926	0.312811	-1.86404	-1.11833	0.278739	-0.224471	-0.672945	-0.947765	-0.841477	-1.53116	1.19056	0.604953	1.50902	-0.620176	-1.51542	0.565579	-0.784989	-1.20422	0.737755
CMC_MSSM_213	MSSM_ACC	ACC	62	43	male	Schizophrenia	White	-0.178443	-1.06666	1.1288	0.0833447	1.61582	1.72084	0.923852	-0.382546	0.814775	1.63798	-0.413725	-0.225998	-1.85	1.43984	0.857284	-0.570452	0.837544	1.77047	-0.503248
CMC_MSSM_214	MSSM_ACC	ACC	75	6.5	female	control	Black or African American	2.02873	2.717	-1.89992	-1.87067	1.2036	0.639702	-1.67955	-0.869076	1.02976	-1.43903	-0.0229265	3.30954	2.18705	-0.0401093	-1.32996	1.89162	-1.33458	-0.879855	1.95184
CMC_MSSM_215	MSSM_ACC	ACC	84	9.6	male	control	White	1.2531	0.631775	0.388485	-0.370155	0.100259	0.497072	0.397516	0.537327	0.423932	0.632277	0.991052	0.80012	-0.199966	1.40988	-0.352278	0.673941	0.215027	1.10412	1.14388
CMC_MSSM_217	MSSM_ACC	ACC	79	35.2	female	control	White	0.792165	1.00012	-0.356652	-0.25387	0.269383	0.108471	-0.74621	0.662726	-0.600281	-0.889193	1.13684	0.714997	-0.0195378	-2.63706	-0.595115	0.713596	-0.555122	-0.592062	0.953037
CMC_MSSM_219	MSSM_ACC	ACC	86	20.4	female	control	White	0.844199	-0.515392	-0.206498	-1.15024	-0.96594	-2.12972	-0.582078	-0.413092	-2.97145	-1.1517	0.391534	0.636878	0.32759	0.36153	-0.981466	0.386887	-0.859341	-1.28259	0.252102
CMC_MSSM_221	MSSM_ACC	ACC	81	2.3	female	control	Black or African American	0.0902243	1.25668	-0.668356	-1.10221	0.773261	-1.03054	-0.662955	-3.04079	0.387345	-1.33202	1.80909	0.776059	0.681671	2.11564	-1.30716	1.22106	-0.124678	-0.100063	1.30661
CMC_MSSM_222	MSSM_ACC	ACC	68	14.6	male	Schizophrenia	White	0.635475	0.277804	0.119031	-0.260441	-1.3811	1.70088	0.411314	0.746288	1.74023	1.23584	-0.0327575	1.23058	0.222905	-0.0416197	1.01963	0.204498	0.863516	0.696999	0.296067
CMC_MSSM_225	MSSM_ACC	ACC	90	3.3	female	control	White	-1.72123	-0.0638146	-0.546344	-0.257947	0.70583	0.36632	0.0812864	0.749801	1.48256	0.135642	0.6175	-1.12726	0.512077	-0.953881	-0.268865	-0.854992	-0.486298	0.0143913	-0.453446
CMC_MSSM_226	MSSM_ACC	ACC	90	3.8	female	control	White	-0.506286	-0.0712517	-0.713049	-0.173176	-1.91482	-1.28817	0.00841515	0.186679	-0.629703	-0.582145	0.461605	-1.37269	0.792844	0.830244	0.208708	0.39579	-0.250566	-0.316382	0.248879
CMC_MSSM_227	MSSM_ACC	ACC	27	13	male	control	White	-1.118	-0.275084	0.497071	1.39535	-1.41073	0.19548	1.1745	-0.0093859	-0.0815575	0.594824	-1.06146	-0.947035	-1.47039	0.995153	1.41006	-0.620503	2.27	1.59948	-0.702859
CMC_MSSM_228	MSSM_ACC	ACC	43	20	male	control	White	0.70306	0.494437	-0.0386149	0.814842	-0.913756	1.1544	0.299311	-1.71431	1.72169	1.30271	1.48167	-0.0173196	-1.61891	2.00354	2.03037	0.390258	1.60044	1.60378	0.322209
CMC_MSSM_230	MSSM_ACC	ACC	38	23.5	male	control	White	-0.0672301	0.559891	1.18737	1.3013	-1.6278	0.98372	0.53033	0.0106552	1.39888	1.17771	1.26048	0.219238	-1.04879	1.12265	1.63916	0.227702	2.24186	1.62814	0.153513
CMC_MSSM_233	MSSM_ACC	ACC	49	14.2	male	control	White	-0.886395	-1.85165	0.299351	1.12947	-1.49019	1.72159	0.0184223	0.841036	0.943604	0.404162	-0.290081	-0.883351	-0.571347	-1.08072	1.23959	-2.27699	0.969269	0.678548	-2.02228
CMC_MSSM_234	MSSM_ACC	ACC	90	2.8	male	control	White	0.502272	0.90599	-1.7826	-0.140865	1.38626	-0.252373	-0.0474135	-1.80798	0.0229494	-0.609676	1.6007	0.89369	2.35672	-0.320082	-0.790504	0.688151	0.0338294	-0.723078	1.06263
CMC_MSSM_235	MSSM_ACC	ACC	56	22.5	male	control	White	0.961921	0.356559	0.614038	0.376302	0.291887	-0.146166	-0.257822	-0.362411	0.63191	0.566824	-0.810905	2.12296	-0.971034	2.62408	-0.533354	0.664702	0.146207	1.39114	0.406821
CMC_MSSM_236	MSSM_ACC	ACC	74	3	female	control	White	-0.750814	0.464805	0.575683	-0.320736	-1.49916	-0.296063	0.493292	0.11021	-2.6358	0.13145	-0.151265	-0.696466	0.960212	-1.53498	-0.512383	0.159817	-0.585842	-0.0365459	0.11682
CMC_MSSM_237	MSSM_ACC	ACC	42	18.8	male	control	White	-0.666951	-1.4727	-0.0518902	0.772754	1.07995	-0.215545	0.69688	-0.981422	-0.782267	-0.0403559	-1.17592	-0.321249	-1.50312	0.50038	0.529153	-0.713332	0.705516	0.594394	-1.27094
CMC_MSSM_242	MSSM_ACC	ACC	71	21.7	male	control	White	-0.467458	-0.850928	0.183636	0.258426	-2.04677	-0.961992	0.201186	0.626342	0.523086	-0.231961	-0.559184	-0.408965	0.821641	-0.0714737	0.934061	-0.904051	0.826819	-0.0969341	-1.02447
CMC_MSSM_243	MSSM_ACC	ACC	49	11.3	female	control	Black or African American	-0.603428	0.117034	1.46093	1.36224	-0.0182572	0.617065	0.75835	0.220117	-0.448984	1.51711	-0.138507	0.228847	0.376255	0.146312	1.42344	-0.246589	1.50643	1.44063	-0.066788
CMC_MSSM_244	MSSM_ACC	ACC	41	19.3	female	control	White	0.136082	-0.232575	0.91223	0.628044	0.51348	-0.0244814	0.452123	-0.101652	0.895562	-0.00265266	0.100914	0.249213	-0.108579	0.763363	0.433764	0.21201	0.920769	0.83585	0.355752
CMC_MSSM_245	MSSM_ACC	ACC	78	8	male	control	White	-0.113078	-0.532982	0.327762	-0.420148	-0.593771	-0.983851	0.117582	-0.0219848	-1.47676	-0.566767	-0.349809	-0.432731	-0.167111	0.790605	0.19929	0.016067	-0.383385	0.0411959	-0.531447
CMC_MSSM_247	MSSM_ACC	ACC	60	28.8	male	control	White	0.605782	0.147939	0.540204	-0.0782993	-1.57936	-0.443479	-0.0695097	1.34247	0.298564	-0.399472	0.767581	0.854814	0.175804	0.460131	-1.06882	0.819717	-0.0700587	0.840217	0.0721083
CMC_MSSM_248	MSSM_ACC	ACC	68	5.6	male	Schizophrenia	Black or African American	0.477832	0.459519	0.590328	0.249714	-1.14818	-0.878673	-0.0316304	-0.163205	0.714495	-0.0786505	0.458358	0.511354	1.41001	0.865172	-0.513664	0.287937	0.209891	-0.262177	0.221031
CMC_MSSM_249	MSSM_ACC	ACC	84	2.9	male	control	White	-0.163645	0.502267	0.360901	-0.377446	1.69449	1.68362	-0.345285	-1.54591	-1.07262	0.915577	1.39622	-0.350399	-0.866558	1.60482	-0.090843	0.622519	-1.40486	0.980852	1.08356
CMC_MSSM_250	MSSM_ACC	ACC	41	23.1	male	Schizophrenia	White	0.0164851	1.18555	-0.181368	-0.522841	0.654943	0.377059	-0.778192	-0.155675	1.41627	-0.142046	3.22707	0.871234	0.253276	0.427513	0.0898805	1.16164	-0.175451	0.640939	1.38067
CMC_MSSM_251	MSSM_ACC	ACC	61	18.8	male	control	White	-0.339494	-1.44316	0.372444	0.517063	-0.556587	0.351167	0.81448	0.682063	0.563025	0.267947	-0.552445	-1.06567	-0.97556	-0.135049	0.459816	-0.870777	0.242177	0.407844	-1.22388
CMC_MSSM_253	MSSM_ACC	ACC	75	5.6	female	Schizophrenia	White	0.861623	0.404815	-0.783077	7.30962	-0.164822	1.72118	5.9287	0.0641391	-0.259729	2.27829	0.399877	0.263493	0.667864	-0.291735	0.554746	0.633963	0.752878	0.134634	0.525105
CMC_MSSM_254	MSSM_ACC	ACC	64	47.7	male	Schizophrenia	White	0.547141	0.406125	-0.387879	-0.629991	1.08037	0.302662	0.441802	-1.22788	-0.29952	0.52904	-0.624617	0.513917	0.339183	-0.204475	0.463712	0.544623	-1.20194	-0.149792	0.119905
CMC_MSSM_257	MSSM_ACC	ACC	86	15.4	male	Schizophrenia	Black or African American	-0.743789	-0.206277	-0.0833141	-0.79277	-0.467596	-0.415248	-0.179318	-0.160189	-0.818241	-0.400373	0.975466	-1.05092	-0.169716	0.456899	-0.0580923	-0.375056	-0.588534	-0.471797	-0.222249
CMC_MSSM_258	MSSM_ACC	ACC	64	6.5	female	Schizophrenia	White	0.731863	0.57256	0.935548	0.104691	1.0529	0.4381	-1.43578	0.087615	-1.00266	1.076	-0.513718	0.937181	-0.521029	1.5692	-0.342883	0.373899	-0.155588	1.01234	0.280049
CMC_MSSM_259	MSSM_ACC	ACC	69	4.3	male	control	Black or African American	-0.981588	-0.453237	0.195844	-0.433234	0.353614	0.229633	-0.268805	1.56207	-0.651451	0.461781	-0.939617	-0.806716	1.06125	0.501175	-0.126812	-0.282088	-0.786042	-0.10576	-0.78453
CMC_MSSM_260	MSSM_ACC	ACC	75	21.5	female	Schizophrenia	White	0.275217	-0.456017	0.494664	-0.700509	0.282075	1.01578	0.839882	0.268336	0.482915	1.46275	-1.04442	0.0211061	-0.976216	1.76489	1.01537	0.0526358	0.548046	1.28439	-0.286692
CMC_MSSM_261	MSSM_ACC	ACC	79	10.1	female	control	White	-0.138574	-0.686728	0.167619	-0.692424	0.875342	-0.24438	-1.1512	0.29989	0.697397	-0.233257	-1.01882	-0.467736	-0.904016	0.91654	-0.738705	-0.31363	-0.351545	0.22618	-0.393431
CMC_MSSM_262	MSSM_ACC	ACC	78	26.1	male	Schizophrenia	White	1.45755	0.739585	-0.769376	0.0359445	0.308134	0.137834	-0.110617	-0.614669	-0.20344	-0.303921	1.84033	1.28905	0.133084	0.10734	-0.730555	0.828632	0.0627692	-0.378585	0.976292
CMC_MSSM_263	MSSM_ACC	ACC	73	3	female	control	Black or African American	-0.937548	-0.562063	0.855057	0.400056	-0.590286	-0.282882	0.875711	0.881514	0.155253	0.403177	-0.220334	-0.629747	0.11514	0.498416	0.64986	-0.939078	1.33636	0.808857	-1.10718
CMC_MSSM_264	MSSM_ACC	ACC	75	5	male	control	White	-0.94167	-0.456553	-0.113527	-0.173805	0.12472	0.214368	0.689559	0.0659655	-0.296323	0.5542	-0.0642004	-0.972024	-0.115245	-0.606542	0.683808	-0.966218	0.837155	0.58145	-0.973376
CMC_MSSM_265	MSSM_ACC	ACC	84	23.8	male	Schizophrenia	White	2.58279	0.40934	-1.02142	-1.11012	0.654206	-1.69363	-2.73712	-2.69273	-0.425242	-1.299	0.67833	1.40669	0.0324258	0.816842	-1.30237	1.84684	-1.33374	-0.912092	1.42224
CMC_MSSM_266	MSSM_ACC	ACC	81	26	male	Schizophrenia	White	0.439136	-0.331022	0.956423	0.411765	1.5962	-1.07223	0.373539	-1.3958	0.216578	0.939467	-1.48893	0.140098	-1.48097	1.52719	1.06122	0.483136	0.559774	1.09953	0.307657
CMC_MSSM_270	MSSM_ACC	ACC	85	4.3	female	control	White	-1.2811	-0.520778	-0.115255	-0.773527	0.202769	0.996461	-0.0589926	0.61669	0.670107	-0.102104	-0.00733822	-1.00252	0.728396	-0.973008	-0.456918	-0.819781	-1.2893	-0.0910285	-0.639054
CMC_MSSM_271	MSSM_ACC	ACC	62	23.7	female	Schizophrenia	White	-0.295605	-0.024551	0.82176	0.269184	0.0429572	0.353816	0.0455574	-0.686839	-0.645464	0.324833	0.240192	-0.382526	-1.09552	0.62289	0.537724	0.01626	-0.322279	0.836775	-0.0941599
CMC_MSSM_272	MSSM_ACC	ACC	48	23.6	male	control	Black or African American	-0.300024	-0.711004	0.129564	0.432559	-0.9927	-0.193746	0.034242	-0.34591	-0.254782	0.183812	0.0482434	-0.52186	-0.731938	0.530256	0.28147	-1.07965	-0.0388433	0.544667	-1.12331
CMC_MSSM_274	MSSM_ACC	ACC	89	6.7	female	control	White	0.39115	0.732621	-0.310112	-0.420032	1.39442	1.0488	-0.0843284	-0.427558	-1.70893	2.04544	1.06536	0.712403	-0.470168	-0.969947	0.310235	-0.175856	-0.848644	1.35018	0.231748
CMC_MSSM_277	MSSM_ACC	ACC	58	30	male	Schizophrenia	White	-0.0535069	0.0761266	1.05939	0.745612	0.424613	-0.722061	0.182602	1.6234	-0.378889	0.283836	-1.05553	0.409609	0.0774924	0.668688	0.242231	0.0823049	0.236971	0.0114625	-0.416413
CMC_MSSM_278	MSSM_ACC	ACC	60	2.9	female	control	White	-0.20279	-0.0582627	0.722098	0.787149	-0.39673	1.42487	0.637813	1.30883	0.412118	1.34477	-0.514508	0.25079	0.999665	0.555765	1.1551	0.522306	0.452807	0.722128	0.986231
CMC_MSSM_279	MSSM_ACC	ACC	77	11.8	male	Schizophrenia	White	-0.512537	0.164377	0.545086	-0.0136422	1.1551	-0.531277	0.599477	1.37053	0.76902	0.0472647	-0.719287	-0.497438	-0.271525	-0.0224667	-0.479893	0.337759	0.789877	0.00205118	0.0526559
CMC_MSSM_280	MSSM_ACC	ACC	85	3.8	female	control	White	1.04136	0.848521	-1.50962	-1.40247	0.787118	0.918169	-1.25172	-1.18842	-0.656868	-1.60063	0.0417229	1.11485	1.2778	-1.00113	-0.783064	0.810577	-0.422329	-1.3387	0.525461
CMC_MSSM_281	MSSM_ACC	ACC	90	7.1	female	control	White	-1.23236	0.279376	-0.968841	-1.38128	-0.330467	-0.19204	-0.62439	-0.639471	0.338593	-1.40987	2.09097	-0.943514	1.06536	-1.81607	-1.07623	-0.34077	-1.58932	-1.62087	0.314718
CMC_MSSM_282	MSSM_ACC	ACC	88	7.7	male	control	White	0.304633	0.289727	-2.10734	-0.956949	0.341189	0.124864	-1.18933	-0.848108	0.273095	-2.07505	0.569404	0.656641	1.45547	-0.630002	-1.89331	0.446049	-1.15241	-2.2998	0.538201
CMC_MSSM_287	MSSM_ACC	ACC	59		male	Schizophrenia	White	-0.55791	-0.484881	-0.278882	0.992743	-0.436548	-0.0391942	0.14325	1.05632	1.22999	0.506249	0.00633194	-0.190831	0.528871	-0.217717	0.817101	-0.672194	1.24418	0.615337	-0.114691
CMC_MSSM_289	MSSM_ACC	ACC	82	28	male	Schizophrenia	White	-0.976243	-0.849628	0.280595	0.274419	-0.0201838	-0.228672	0.233669	-0.72849	-0.0239661	-0.0406252	-0.63753	-0.961684	-1.47446	-0.117455	0.472956	-1.07024	0.951314	0.441748	-0.866213
CMC_MSSM_290	MSSM_ACC	ACC	51	31.9	male	Schizophrenia	White	-0.362794	0.218727	0.224576	-0.688501	0.801571	0.944044	-0.0945412	0.48286	1.25029	-0.0600642	0.622224	0.454633	0.00209275	-0.14815	-0.311483	0.0818939	-0.874708	-0.0992928	-0.213493
CMC_MSSM_291	MSSM_ACC	ACC	84	32.3	male	Schizophrenia	White	-1.39112	-2.43215	0.709391	0.550845	0.924805	0.748288	0.703515	1.14007	-1.60228	0.884267	-1.49395	-0.37133	-2.05935	-0.1415	-0.223325	-1.07654	-0.657544	0.575485	-1.28781
CMC_MSSM_292	MSSM_ACC	ACC	84	18.5	female	control	White	2.2746	2.2751	-1.86411	-0.527998	-0.116539	-0.964721	-1.77019	0.567249	0.707742	-0.908452	1.97562	1.72281	1.2447	-0.280666	-0.697106	1.77681	-0.467845	-1.44174	1.95587
CMC_MSSM_294	MSSM_ACC	ACC	46	30.5	male	Schizophrenia	White	0.0372118	-0.687415	1.025	-0.593056	-0.202352	0.790365	0.578288	-0.0713856	-0.134212	1.18756	-1.84641	0.531037	-1.00288	1.63343	0.00221704	0.00333975	0.180723	0.897722	-0.451419
CMC_MSSM_295	MSSM_ACC	ACC	62	34.1	male	Schizophrenia	White	-0.421313	0.233816	0.331578	0.839312	-0.0571659	0.158538	0.475418	1.59727	0.142447	0.91756	-0.0123594	-0.291421	-0.317208	0.50771	0.984657	0.0481295	1.20819	1.00799	0.107292
CMC_MSSM_297	MSSM_ACC	ACC	47	27	male	Schizophrenia	White	0.0978606	-0.810981	0.615729	0.196919	-0.112056	1.31991	1.6819	1.90923	0.394101	1.33765	-1.80291	0.661256	-0.85202	0.516596	1.6778	-0.0914337	1.54731	0.984133	-0.220159
CMC_MSSM_298	MSSM_ACC	ACC	65	40.8	female	Schizophrenia	White	0.065085	-0.871519	-0.0344046	1.25164	0.119092	1.19593	1.04319	0.647063	0.99686	0.130291	-1.82772	0.763633	0.869196	-0.981524	0.225989	-0.413518	0.96116	0.649449	-0.307941
CMC_MSSM_299	MSSM_ACC	ACC	59	29.9	female	Schizophrenia	White	0.612997	-0.670067	0.717036	-1.56682	0.79958	0.451137	-1.03036	-1.13209	-1.55342	-1.04685	-2.16103	1.20219	-0.52982	1.23715	-1.07521	0.330138	-0.675064	0.325244	0.0735722
CMC_MSSM_301	MSSM_ACC	ACC	52	19.4	male	Schizophrenia	White	-0.006805	-0.38297	0.511562	1.23993	-1.44484	-0.161006	1.30352	0.693907	1.20608	0.698728	-0.287565	0.0751351	-0.0332587	0.223062	1.84118	-0.703279	2.54099	0.872537	-0.749586
CMC_MSSM_302	MSSM_ACC	ACC	90		female	Schizophrenia	White	2.64082	2.3328	-2.02054	-0.965723	2.01827	-0.430961	-2.15292	-2.33985	-2.12881	-1.59032	1.18939	2.13973	-0.217789	-0.405589	-1.58082	1.7377	-2.44332	-1.70697	1.55524
CMC_MSSM_304	MSSM_ACC	ACC	76	47.3	male	Schizophrenia	White	0.0873355	-0.783474	0.958971	-0.80775	1.2771	1.56983	-0.201494	0.831122	1.98615	0.170288	-0.534862	0.151698	-0.682437	-0.448256	0.139249	0.345732	-0.0216896	0.701916	0.0436652
CMC_MSSM_305	MSSM_ACC	ACC	86	7.6	female	Schizophrenia	White	0.915556	-0.350095	0.124112	0.918717	-0.770594	0.519817	1.12514	-2.50294	-0.521029	0.143454	-0.728535	-0.694017	-0.629637	-0.150281	0.902511	-0.97414	0.152742	0.712503	-1.18408
CMC_MSSM_306	MSSM_ACC	ACC	65	25.5	male	Schizophrenia	White	-0.149791	0.195608	0.145691	0.587019	0.0808158	0.296989	1.40883	0.813716	0.770558	1.01071	-1.87952	0.396994	-0.600526	1.566	1.30183	-0.155316	1.59543	1.37912	-0.107442
CMC_MSSM_307	MSSM_ACC	ACC	57	32.3	male	Schizophrenia	Black or African American	1.48885	1.45828	-0.336032	-1.32892	-1.4252	-2.16005	-0.653119	-0.932808	-2.87751	-0.945271	0.199239	1.36664	-0.387995	0.267893	-0.0019037	1.20012	-0.580598	0.126881	0.44368
CMC_MSSM_309	MSSM_ACC	ACC	84	3.7	female	Schizophrenia	White	1.24631	1.69341	-1.61722	-0.630651	-0.0362624	2.96776	0.264874	-1.39145	0.400716	0.186361	2.79339	0.969976	1.68273	1.07148	-1.19257	1.92459	-0.946442	-0.0231552	3.4685
CMC_MSSM_310	MSSM_ACC	ACC	90	48.8	female	Schizophrenia	White	0.45358	0.427644	0.382651	-0.875768	0.901644	-0.973902	-1.24199	-0.174753	0.605628	-0.531385	0.287382	-0.294391	0.00325938	-0.541988	-0.415154	0.559701	-0.200386	-0.66092	0.390744
CMC_MSSM_311	MSSM_ACC	ACC	62	25.8	female	Schizophrenia	White	0.961897	0.189181	0.842588	0.863345	-1.95549	0.853953	0.503663	-0.274842	-0.932179	1.37849	-0.117946	0.56122	-0.12094	0.273259	1.9852	-0.0450617	1.18299	1.22018	0.082914
CMC_MSSM_312	MSSM_ACC	ACC	68	48.1	male	Schizophrenia	White	-0.171828	-1.25929	0.776431	0.481458	1.35819	-0.243422	-0.073884	0.715905	0.69383	0.887557	-0.668501	-0.503348	-0.458988	0.209842	0.884923	-0.850116	0.367239	0.85485	-0.577868
CMC_MSSM_313	MSSM_ACC	ACC	67	48.3	male	Schizophrenia	White	-0.720148	-1.00452	1.22839	-0.0585726	-0.410108	-0.880349	-0.530771	0.192174	0.068625	1.28999	-1.2746	1.1495	-1.32021	1.57326	0.191132	-0.506616	-0.0194208	1.15343	-0.94101
CMC_MSSM_314	MSSM_ACC	ACC	90	4.1	male	control	White	0.473801	-0.0579193	-3.13647	-1.00463	-1.38804	-2.49333	-2.19238	-1.83336	-2.32357	-2.71464	0.560811	0.692841	3.76231	-2.01587	-2.35113	0.682623	-2.2526	-3.8545	0.8421
CMC_MSSM_315	MSSM_ACC	ACC	90	48	female	Schizophrenia	Black or African American	1.83576	1.46567	0.248767	-0.436515	0.707683	-0.930029	-1.54627	-1.049	-0.606951	-1.20055	1.95298	1.55585	-0.122141	-0.0547175	-0.137434	1.69436	-0.892012	-0.954971	2.07061
CMC_MSSM_316	MSSM_ACC	ACC	40	11.3	male	Schizophrenia	White	-0.115862	4.14675	-3.20139	0.152006	-0.752386	2.28826	-0.311359	-0.549522	2.99527	-0.309318	4.54901	2.03798	1.2214	2.50201	0.434834	3.74694	0.247105	1.91429	3.67762
CMC_MSSM_317	MSSM_ACC	ACC	84		female	Schizophrenia	White	0.980585	0.0175322	0.262732	0.519251	-1.61607	0.0458939	0.475116	1.14305	-1.77669	0.821771	0.202363	0.66417	-0.847695	-1.20407	0.504528	-0.419187	0.343794	-0.0893639	-0.0683433
CMC_MSSM_318	MSSM_ACC	ACC	73		male	Schizophrenia	White	1.49312	0.848918	-0.0603035	0.196831	1.52965	-0.695487	-0.971843	1.47296	1.82833	0.308613	0.0744888	2.3885	-0.258405	-0.376249	-0.947954	1.38672	0.0987124	0.335801	1.55066
CMC_MSSM_319	MSSM_ACC	ACC	52	27	male	Schizophrenia	White	-0.26855	-0.227398	0.717538	0.375357	-1.02623	1.59433	0.946866	0.549575	-0.165166	0.560249	-0.403339	-0.172334	0.00946031	0.772229	1.61439	-0.752877	1.89114	1.17371	-0.596097
CMC_MSSM_320	MSSM_ACC	ACC	90	31.7	female	Schizophrenia	Black or African American	1.71035	2.50433	-1.14605	-0.910017	0.619221	-0.819663	-0.0229992	-0.302293	0.944003	-0.488737	2.08057	1.0532	0.35844	-0.644743	0.14648	2.19455	-0.711899	-1.2755	2.2184
CMC_MSSM_321	MSSM_ACC	ACC	48	25.5	male	Schizophrenia	White	-0.03067	0.281221	1.04571	0.696561	0.224131	-0.397549	-0.812305	-1.49442	-0.287912	1.20831	0.0784179	-0.0311612	-1.03949	1.1609	0.125169	-0.303762	-0.566668	0.653676	-0.488583
CMC_MSSM_323	MSSM_ACC	ACC	89	7.7	male	Schizophrenia	White	1.19561	0.697917	-0.247684	-0.499941	0.535151	-0.439093	-0.618911	-0.387699	1.03882	-0.67654	0.262106	0.950188	-0.262075	1.05362	0.134112	0.634164	0.229381	0.157112	0.70263
CMC_MSSM_325	MSSM_ACC	ACC	65	3.8	male	control	White	-1.5946	-0.918029	-0.451203	0.65014	-0.449511	0.258653	0.0979155	-0.150814	-1.52303	-0.100376	0.0326353	-1.96919	0.257269	-0.827065	0.161439	-1.84502	-0.120812	-0.302763	-1.02055
CMC_MSSM_326	MSSM_ACC	ACC	82	48.6	male	Schizophrenia	White	-0.680458	-1.15008	0.0977829	0.43929	-1.0999	-2.11925	0.084054	0.278364	-1.01866	0.0963478	-0.670298	-1.22328	0.432803	0.829301	-0.15084	-0.896791	-0.338953	-0.696375	-0.729856
CMC_MSSM_327	MSSM_ACC	ACC	81	48.4	female	Schizophrenia	Black or African American	-0.102495	-0.252527	-0.0879376	-0.41438	0.0416201	-1.41551	0.358318	0.962807	0.640073	-0.405367	0.031266	-0.660796	-0.883551	-0.623385	0.32111	-0.114027	0.640179	-0.488233	-0.533023
CMC_MSSM_330	MSSM_ACC	ACC	85	48.1	female	Schizophrenia	Black or African American	1.0978	0.65533	-1.02433	-0.274516	-0.532767	-1.50323	-0.949242	0.817963	-0.818453	-0.895491	-0.717148	0.111258	0.254004	0.0793226	-0.856108	0.700606	-0.902412	-0.560991	0.159835
CMC_MSSM_331	MSSM_ACC	ACC	67	29.9	female	Schizophrenia	White	0.345869	0.250398	0.0508339	-0.194458	-0.451335	-0.31368	0.00448929	0.871907	-0.909295	0.36805	-0.599288	0.224541	-0.537633	1.70963	0.405869	0.438275	-0.702157	-0.593293	-0.138907
CMC_MSSM_332	MSSM_ACC	ACC	73	46.4	female	Schizophrenia	White	0.778788	-0.60003	1.11583	0.76781	-0.686057	0.220069	-0.0474223	0.736188	-1.07917	1.56639	-0.078252	0.35081	-1.38671	-0.262795	1.08644	-0.00752869	0.498995	1.16576	0.200983
CMC_MSSM_333	MSSM_ACC	ACC	65	48.8	female	Schizophrenia	White	-0.0714187	-0.516641	0.362892	-0.828411	0.475407	1.27573	-1.7076	-0.255365	-0.93701	-0.88144	-1.63291	1.28861	-0.215811	-0.115174	-1.59784	-0.243949	-1.27243	-0.577892	-0.323433
CMC_MSSM_334	MSSM_ACC	ACC	58	12	male	Schizophrenia	Black or African American	-0.779365	-0.837653	1.09544	0.560389	1.33651	2.2729	0.976472	0.489949	0.317217	1.63881	-0.663216	-0.94855	-1.45825	0.0877587	1.25682	-1.24496	1.09416	1.31991	-1.08609
CMC_MSSM_335	MSSM_ACC	ACC	32	27.3	male	Schizophrenia	White	-0.208464	0.079691	1.3866	0.236232	-0.564559	0.034873	0.606194	-0.199166	-0.656909	1.10325	-0.378284	-0.0521762	-1.04125	0.351078	1.0312	-0.431961	0.886797	1.14704	-0.697653
CMC_MSSM_336	MSSM_ACC	ACC	89	9.6	female	Schizophrenia	White	-0.33376	0.524389	0.300878	-1.71634	1.01872	0.762497	-0.453029	0.557702	0.274448	-0.281383	-0.17567	-0.204935	-0.972439	-1.43406	-1.12767	-0.0795953	-1.69998	-0.56478	0.148711
CMC_MSSM_337	MSSM_ACC	ACC	59	10.3	female	Schizophrenia	White	0.528137	2.06861	0.586033	0.638233	-1.33983	1.81601	-0.830053	-0.439173	1.70975	1.26051	2.18535	0.946309	-1.21536	1.05711	-0.348264	1.47885	-0.40218	0.990004	2.25337
CMC_MSSM_338	MSSM_ACC	ACC	56	43.5	female	Schizophrenia	Black or African American	-0.960301	-0.13338	0.456731	0.30917	0.111611	-1.53146	0.142198	-1.35415	-1.4517	-0.0153199	-0.915609	-1.37826	-1.31152	0.41848	0.43521	-0.437898	0.389604	0.362307	-0.68476
CMC_MSSM_339	MSSM_ACC	ACC	58	31.8	male	Schizophrenia	White	-0.20941	-1.00096	1.00127	-0.464618	0.474284	-0.060057	0.23002	0.722911	-1.45607	-0.397307	-2.41187	-0.966489	-1.58222	-0.4253	-0.733138	-0.785787	-0.856342	-0.181607	-0.908774
CMC_MSSM_340	MSSM_ACC	ACC	76	29.9	male	Schizophrenia	Black or African American	0.433278	0.370382	1.26899	0.10894	0.41576	-0.21086	-0.306396	0.19176	0.989952	0.597012	0.897009	-0.273817	-1.43395	0.249324	0.362321	0.5836	1.46849	0.442682	0.466068
CMC_MSSM_341	MSSM_ACC	ACC	65	46.1	male	Schizophrenia	White	-0.387761	-0.773426	0.642687	-1.16907	0.650244	0.0567771	-0.669261	-1.75818	-0.60565	0.582489	-0.342074	-0.415126	-1.4796	1.68068	-0.346681	-0.541381	-0.494303	1.20807	-0.447714
CMC_MSSM_344	MSSM_ACC	ACC	90	48.6	male	Schizophrenia	White	0.408744	-0.391885	0.64948	-1.07126	-0.0884207	-2.00942	0.542517	0.876981	0.130527	0.124394	0.225854	-0.270922	-0.607123	0.359826	0.547272	0.41715	0.495923	0.294113	0.169956
CMC_MSSM_346	MSSM_ACC	ACC	68	3.5	male	Schizophrenia	White	-1.5009	1.51287	0.0505654	0.936169	-0.635432	-0.700854	0.324796	-2.09973	-2.22987	-0.620437	1.28256	-0.297751	-0.526342	2.62974	0.966093	0.928588	0.616402	0.199174	0.567544
CMC_MSSM_347	MSSM_ACC	ACC	82	11.4	male	Schizophrenia	White	-0.266018	0.814315	0.390334	0.710041	-0.524843	0.817198	0.824209	-0.243937	1.55043	0.0587041	1.23615	-0.315198	-0.267868	-0.714434	0.751408	-0.0802653	1.21018	0.460589	-0.180472
CMC_MSSM_348	MSSM_ACC	ACC	89	45	female	Schizophrenia	White	0.443408	0.729645	0.847456	-0.509792	1.89907	-0.0368584	-0.815394	-0.462322	0.396124	1.14005	1.07999	0.113676	-1.24987	1.57178	-0.302159	0.318806	0.104858	0.750805	0.400057
CMC_MSSM_349	MSSM_ACC	ACC	79	46.7	male	Schizophrenia	White	0.00223326	1.08293	0.0948984	0.136501	-0.146262	0.293195	-0.223499	0.229249	1.34345	0.136326	1.49925	0.140631	0.478518	-0.467703	-0.543766	1.02254	-0.490156	-0.315578	1.3167
CMC_MSSM_350	MSSM_ACC	ACC	81	28	male	Schizophrenia	Black or African American	-1.17294	-0.715196	0.027943	0.691637	0.417306	0.423911	0.0425198	-0.727716	0.410602	0.000319154	0.185118	-1.30684	-0.373058	-0.608794	0.0853445	-0.1127	-0.058115	-0.00140994	-0.0373687
CMC_MSSM_351	MSSM_ACC	ACC	83		female	Schizophrenia	White	1.54688	1.75097	-1.22775	-1.63428	0.723592	-0.965638	-1.08926	-0.822364	-0.128762	-0.303765	1.67887	1.96008	0.433613	-0.0187828	-0.546878	1.32131	0.073322	-0.553182	1.32808
CMC_MSSM_352	MSSM_ACC	ACC	64	4.3	male	Schizophrenia	White	-0.521627	-0.305522	0.762571	-1.19481	1.62001	0.789574	-0.846377	-0.773197	-0.810399	-0.142608	-0.731878	0.0172411	-0.214575	-0.560623	-1.04055	-1.20292	-1.57987	-0.101303	-0.566736
CMC_MSSM_354	MSSM_ACC	ACC	83	25.5	male	Schizophrenia	White	-1.99588	-1.87307	-0.143077	-0.903768	0.571484	-0.882703	-0.36729	-0.406228	0.800973	-0.306075	-0.456467	-1.9307	-0.598299	-0.609582	-0.51518	-1.70029	-0.571912	-0.587764	-1.78085
CMC_MSSM_355	MSSM_ACC	ACC	90	25.8	female	Schizophrenia	White	1.82162	0.233245	-0.539125	-2.07209	0.249158	-0.106435	-1.55882	-0.795416	-0.190748	-0.934409	0.734884	1.5097	0.843686	-0.619384	-1.62535	0.917807	-0.332991	-1.4385	0.98487
CMC_MSSM_356	MSSM_ACC	ACC	81	42.3	female	Schizophrenia	White	0.798442	0.608549	0.488462	0.144652	1.0503	-1.02127	0.291652	1.18363	-0.302135	0.237865	-0.955905	0.267337	-0.0520931	0.50675	0.44767	1.16488	0.372114	-0.0732349	0.437402
CMC_MSSM_357	MSSM_ACC	ACC	90	27.5	male	Schizophrenia	White	0.115757	0.199795	-0.00441169	-0.890075	0.219783	0.766531	0.068125	-0.0507471	-0.0988124	-0.0884986	0.842575	0.19657	0.911907	0.644743	-0.219892	-0.178637	-0.614228	0.322309	0.228295
CMC_MSSM_358	MSSM_ACC	ACC	64	4.2	male	control	Black or African American	-0.401517	-0.334674	-1.7819	-0.0104344	-0.116816	0.736889	0.547084	-0.112877	0.561747	0.372754	-0.411875	-0.110833	1.97131	-1.38108	0.492206	-0.483985	0.0614327	-0.400332	-0.116778
CMC_MSSM_359	MSSM_ACC	ACC	73	8.8	male	Schizophrenia	White	-0.503248	-0.118797	-1.7802	0.329124	-1.52424	1.1031	-0.142338	0.112088	-0.149794	0.0286065	0.04241	-0.288457	0.987827	-2.30987	0.104453	-0.86137	-1.53977	-0.980291	-0.289986
CMC_MSSM_361	MSSM_ACC	ACC	77	24	male	Schizophrenia	White	0.586762	0.883779	-0.301095	-1.69636	-0.747013	-0.265284	-1.17374	1.35856	0.409408	-1.81346	-0.733082	0.294891	0.51308	-1.7627	-1.9624	1.62122	-1.45624	-2.19654	0.974105
CMC_MSSM_362	MSSM_ACC	ACC	73	7.2	male	Schizophrenia	White	0.146141	-0.589116	-0.0524489	-0.400993	0.0530825	-0.407322	-0.685613	0.286646	-0.60036	0.178879	-0.73204	-0.288642	1.03075	0.524488	-0.337091	-0.297791	-0.189475	-0.461049	-0.106876
CMC_MSSM_363	MSSM_ACC	ACC	77	9.7	female	Schizophrenia	White	1.41609	0.293054	-0.221013	-0.9372	0.625754	-1.1139	-1.31993	-0.592257	0.0166861	-0.667285	-0.880718	1.85277	1.04058	0.651176	-0.727144	0.619201	-0.616611	0.36369	0.438459
CMC_MSSM_365	MSSM_ACC	ACC	82	29	female	control	White	-0.128636	2.24357	-0.0698263	-1.06941	2.14113	0.257749	-0.868821	-0.406967	0.276428	-1.09741	1.25077	0.162206	1.25421	-1.05925	-0.86956	2.02389	-1.31079	-0.990502	1.84176
CMC_MSSM_366	MSSM_ACC	ACC	84	5.3	male	Schizophrenia	White	1.88374	2.59416	-1.56037	-0.982905	-0.410951	-1.44589	-2.25425	-1.59371	-1.26221	-2.41678	1.28786	1.94382	2.35096	-0.4467	-1.73332	2.18157	-1.92205	-2.13896	1.70962
CMC_MSSM_367	MSSM_ACC	ACC	86	5.3	male	Schizophrenia	White	0.198312	0.504497	1.25248	-0.362774	1.1424	-0.710815	-0.378058	-0.39916	0.357895	-0.812305	-0.00842839	0.25733	-0.54736	0.809132	-1.21028	0.999694	-0.118331	0.422068	0.623475
CMC_MSSM_369	MSSM_ACC	ACC	90	4.2	male	control	White	-0.62264	0.0135027	-0.105203	0.737799	-0.625276	0.22508	0.241182	1.23854	-0.0462485	0.867108	-0.0271045	-1.01185	0.807091	-1.151	0.659517	-0.794253	-0.117181	0.545774	-0.448098
CMC_MSSM_370	MSSM_ACC	ACC	71	5.5	female	Schizophrenia	White	-0.8881	-0.936755	-0.387057	0.111298	0.298113	-0.0954673	1.26681	0.383911	0.486551	0.631667	-0.464294	-0.818246	-0.912505	0.0960823	1.28185	-1.41353	1.07007	0.702911	-1.08884
CMC_MSSM_371	MSSM_ACC	ACC	73	11.7	male	Schizophrenia	White	-0.0951526	-1.01213	0.47553	-0.222312	0.510515	0.848153	0.234452	-0.653201	0.898099	0.407444	-1.06454	0.320802	-0.49925	0.28221	0.519021	-0.76369	0.625744	0.0923016	-0.439892
CMC_MSSM_372	MSSM_ACC	ACC	90	17.7	male	Schizophrenia	White	1.20863	0.79723	-1.09071	-0.552108	-0.0878438	-0.525764	-1.99223	-0.423588	0.955904	-1.75339	0.463356	1.61943	0.558688	0.126701	-1.9239	0.913784	-1.16322	-1.70411	0.780342
CMC_MSSM_373	MSSM_ACC	ACC	90	26	male	Schizophrenia	White	0.20736	0.71293	-0.583096	0.429123	-0.039817	0.197538	0.115981	0.83048	0.858759	0.230505	0.13523	0.189087	1.75711	-1.15755	0.622895	0.231442	0.130732	-1.01363	0.573103
CMC_MSSM_375	MSSM_ACC	ACC	90	25.9	male	Schizophrenia	Black or African American	-0.755885	0.115675	-0.0215526	1.21119	0.873446	-0.169379	0.124172	1.78411	0.252959	0.0308995	0.901242	-1.00693	0.369684	0.391982	0.505452	0.2633	0.348161	0.0737093	0.788735
CMC_MSSM_376	MSSM_ACC	ACC	73	3.4	female	control	White	0.246524	0.180585	0.273512	-1.42794	-0.00671718	0.289002	-0.430501	0.477449	-0.753362	-0.0488252	-0.799348	0.865375	1.08859	-0.924862	-0.980024	-0.238145	-2.38864	-0.682691	-0.0572251
CMC_MSSM_377	MSSM_ACC	ACC	66	8.4	male	Schizophrenia	White	-0.162516	-0.5288	-0.494137	0.411377	-0.705777	-1.45852	0.0989244	0.049751	0.37487	-0.0642845	-0.255629	-1.21412	1.38356	-1.56949	0.165276	-0.904032	0.486668	-0.375349	-0.373465
CMC_MSSM_378	MSSM_ACC	ACC	70	12	female	Schizophrenia	Black or African American	-0.284665	0.730076	0.648972	-0.364902	0.976162	-0.000136668	0.79053	1.70278	-0.485705	0.629515	-1.55285	0.445355	-0.844284	0.734812	0.636622	0.39276	-0.0290005	0.705302	-0.21984
CMC_MSSM_379	MSSM_ACC	ACC	71	9.5	male	Schizophrenia	White	-0.631223	0.591707	0.408925	0.3314	0.950985	0.632735	0.0976309	0.405241	-0.916082	2.04916	-0.253509	-0.248648	-0.546265	-0.101131	0.308064	-0.147438	-0.746385	1.26588	0.307378
CMC_MSSM_380	MSSM_ACC	ACC	74	4.8	female	control	Black or African American	-1.21832	-0.931276	1.28098	0.824697	-0.519148	-1.63757	0.496198	-0.286196	-0.984152	0.710437	-0.242013	-1.01275	0.108772	0.25612	0.270508	-1.12954	0.79213	1.21484	-1.39048
CMC_MSSM_381	MSSM_ACC	ACC	70	17.3	male	Schizophrenia	White	0.974055	1.08777	0.360453	-0.880007	1.41757	-0.221679	-0.889925	0.255022	0.755101	-0.281624	0.757221	0.828318	-0.482515	0.229468	-0.880585	1.23126	-1.23569	-0.517345	1.01155
CMC_MSSM_382	MSSM_ACC	ACC	73	7.9	male	Schizophrenia	White	-1.02549	-1.0656	0.165323	0.839524	0.788243	-1.89557	-0.049561	0.672102	-0.686493	-0.0764073	-1.01285	-1.47582	0.557227	-1.62787	-0.0164676	-1.27281	0.200013	-0.414029	-1.19322
CMC_MSSM_383	MSSM_ACC	ACC	83	6.2	female	control	White	-0.0462985	0.396015	0.893008	0.890332	-0.336603	0.0954392	0.182918	1.20696	0.387573	0.771295	-0.470249	-0.681612	0.74157	-0.375157	1.23768	-0.156429	0.415186	0.896908	0.457567
CMC_MSSM_384	MSSM_ACC	ACC	90	3.5	female	control	White	1.46551	0.981624	-0.56116	-1.49013	1.6473	-1.13389	-1.59646	-1.57876	-1.64191	-1.79209	0.708823	0.728562	1.58366	-1.11895	-1.53953	1.53757	-2.12729	-2.23753	1.58703
CMC_MSSM_386	MSSM_ACC	ACC	85	5.3	male	Schizophrenia	White	0.193804	0.872693	-0.805085	0.137404	-1.04444	-1.77132	-0.826105	-1.3659	0.459344	-1.38972	0.79041	0.420705	1.83735	0.0914035	-0.641647	1.23436	0.123991	-1.23355	1.22692
CMC_MSSM_390	MSSM_ACC	ACC	86	14.1	male	Schizophrenia	White	-0.426788	0.00221759	0.555058	0.264355	-0.289596	0.277745	-0.967627	0.534349	1.35341	0.157581	-0.0733982	-0.444003	-1.19184	-0.123002	-1.07099	0.111546	-0.0469789	-0.384121	0.157273
CMC_MSSM_391	MSSM_ACC	ACC	75	33	male	control	White	0.083292	0.554183	0.771747	-0.176855	-0.387775	0.153634	0.39677	0.510109	-0.0620617	0.477438	0.165719	-0.119082	-0.727207	0.391209	0.742623	0.490773	0.0501893	1.12204	0.51657
CMC_MSSM_401	MSSM_ACC	ACC	85	5	female	control	White	-2.20949	-1.25184	0.853994	0.312848	-1.76141	-0.953275	-0.24676	-0.870154	-0.883465	-0.00160543	-0.455402	-2.01685	-1.34715	-0.0399185	-0.934772	-1.1691	-0.520642	-0.371582	-1.09591
CMC_MSSM_402	MSSM_ACC	ACC	59	20.4	male	control	White	-0.138661	0.360071	0.288476	0.369025	-0.947684	1.08882	1.05597	0.380301	-0.484682	0.512561	-0.170641	-0.17998	-0.415899	0.455919	0.54816	0.0803123	-0.433569	0.265537	-0.177486
CMC_MSSM_403	MSSM_ACC	ACC	69	40.2	male	Schizophrenia	White	-0.749575	0.150686	0.984451	0.338604	0.188212	1.32028	-1.14303	1.66484	-1.59442	-0.344158	-1.84849	-0.503316	-1.43514	-0.102009	-0.587531	0.875104	-0.839359	-0.547225	-0.0480603
CMC_MSSM_407	MSSM_ACC	ACC	90	7.8	female	control	White	1.01489	0.330039	0.261532	0.301645	-1.01141	-1.20828	0.453737	-0.801565	-0.868063	-0.275247	0.213081	-0.0202413	0.114239	1.25133	-0.504387	0.321513	-0.36674	-0.587087	0.179318
CMC_MSSM_409	MSSM_ACC	ACC	72	1.6	male	control	Black or African American	-0.614956	-0.890532	-1.28273	-0.0897304	-1.13537	-0.735719	1.54466	1.4058	0.857514	-1.35827	-0.49836	-0.647239	0.935458	-2.66575	0.481052	-0.926007	0.936712	-0.878279	-0.852925
CMC_MSSM_410	MSSM_ACC	ACC	86	14.5	male	control	White	1.24204	1.16542	0.323747	-0.7676	-0.193165	0.591515	-1.65808	0.670087	0.11894	-0.464678	0.663814	1.20675	-0.362877	-0.751622	-0.94233	0.584274	-0.543789	-0.542615	1.09054
CMC_MSSM_413	MSSM_ACC	ACC	90	20	male	control	White	0.654378	-0.1706	0.512091	2.38663	1.99372	0.227634	1.0782	0.847899	1.18483	0.122094	0.782178	0.356156	0.191578	0.11964	0.0423603	-0.276323	0.735172	0.609921	0.238604
CMC_MSSM_415	MSSM_ACC	ACC	58	6.7	male	Schizophrenia	White	0.161357	0.244079	-0.97333	-0.162991	-0.802633	-1.25741	-0.0935659	-0.108998	-1.83463	-0.544612	-0.566207	0.83304	1.65332	1.17728	-1.31891	0.324971	-0.518492	0.323027	0.0399039
CMC_MSSM_416	MSSM_ACC	ACC	76	8.5	female	Schizophrenia	White	-0.479184	0.149982	0.43088	0.419029	1.15465	-1.15642	0.709626	1.18936	-0.239162	-0.0358539	-0.672532	-0.0300881	1.54886	-0.918618	0.0813379	-0.0380886	-0.154007	-0.703906	-0.251781
CMC_MSSM_419	MSSM_ACC	ACC	90	4.2	female	control	White	1.20839	2.50913	-1.14805	-1.82397	0.74724	-1.43613	-2.01141	-1.30373	-0.311586	-2.16009	1.75691	0.710933	2.12069	-1.40987	-2.13965	2.13915	-2.07521	-2.11103	1.76906
CMC_MSSM_420	MSSM_ACC	ACC	63	6.2	male	Schizophrenia	White	0.25071	-0.0787083	0.864203	-1.72017	1.56876	-1.43496	-0.951718	-0.579689	-0.0795124	-0.86771	-0.321364	0.856183	1.65118	0.394595	-1.94373	-0.134239	-0.869821	-0.439724	0.295529
CMC_MSSM_421	MSSM_ACC	ACC	69	13.7	female	Schizophrenia	White	-2.12302	-0.598939	-0.112341	-0.0708333	-1.09351	0.873646	-0.111597	-0.220416	-0.229793	0.326193	0.121458	-1.27803	0.100549	-0.489286	0.190726	-1.71772	-0.794539	-0.121991	-1.27577
CMC_MSSM_422	MSSM_ACC	ACC	87	11.2	male	Schizophrenia	White	0.395155	1.03689	-0.246919	-0.291246	-0.404062	-1.21469	-0.137058	1.32702	0.713471	0.334473	0.776033	0.414555	1.6582	-0.210209	0.0604553	1.32883	-0.268458	-0.286528	1.79962
CMC_MSSM_423	MSSM_ACC	ACC	57	32.3	male	Schizophrenia	Black or African American	-1.02112	-0.836216	0.402303	0.234685	0.344303	0.571624	0.616103	0.552266	-0.873241	0.566666	-0.520982	-1.03491	-0.0397004	-0.907557	0.792957	-1.1822	0.0888956	0.541531	-1.45785

## Sheet: Penn_ACC
individualID	newStudy	Brain_Region	ageDeath	PMI	reportedGender	primaryDiagnosis	race	Astrocyte	Endothelial	IT	L4.IT	L5.ET	L5.6.IT.Car3	L5.6.NP	L6.CT	L6b	LAMP5	Microglia	OPC	Oligodendrocyte	PAX6	PVALB	Pericyte	SST	VIP	VLMC
CMC_PENN_002	Penn_ACC	ACC	74	7.5	male	control	Black or African American	-0.0324289	0.343032	0.242954	0.649541	-0.794443	-0.268625	0.322213	-0.625943	0.30455	0.720058	0.495612	-0.254109	-0.841868	1.67279	0.844081	-0.212829	1.21449	-0.253278	0.0323732
CMC_PENN_003	Penn_ACC	ACC	67	15	male	control	White	0.289058	-0.0597384	0.608019	-0.549891	0.160432	0.854224	-1.18483	-1.36024	-0.152797	-1.19635	-0.597237	0.185618	-0.214497	0.55769	-0.741441	-0.00498422	-1.8688	0.25745	-0.175658
CMC_PENN_007	Penn_ACC	ACC	65	19	female	control	White	-0.460891	0.686173	-0.0904835	-0.343711	-1.13026	-0.601795	0.199447	-0.561963	0.289818	0.397291	-1.40966	-0.493514	1.27691	0.625477	0.115938	0.384289	-0.657793	-0.208176	0.317128
CMC_PENN_008	Penn_ACC	ACC	47	12	male	control	Black or African American	-0.270541	1.77509	0.907962	-1.68723	1.96469	1.11354	-1.15739	-1.45853	0.597428	-1.65773	1.00677	0.021485	-0.0970469	-0.847621	-1.63077	1.82455	-1.92984	-0.916227	1.56976
CMC_PENN_009	Penn_ACC	ACC	83	3	female	control	White	-0.660792	0.115996	-0.249265	0.407347	-0.0215009	-0.674547	-0.0156984	0.404506	0.152671	0.598329	0.22677	-0.82917	0.695077	-0.818814	-0.0468696	-0.525334	-0.650807	-0.343402	-0.500051
CMC_PENN_011	Penn_ACC	ACC	42	16	male	control	White	-1.71881	-0.804948	-1.63447	0.539202	-0.51333	-0.947338	-0.503581	0.451457	-0.666393	0.147001	-0.359785	-2.16629	-1.30096	-0.652249	0.396973	-1.41095	0.542021	0.569607	-1.78517
CMC_PENN_013	Penn_ACC	ACC	68	21	male	control	White	2.22246	2.78696	0.904468	-1.02546	0.849603	0.754112	-0.762868	-1.40064	-1.6949	-1.08154	2.47994	1.74616	1.35834	0.393345	-0.5132	1.79252	-0.917933	-0.916829	2.25631
CMC_PENN_014	Penn_ACC	ACC	46	12	female	control		1.72067	1.72203	1.00755	0.162143	1.37852	1.22243	-1.02388	-2.04605	-0.446302	0.326612	-1.26224	1.85396	0.128829	2.51931	-0.321139	1.71093	-0.319974	0.593358	1.52846
CMC_PENN_015	Penn_ACC	ACC	72	13.5	male	control	White	0.968283	1.25499	0.65647	0.4795	-0.289234	1.00909	0.218436	0.341369	-1.50511	0.783818	1.9667	0.641563	0.0344289	0.897585	0.989739	1.33769	0.288991	0.949384	1.27314
CMC_PENN_016	Penn_ACC	ACC	82	5	female	control	White	-0.520576	-0.15031	0.202462	-0.225925	-0.509697	-0.521015	-0.15091	0.709774	0.368159	0.85587	-0.600852	-0.443509	0.158723	-0.101912	0.595581	-0.0893369	0.965319	0.491938	0.00876693
CMC_PENN_017	Penn_ACC	ACC	90	5	female	control	White	-0.113807	0.555266	0.142694	0.426126	0.0143645	0.614688	-0.694096	1.21232	-3.29694	-0.0638103	0.846355	-0.240321	2.8213	-1.67236	-0.676866	0.276127	-2.6685	-3.65642	0.803893
CMC_PENN_018	Penn_ACC	ACC	70	10.5	male	control	White	0.427762	0.589777	-0.640734	-0.927107	0.915436	-0.0644629	0.296667	0.463236	0.159849	-0.120681	0.0949295	0.146992	0.784786	0.494363	-0.233755	0.71754	-0.476647	0.0209401	0.202297
CMC_PENN_019	Penn_ACC	ACC	85	14	female	control	White	-1.43981	-1.35586	-0.213665	-0.225856	0.654769	-0.499533	0.0980489	-1.1053	0.621725	-0.409296	-0.789371	-1.80657	-1.24427	0.183798	0.0675099	-1.36972	0.330983	0.101464	-1.44375
CMC_PENN_020	Penn_ACC	ACC	73	8	male	control	Black or African American	-0.0585796	0.519239	0.371266	-0.428422	-1.11893	0.739384	-0.160376	0.960538	-0.735509	0.346437	0.655094	-0.162813	0.915819	-0.285715	0.537027	0.844126	-0.11	-0.667879	0.634249
CMC_PENN_022	Penn_ACC	ACC	36	6	female	control	White	1.28285	0.00106007	-2.96743	5.84979	-0.621122	-1.91423	4.48807	0.402047	0.117615	1.21515	0.25157	2.00699	1.7704	-0.312777	0.439402	0.612393	0.626144	2.25857	1.48779
CMC_PENN_023	Penn_ACC	ACC	76	4	male	control	Black or African American	2.95297	3.03265	0.914556	-1.98941	0.496073	1.18932	-1.7026	-1.51855	-0.506823	-0.747713	1.19564	2.54222	0.510726	2.52602	-2.20079	2.3695	-2.52078	-0.359425	2.46657
CMC_PENN_024	Penn_ACC	ACC	61	20	female	control	Black or African American	0.153626	-0.284893	-1.9865	0.494918	-0.709647	-1.95716	0.00374649	1.23151	-0.810863	2.1883	-0.242144	0.226962	-0.770872	0.949406	1.17225	-0.359823	-0.159017	1.38229	-0.423246
CMC_PENN_026	Penn_ACC	ACC	29	12	male	control	White	0.287746	0.231824	1.34756	-0.245855	-0.569739	0.544603	-0.462952	0.605986	-0.924522	-0.85812	0.28624	0.592925	0.40644	-0.452383	-1.90762	0.471734	-0.942626	0.632892	0.255951
CMC_PENN_028	Penn_ACC	ACC	47	11	male	control	White	2.41622	1.04059	1.44175	-1.54616	-0.157605	1.83294	-2.09532	-1.70529	-2.13366	-3.25952	0.845442	1.80835	-0.498146	1.91171	-2.63968	1.09083	-1.84218	-0.278285	0.972458
CMC_PENN_029	Penn_ACC	ACC	61	6	male	control	White	-0.901924	0.194308	-1.40998	0.646838	-0.333863	-0.629365	-0.304394	-3.1688	0.649358	0.608699	0.902541	-0.905633	-0.0670869	0.151956	-0.44799	-0.788413	0.576946	1.47358	-0.607317
CMC_PENN_030	Penn_ACC	ACC	88	16	female	Schizophrenia	White	-0.752109	-1.35021	0.0232561	0.205102	-0.638863	0.722475	0.606822	1.20843	-0.297561	0.198903	-0.581536	-0.325859	0.00661659	-0.0864877	0.871413	-0.676728	-0.314061	-1.13093	-1.26136
CMC_PENN_031	Penn_ACC	ACC	80	16	female	Schizophrenia	White	-0.521235	-0.36713	-0.292304	0.0996459	0.163373	-0.88231	0.15662	0.522867	0.586033	0.12296	-0.0317336	-0.658398	-0.407745	0.267354	0.67675	-0.724975	-0.0926691	0.18389	-0.517117
CMC_PENN_032	Penn_ACC	ACC	86	30	male	Schizophrenia	White	2.38832	1.0267	2.70206	-1.88832	-0.731683	2.63926	-2.30408	-1.48149	-0.292524	-2.54655	0.808061	1.99024	1.62427	0.411264	-1.85227	2.01567	-1.41597	-3.01703	2.14372
CMC_PENN_033	Penn_ACC	ACC	90	7.5	female	Schizophrenia	Black or African American	-0.271657	-0.129576	0.837098	0.26913	0.827535	-1.0105	0.580634	-0.285629	0.771056	0.0464617	-0.151027	-0.590515	-1.14863	-0.519676	-0.141046	0.455943	1.02182	0.647225	0.0890472
CMC_PENN_035	Penn_ACC	ACC	87	33.5	female	Schizophrenia	White	0.791186	0.408642	0.585469	0.0773537	-0.46008	0.079931	0.124959	0.40693	-0.673138	0.127653	0.079075	-0.0447411	-0.888711	-0.828748	0.231124	0.572233	0.108767	-0.642414	0.359788
CMC_PENN_036	Penn_ACC	ACC	76	10	female	Schizophrenia	White	0.203163	-0.0341066	-0.248439	0.284737	0.157133	-0.270118	0.235318	-0.0354566	1.033	1.00078	0.618979	0.564712	0.790082	1.37087	0.0463605	0.223811	0.643109	1.41476	0.0619343
CMC_PENN_037	Penn_ACC	ACC	80	11	female	Schizophrenia	White	0.508427	-0.154925	-0.275786	-0.0233867	0.0617688	-0.328553	0.29214	1.26973	0.745823	0.562503	0.697182	0.204886	-0.278663	0.137938	-0.0984426	0.271052	-0.0262252	0.041572	0.136107
CMC_PENN_039	Penn_ACC	ACC	81	9	male	Schizophrenia	White	-1.42812	-1.89869	-0.631365	0.473398	0.403939	-1.38166	1.02517	-0.0254258	0.930288	-0.155447	-1.4891	-2.04643	-1.23396	-1.55024	0.460876	-2.56969	0.421022	0.179588	-2.23215
CMC_PENN_040	Penn_ACC	ACC	75	11	female	Schizophrenia	White	-0.0387314	-1.00627	0.515256	-0.37724	0.595437	-0.947716	-0.989861	0.852795	-0.223432	0.0970501	-0.800132	0.854866	-1.37425	0.190684	-0.429256	0.540607	-0.380787	0.174692	-0.248274
CMC_PENN_042	Penn_ACC	ACC	88	7	female	Schizophrenia	White	-0.539949	0.239179	0.18581	-0.373363	1.61342	0.289871	0.632891	0.471699	-0.953357	0.637369	0.444612	-0.0509321	-1.13032	0.261185	1.16903	0.282221	0.208813	0.130754	-0.017868
CMC_PENN_043	Penn_ACC	ACC	69	14	female	Schizophrenia	Black or African American	-0.336899	-1.72459	-0.913157	0.600436	-0.331748	0.213049	0.497235	0.430086	-0.103439	0.20322	-1.65848	-1.07239	0.838322	-0.481548	0.480966	-1.42742	1.32048	0.343812	-1.45275
CMC_PENN_044	Penn_ACC	ACC	75	16	female	Schizophrenia	White	-0.00321075	-1.16608	0.816448	-0.43945	-1.18799	-0.71544	0.107208	-0.224195	1.7443	0.718159	-1.98874	0.43258	-0.116175	0.447808	0.554962	-0.584258	1.41287	1.10322	-0.678358
CMC_PENN_045	Penn_ACC	ACC	79	8	female	Schizophrenia	White	-0.770354	-0.630483	-0.0966008	-0.105502	1.16199	-0.218758	0.130108	0.616672	1.1242	0.460091	-0.787171	0.376302	0.788152	0.0291887	0.511533	-0.709152	0.833034	0.374681	-0.590916
CMC_PENN_046	Penn_ACC	ACC	70	17.5	female	Schizophrenia	White	0.0310302	0.629393	0.238919	-1.50323	1.26938	0.911545	-0.167521	1.27164	0.502996	-0.229384	-1.57782	0.177198	-0.0799806	-1.07125	-0.963534	0.577542	-1.05263	-1.33731	-0.0641246
CMC_PENN_047	Penn_ACC	ACC	78	19	male	Schizophrenia	White	0.18311	-0.421039	-0.216926	0.214722	0.00264038	-0.313796	-0.969873	0.814668	1.00202	-0.546489	0.127702	0.00669051	1.03582	-0.845175	-1.02441	-0.155246	-1.05511	-1.83827	0.0909516
CMC_PENN_048	Penn_ACC	ACC	66	6	female	Schizophrenia	White	1.22103	0.853447	0.277611	-0.926558	1.75487	0.463647	-1.72433	1.36214	1.21938	-1.22571	0.504806	1.42905	0.538854	1.04054	-1.52788	0.871074	-2.03103	-0.709037	1.30951
CMC_PENN_049	Penn_ACC	ACC	39	17.5	female	Schizophrenia	Black or African American	-1.50671	-1.65744	-0.223	0.340173	-0.700561	-0.337458	0.369359	0.606549	0.316094	0.380862	0.714965	-0.862109	-1.23223	0.504165	0.576839	-1.0242	0.230438	0.887845	-1.09535
CMC_PENN_051	Penn_ACC	ACC	77	9.5	female	Schizophrenia	White	-0.200206	0.101012	-0.0962037	0.318257	1.9639	-0.351619	0.883464	0.462965	-0.284217	1.09274	-0.455856	-0.156075	-0.209003	0.99042	1.45255	-0.183182	1.49774	0.67652	-0.275459
CMC_PENN_053	Penn_ACC	ACC	86	7.5	female	Schizophrenia	White	-0.603269	-0.898718	0.431531	-0.401715	0.292398	-0.00961828	0.512187	-0.204064	1.00491	0.0397968	-0.557656	-0.808245	-1.45911	-1.2408	0.155446	-0.910974	0.544275	-0.117994	-0.694353
CMC_PENN_056	Penn_ACC	ACC	74	15	female	Schizophrenia	White	-0.807001	-0.156736	-1.41603	0.423124	-0.928253	-0.970829	0.56699	-0.0352303	-0.11262	0.849632	0.67469	-1.10096	-0.0857429	-1.65308	0.717745	-1.33367	0.741251	0.791924	-0.775612
CMC_PENN_057	Penn_ACC	ACC	81	5	male	Schizophrenia	White	-0.495621	-0.369962	-1.15008	-0.354051	-0.643733	-1.73535	0.702927	-0.0481498	0.67677	0.414262	-0.298403	-0.23005	1.35645	0.22128	0.169303	-0.658277	0.519018	0.36499	-0.318653
CMC_PENN_059	Penn_ACC	ACC	83	7.5	female	Schizophrenia	White	-0.779698	-0.159438	-1.57983	0.605988	-1.03812	-0.990777	0.67627	0.381027	-0.120841	1.33575	-0.0969386	-1.26721	-0.199236	-0.453216	1.48615	-0.81991	0.309792	0.43904	-0.566945
CMC_PENN_060	Penn_ACC	ACC	76	9.5	female	Schizophrenia	White	-0.930373	-0.729285	-0.932272	0.1921	0.83654	-0.501031	0.651535	-0.0797282	1.16283	0.215171	-1.03808	-0.684179	-0.516668	-1.66317	0.00729915	-1.06515	-0.0443797	0.53963	-1.16411
CMC_PENN_062	Penn_ACC	ACC	82	19.5	male	Schizophrenia	White	-0.808398	-0.61972	-1.73852	0.00735207	0.32395	-0.263671	0.845534	0.942513	2.25999	0.755219	-0.861186	0.0623665	0.449736	-0.666605	1.16622	-1.04681	0.69722	0.256933	-0.287474
CMC_PENN_063	Penn_ACC	ACC	83	18	male	Schizophrenia	White	-0.763423	0.591136	-0.211858	0.347018	-3.08634	0.822129	0.236036	-0.714451	-0.134328	-1.81833	1.522	-0.356006	-0.0263644	0.515551	0.816994	0.172649	0.52802	-0.482318	-0.455965
CMC_PENN_064	Penn_ACC	ACC	76	11	female	Schizophrenia	White	0.29134	0.976023	0.653577	-0.386617	0.372268	-0.0773433	-0.436269	-0.139097	0.593767	-0.508721	1.53786	0.402573	-0.0238628	0.75644	-0.723547	0.784855	-0.973227	0.653321	1.16191
CMC_PENN_065	Penn_ACC	ACC	74	6.5	female	Schizophrenia	White	1.9559	0.438278	2.57418	-0.483831	-1.41529	2.58624	-2.78188	0.326445	-0.392914	-2.85508	0.0820061	1.45194	1.90241	-0.29111	-3.31439	1.58281	-1.07992	-1.84968	1.39539
CMC_PENN_068	Penn_ACC	ACC	79	7	male	Schizophrenia	White	-0.459581	-1.30087	0.140616	0.193008	-0.434815	-0.36685	0.873652	-1.28562	0.411998	0.0662605	-0.833255	-0.796143	-1.28195	0.347205	-0.24013	-1.04012	0.585048	0.787105	-0.750142
CMC_PENN_070	Penn_ACC	ACC	90	6	female	Schizophrenia	White	1.07317	1.84182	-0.0693131	-0.586224	0.60556	-0.543897	-0.603338	-2.08402	-0.0921933	-0.520731	2.61064	1.39394	-0.334743	-0.0253452	-0.0697762	1.40805	-0.581716	-0.728597	1.74726
CMC_PENN_071	Penn_ACC	ACC	87	6.5	female	Schizophrenia	White	-0.496682	-0.628887	-0.00389916	0.493329	-0.40825	-0.478688	0.557699	0.151186	-0.196058	0.533619	0.811453	-0.765458	-0.140299	-0.775626	0.551734	-0.539403	0.117298	-0.403631	-0.400103
CMC_PENN_073	Penn_ACC	ACC	86	12	female	Schizophrenia	White	1.58967	1.63169	0.469563	-0.859622	-0.468382	1.15701	-1.22217	-1.39133	0.181736	-0.298941	0.295138	1.70844	1.55491	-0.31965	-0.598674	1.44107	0.134699	-1.0471	1.33283
CMC_PENN_074	Penn_ACC	ACC	72	11.5	female	Schizophrenia	White	-1.26528	-0.524517	-1.01298	1.15966	-0.190879	-0.363491	-0.136208	-0.17862	0.560808	-0.28161	0.50851	-1.21562	-0.313622	-1.69227	0.720877	-0.412225	0.638805	0.355732	-0.858306
CMC_PENN_075	Penn_ACC	ACC	82	7	male	Schizophrenia	White	-0.845591	0.0749814	-0.31249	0.224007	-0.883096	-0.659392	0.920858	0.592356	0.696403	0.58881	0.727064	-0.842375	0.125561	0.123496	0.477529	-0.37422	0.635151	0.654025	-0.207299
CMC_PENN_077	Penn_ACC	ACC	59	18	male	control	White	-0.253344	0.412364	-1.58762	0.13526	-1.64434	-0.992752	0.183628	0.793568	0.172542	1.0499	0.0798967	-0.533137	-1.37281	1.29388	0.709722	-0.100313	-0.371969	1.36419	-0.229968
CMC_PENN_080	Penn_ACC	ACC	67	24	female	control	White	0.98364	0.405333	0.521852	0.0447878	0.460691	-0.230979	-0.20359	-0.610106	-0.169326	-0.802977	-0.652212	0.719525	-0.744427	1.44314	-0.0306847	0.699947	-0.283392	-0.133324	0.757869
CMC_PENN_081	Penn_ACC	ACC	70	36	male	control	White	0.275973	-1.2169	0.940968	1.10866	-0.354974	2.31941	-0.663475	-1.37253	-2.13169	-0.889566	-1.16815	-0.604444	-1.37866	0.695949	0.974746	-0.873682	1.94266	0.527575	-1.10056
CMC_PENN_082	Penn_ACC	ACC	77	17	male	Schizophrenia	White	0.0274447	-0.580035	-0.0395426	0.219472	-1.52574	0.165721	0.0353485	-0.060503	0.606393	-0.0298008	-0.936056	0.690202	2.19145	-0.530964	-0.0104945	-0.612225	0.443517	-0.537837	-0.162609
CMC_PENN_083	Penn_ACC	ACC	84		male	Schizophrenia	White	0.35657	0.966382	1.52899	-1.01494	-0.110431	1.15927	-0.793437	-0.245241	-0.2323	-2.27464	1.16637	0.205466	-0.372412	-2.12453	-1.65911	1.28449	-0.263065	-1.90379	1.05741
CMC_PENN_089	Penn_ACC	ACC	81	20	male	Schizophrenia	White	0.50466	-0.845016	1.07429	0.573971	0.626075	1.69837	0.784581	0.00712459	-1.32597	0.718365	-0.371223	-0.113937	0.602243	0.501557	0.770965	-0.275913	0.933294	-0.143598	-0.0946693
CMC_PENN_091	Penn_ACC	ACC	90	16	female	Schizophrenia	White	-0.48242	-0.809023	0.291291	0.0264971	1.29691	-0.193662	0.589211	0.359897	1.42077	0.872108	0.25445	0.0400015	-0.223693	-0.0813344	0.744381	-0.831107	1.61255	1.00351	-0.381439
CMC_PENN_092	Penn_ACC	ACC	90	10.5	male	Schizophrenia	White	-0.240065	-0.400289	-0.203543	-0.315002	0.0580195	-0.522257	0.293767	-0.142894	1.34527	0.0204356	1.08554	0.0428768	1.37549	-1.20068	-0.784717	-0.204362	0.154602	-0.0837862	0.352056
CMC_PENN_093	Penn_ACC	ACC	75	12	male	Schizophrenia	White	-0.158602	-0.193904	0.147386	-0.27877	1.40339	-0.287295	0.6589	0.351887	-2.69784	0.769815	-1.87808	0.210928	-0.306327	0.0125688	0.99422	0.570151	1.38914	0.432042	-0.411354
CMC_PENN_097	Penn_ACC	ACC	70	16.5	male	Schizophrenia	White	0.27995	-0.435143	0.827619	0.0888385	0.119855	1.26786	0.192502	0.878765	0.0221753	0.496512	-0.987657	0.2401	-1.58149	0.632413	-0.169043	-0.291751	0.468526	0.168124	-0.160161
CMC_PENN_099	Penn_ACC	ACC	83	7	male	Schizophrenia	White	-0.933811	-0.517897	-1.34353	0.683447	-1.46587	-1.1182	0.647268	0.332396	0.0825512	0.536328	0.387322	-1.10322	-0.245588	-1.24476	1.29851	-1.2426	1.05117	0.422797	-1.07881
CMC_PENN_100	Penn_ACC	ACC	82	7	female	Schizophrenia	White	-0.735367	-0.249738	0.0219987	-0.99968	2.76562	0.108598	0.982665	2.50295	-1.07095	0.195761	-1.47199	0.291921	-0.696794	-1.51581	-0.548208	-0.10661	-1.2218	-0.686471	-0.496317
CMC_PENN_101	Penn_ACC	ACC	74	14	male	Schizophrenia	White	-1.11633	-1.53522	-0.633288	0.400879	0.00466463	-1.10204	0.451389	0.177566	0.188795	0.250469	-0.944391	-1.60901	-1.56785	-0.224218	1.01712	-1.50447	0.426164	0.0140197	-1.61496
