# Supplementary material for: Cortical GABAergic Neuron Dysregulation in Schizophrenia Is Age Dependent
Source: Biol Psychiatry Glob Open Sci. 2025 Sep 8;6(1):100606. doi: 10.1016/j.bpsgos.2025.100606 (PMC12556227; doi:10.1016/j.bpsgos.2025.100606)
Supplement: Supplemental Data [file mmc2.zip › All_snCTPs.xlsx]

## Sheet: Psychencode
ID	Cohort	Phenotype	Age	PMI	Gender	Astrocyte	Endothelial	IT	L4.IT	L5.ET	L5.6.IT.Car3	L5.6.NP	L6.CT	L6b	LAMP5	Microglia	OPC	Oligodendrocyte	PAX6	PVALB	Pericyte	SST	VIP	VLMC
CON10	McLean	CON	62	16	Female	0.13145	0.0013947	0.447524	0.00069735	0.00156904	0.00819386	0.00767085	0.0113319	0.0116806	0.0317294	0.0116806	0.0362622	0.145049	0.00313808	0.0486402	0.0013947	0.0420153	0.0585774
CON11	McLean	CON	52	18.35	Male	0.0873269	0.000387259	0.504018	0.000290444	0.00242037	0.0166521	0.0199438	0.0147158	0.0151031	0.0281731	0.000871333	0.0140381	0.14377	0.00232356	0.048117	0.000387259	0.0411463	0.0603156
CON12	McLean	CON	68	10.75	Male	0.100374	0.00104712	0.466866	0.000448766	0.00149589	0.00837696	0.0106208	0.0146597	0.0092745	0.0276739	0.012715	0.0387435	0.134779	0.00478684	0.0647719	0.000149589	0.0417352	0.0614809
CON13	McLean	CON	68	17.65	Male	0.0949993	0.00153225	0.56526	0.000417885	0.00181084	0.0121187	0.00626828	0.0235409	0.0175512	0.0360774	0.00473604	0.0410921	0.0157404	0.00766123	0.0519571	0.00139295	0.0312021	0.0865023	0.000139295
CON14	McLean	CON	72	16.5	Male	0.0461887	0.00623406	0.504109	0.00226693	0.00481723	0.0104846	0.00878436	0.0181354	0.0136016	0.0323038	0.0042505	0.013885	0.147351	0.00850099	0.0546897	0.00226693	0.0612071	0.0609238
CON15	McLean	CON	59	17.8	Female	0.0505685	0.00120181	0.498105	0.00258852	0.00295831	0.00933715	0.00711842	0.0269945	0.0197837	0.0194139	0.00388278	0.0236665	0.22326	0.00286586	0.0477951	0.000832024	0.0293982	0.0302302
CON16	McLean	CON	42	18.33	Male	0.0407326	0.00205242	0.518472	0.000947269	0.00520998	0.00805178	0.0118409	0.0149984	0.0217872	0.0239975	0.01042	0.0284181	0.110357	0.00410483	0.0663088	0.000631512	0.0768866	0.0547837
CON17	McLean	CON	91	15.4	Female	0.358407	0.00110619	0.274336		0.00221239		0.00221239	0.0110619	0.0232301	0.0121681	0.00110619	0.130531	0.151549		0.00553097		0.00553097	0.0210177
CON18	McLean	CON	53	16.62	Female	0.00540123	0.00102881	0.661394	0.00218621	0.00540123	0.00707305	0.0104167	0.0208333	0.0196759	0.0334362	0.00450103	0.0120885	0.0156893	0.00617284	0.0588992	0.000128601	0.063786	0.0718879
CON19	McLean	CON	58	14.3	Female	0.0786983	0.00140812	0.465071	0.00156458	0.00367676	0.0118908	0.0101698	0.0165063	0.019479	0.0222952	0.00696237	0.0323868	0.176563	0.00344207	0.0556207	0.000469373	0.048189	0.0456074
CON1	McLean	CON	72	18.25	Female	0.0457702	0.00105219	0.674453	0.00505051	0.00473485	0.0112584	0.0127315	0.0146254	0.0129419	0.0276726	0.000841751	0.0149411	0.0385101	0.00357744	0.0573443	0.000105219	0.0176768	0.056713
CON20	McLean	CON	52	17.88	Female	0.0445801	0.00237898	0.57499	0.00217211	0.00382706	0.0097228	0.0118949	0.0174803	0.0208937	0.0303062	0.00258585	0.0110674	0.0792305	0.00289615	0.0560612	0.000724038	0.0607158	0.0684733
CON21	McLean	CON	58	18.5	Female	0.029304	0.000222	0.543679	0.001776	0.00532801	0.012099	0.013986	0.021756	0.025863	0.025752	0.003219	0.016317	0.144855	0.00521701	0.048729	0.000999001	0.0532801	0.047619
CON22	McLean	CON	62	16.4	Female	0.0682006	0.00463499	0.441318	0.000496607	0.00182089	0.0211885	0.0205264	0.0511505	0.0331071	0.0304585	0.000662142	0.0458533	0.107433	0.00314517	0.0624069	0.00148982	0.0680351	0.0380732
CON23	McLean	CON	48	15.4	Male	0.106339	0.00207828	0.34638	0.00017319	0.00311742	0.00744718	0.00917908	0.0119501	0.0103914	0.0308278	0.00034638	0.0452026	0.320575	0.0051957	0.0188777	0.00034638	0.0166263	0.0649463
CON24	McLean	CON	44	10.7	Female	0.0665802	0.00151319	0.216818	0.00151319	0.000864678	0.00432339	0.00562041	0.0110246	0.0110246	0.0151319	0.0138348	0.024211	0.523346	0.00129702	0.0315607	0.000216169	0.0365326	0.0345871
CON25	MtSinai	CON	61	18.8	Male	0.0294683	0.0185778	0.613069	0.00128123	0.000640615	0.0044843	0.0115311	0.00384369	0.0140935	0.0538117	0.00192184	0.0160154	0.0422806	0.00512492	0.0409994	0.00768738	0.0345932	0.0992953	0.00128123
CON26	MtSinai	CON	59	5.7	Male	0.0693069	0.00462046	0.275248			0.00528053	0.00726073	0.00792079	0.00858086	0.049505	0.0105611	0.0277228	0.277888	0.0112211	0.0429043	0.00462046	0.0514851	0.145875
CON27	MtSinai	CON	81	11.7	Male	0.217822	0.00660066	0.405941			0.00660066	0.00990099	0.00990099	0.0049505	0.0247525	0.00165017	0.0412541	0.135314	0.00825083	0.0429043	0.0132013	0.0049505	0.0643564	0.00165017
CON28	MtSinai	CON	60	2.9	Female	0.169793	0.001924	0.367003	0.000962001	0.001443	0.003367	0.00913901	0.00577201	0.00721501	0.036556	0.000962001	0.025493	0.127465	0.012025	0.0678211	0.002405	0.025012	0.135642
CON29	MtSinai	CON	84	2.9	Male	0.171123	0.000594177	0.438503		0.00118835	0.0118835	0.0112894	0.0154486	0.00415924	0.0243613	0.00237671	0.0582294	0.124183	0.00297089	0.0409982	0.00118835	0.00594177	0.0855615
CON2	McLean	CON	88	11.06	Male	0.0218665	0.00104624	0.451977	0.000836995	0.00219711	0.00711446	0.00920695	0.0212388	0.0185185	0.0236451	0.00136012	0.0198786	0.301318	0.00313873	0.0539862	0.000418498	0.0185185	0.043733
CON30	MtSinai	CON	48	23.6	Male	0.0443645	0.00059952	0.470624		0.00119904	0.013789	0.0107914	0.0239808	0.0119904	0.0605516	0.00179856	0.0611511	0.0995204	0.00539568	0.0593525	0.00059952	0.0203837	0.113909
CON31	MtSinai	CON	74	19.2	Male	0.155632		0.185727		0.000859845	0.0137575	0.0128977	0.0120378	0.00515907	0.0232158	0.000859845	0.0507309	0.430782	0.00171969	0.0472915	0.000859845	0.0137575	0.044712
CON32	MtSinai	CON	101	11.8	Male	0.167742	0.0129032	0.419355		0.0322581	0.0709677	0.00645161		0.122581	0.00645161		0.0258065	0.0709677		0.0258065	0.0258065		0.0129032
CON33	MtSinai	CON	81	9.5	Female	0.0911552	0.000902527	0.372744	0.00270758		0.00180505	0.0099278	0.0126354	0.00270758	0.0279783	0.00451264	0.0379061	0.314079	0.00270758	0.0288809	0.00541516	0.0144404	0.0694946
CON34	MtSinai	CON	82	3.8	Female	0.224138	0.00215517	0.341595	0.00107759	0.00107759	0.0075431	0.00215517	0.0161638	0.00323276	0.0226293	0.0226293	0.0560345	0.165948	0.00323276	0.0452586	0.00538793	0.00862069	0.0711207
CON35	MtSinai	CON	67	16.5	Female	0.0463855	0.00301205	0.277711		0.00240964	0.00662651	0.0156627	0.0144578	0.0144578	0.0493976	0.00060241	0.013253	0.351807	0.00722892	0.0596386	0.00421687	0.0596386	0.0728916	0.00060241
CON36	MtSinai	CON	79	13	Male	0.12693	0.0120069	0.361921			0.00343053	0.0102916	0.0137221	0.0120069	0.0668954	0.00343053	0.0222985	0.0960549	0.0222985	0.0480274	0.0051458	0.0394511	0.156089
CON37	MtSinai	CON	60	28.8	Male	0.00850159	0.0021254	0.560043	0.0010627	0.0021254	0.0053135	0.0159405	0.00956429	0.0340064	0.0488842	0.00956429	0.0170032	0.112646	0.00850159	0.0361318	0.0021254	0.0350691	0.0913921
CON38	MtSinai	CON	81	19.4	Female	0.1064		0.436		0.0008	0.0072	0.02	0.0168	0.0016	0.0336	0.0112	0.0376	0.1672	0.0056	0.0504	0.008	0.0488	0.0488
CON39	MtSinai	CON	77	15.7	Male	0.109774		0.129323				0.00300752	0.00150376	0.00601504	0.0120301	0.00902256	0.0691729	0.548872	0.00300752	0.0300752	0.00150376	0.0105263	0.0661654
CON3	McLean	CON	68	11.5	Female	0.0299243	0.00114269	0.524425	0.000571347	0.00235681	0.0168547	0.0118554	0.0273532	0.032781	0.0247822	0.00128553	0.00928439	0.150836	0.00314241	0.0654906	0.000357092	0.0533495	0.044208
CON40	MtSinai	CON	64	4.2	Male	0.0643594	0.00242866	0.112325			0.00121433	0.00182149	0.00425015	0.00242866	0.0297511	0.00971463	0.0285367	0.598664	0.00303582	0.0321797	0.00485732	0.0358227	0.0686096
CON41	MtSinai	CON	93	4.2	Male	0.0674686	0.00156904	0.149059			0.00261506	0.00523013	0.00941423	0.00523013	0.0177824	0.000523013	0.0292887	0.586297	0.00523013	0.0261506	0.00104603	0.04341	0.0496862
CON42	MtSinai	CON	69	7.4	Male	0.245304	0.00220994	0.220994			0.00662983	0.00773481	0.0165746	0.00441989	0.0662983	0.00110497	0.0651934	0.0453039	0.00552486	0.078453	0.0165746	0.081768	0.135912
CON43	MtSinai	CON	95	2.7	Female	0.142857		0.3125	0.0267857		0.0714286		0.0267857	0.0178571	0.00892857		0.0803571	0.205357		0.0535714		0.0178571	0.0357143
CON44	MtSinai	CON	76	4.3	Female	0.117647	0.00168067	0.132773			0.00168067	0.00168067	0.00504202	0.00336134	0.0327731	0.00420168	0.0504202	0.47563	0.00420168	0.0411765	0.000840336	0.0327731	0.0941176
CON45	MtSinai	CON	75	3.3	Female	0.200772	0.0019305	0.219112			0.00482625	0.0106178	0.0289575	0.003861	0.0289575	0.00965251	0.0492278	0.305019	0.00289575	0.0444015	0.0019305	0.0434363	0.0444015
CON46	MtSinai	CON	41	10.7	Male	0.143345	0.00341297	0.101024			0.00409556	0.00204778	0.0102389	0.000682594	0.00887372	0.0150171	0.0641638	0.533788	0.000682594	0.0279863		0.0491468	0.0354949
CON47	MtSinai	CON	98	52.8	Female	0.4		0.342857							0.0285714	0.0285714	0.0285714	0.0857143		0.0857143
CON48	MtSinai	CON	85	5	Female	0.0570342	0.00190114	0.203422			0.00190114		0.0095057	0.00380228	0.0228137	0.0114068	0.0684411	0.505703	0.00190114	0.026616		0.0247148	0.0608365
CON49	MtSinai	CON	75	2	Male	0.128861	0.000882613	0.171227			0.00441306	0.00970874	0.00970874	0.000882613	0.015887	0.0141218	0.0520741	0.425419	0.00176523	0.0406002		0.0723742	0.0520741
CON4	McLean	CON	52	7.83	Male	0.00644068	0.00144068	0.545424	0.00059322	0.00694915	0.0105932	0.0197458	0.0161864	0.034661	0.0407627	0.00110169	0.00483051	0.0562712	0.00686441	0.0809322	0.000423729	0.0784746	0.0883051
CON50	MtSinai	CON	70	23.8	Male	0.337629		0.157216			0.00257732		0.0103093		0.00257732	0.00515464	0.0386598	0.396907		0.00773196	0.00773196	0.00773196	0.0257732
CON51	MtSinai	CON	38	23.5	Male	0.223881	0.00165837	0.283582		0.00165837	0.00165837		0.00331675		0.0447761	0.00165837	0.00995025	0.114428	0.00497512	0.0845771		0.0580431	0.165837
CON52	MtSinai	CON	35	7	Male	0.168831	0.000763942	0.220779			0.00229183	0.00458365	0.0175707	0.00458365	0.0313216	0.00763942	0.0970206	0.200917	0.00229183	0.0580596		0.0832697	0.100076
CON53	MtSinai	CON	53	17.5	Male	0.0113086	0.00646204	0.340872	0.00161551		0.00646204	0.00484653	0.00323102	0.00161551	0.0581583		0.0500808	0.0791599		0.127625	0.0226171	0.103393	0.182553
CON54	MtSinai	CON	74	4.8	Female	0.0835443	0.00337553	0.21308	0.000843882	0.000421941	0.00337553	0.0109705	0.0126582	0.00675105	0.0253165	0.000421941	0.0295359	0.472574	0.0021097	0.0345992	0.00421941	0.0455696	0.0506329
CON55	MtSinai	CON	43	20	Male	0.0402062	0.00721649	0.292784	0.00103093		0.00412371	0.00103093	0.00103093	0.00103093	0.0670103	0.00103093	0.0917526	0.0608247	0.0164948	0.106186	0.0257732	0.071134	0.21134
CON56	MtSinai	CON	84	20.9	Male	0.0911565	0.00408163	0.278912	0.00136054	0.00272109	0.00816327	0.00952381	0.014966	0.0122449	0.0462585	0.00680272	0.0843537	0.285714	0.00136054	0.0340136	0.00816327	0.0122449	0.0965986	0.00136054
CON57	MtSinai	CON	92	3.2	Male	0.0513069	0.00338819	0.455954		0.00242014	0.00968054	0.00822846	0.0111326	0.00871249	0.0406583	0.00484027	0.0242014	0.202807	0.0101646	0.0421104	0.00919652	0.0280736	0.0861568	0.000968054
CON58	MtSinai	CON	71	21.6	Male	0.276368	0.00267023	0.351135		0.00133511	0.0133511	0.00934579	0.0133511	0.00400534	0.0600801	0.00133511	0.0453939	0.0907877	0.0106809	0.0280374	0.00534045	0.00534045	0.0814419
CON59	MtSinai	CON	84	4.1	Male	0.0616016	0.00718686	0.353696		0.00102669	0.00770021	0.013347	0.0087269	0.00513347	0.023614	0.00462012	0.0256674	0.403491	0.00564682	0.0215606	0.00975359	0.0087269	0.038501
CON5	McLean	CON	36	21.46	Male	0.00770402	0.00179163	0.452746	0.00053749	0.00582281	0.00931649	0.0113769	0.0155872	0.0228433	0.034041	0.00152289	0.0113769	0.192063	0.0053749	0.070232	0.000358327	0.0698737	0.0874317
CON60	MtSinai	CON	66	22.6	Female	0.0530201	0.0134228	0.532886	0.00134228	0.000671141	0.00536913	0.00738255	0.00738255	0.0248322	0.061745		0.0187919	0.0369128	0.00604027	0.0624161	0.0208054	0.0489933	0.0979866
CON61	MtSinai	CON	81	4	Female	0.0820388	0.00776699	0.250485		0.00194175	0.0101942	0.00291262	0.0038835	0.00873786	0.0194175	0.000970874	0.0354369	0.525243	0.00339806	0.0169903	0.0092233	0.00776699	0.0135922
CON62	MtSinai	CON	79	35.2	Female	0.249035	0.003861	0.223295	0.000643501	0.001287	0.00514801	0.00900901	0.00514801	0.0148005	0.0173745	0.0019305	0.0553411	0.37323	0.002574	0.011583	0.00772201	0.00643501	0.011583
CON63	MtSinai	CON	93	3.5	Male	0.107662	0.000990753	0.396631	0.00330251	0.00231176	0.00726552	0.0142008	0.0125495	0.0125495	0.0247688	0.00231176	0.0244386	0.27609	0.00528402	0.0396301	0.00528402	0.0125495	0.0518494	0.000330251
CON64	MtSinai	CON	85	3.8	Female	0.098646	0.00870406	0.169246		0.00193424	0.00967118	0.00193424	0.00580271	0.0261122	0.0125725	0.00580271	0.0309478	0.580271	0.000967118	0.0135397	0.00967118	0.00483559	0.0183752	0.000967118
CON65	MtSinai	CON	27	13	Male	0.0453729	0.0112309	0.274483	0.000449236	0.000898473	0.0107817	0.00718778	0.0220126	0.0116801	0.0431267	0.00134771	0.0579515	0.245283	0.00763702	0.0943396	0.0098832	0.0700809	0.0862534
CON66	MtSinai	CON	24	20	Male	0.00815217	0.0108696	0.536685		0.0013587	0.0108696	0.0237772	0.00407609	0.015625	0.0482337		0.00883152	0.015625	0.00475543	0.10394	0.0108696	0.100543	0.0951087	0.000679348
CON67	MtSinai	CON	88	7.7	Male	0.0868421		0.490351		0.00526316	0.0149123	0.00438596	0.0114035	0.0157895	0.0622807	0.00175439	0.0219298	0.104386	0.00350877	0.0657895	0.000877193	0.0184211	0.0921053
CON68	MtSinai	CON	71	21.7	Male	0.0115894	0.00413907	0.618377	0.000827815	0.000827815	0.00745033	0.0140728	0.0215232	0.0339404	0.0306291		0.0165563	0.142384	0.00331126	0.0215232	0.000827815	0.022351	0.0496689
CON69	MtSinai	CON	94	5.1	Female	0.214064	0.00103413	0.504654			0.0196484	0.00827301	0.0175801	0.0113754	0.0237849		0.0351603	0.0372285	0.00517063	0.0537746		0.0175801	0.0506722
CON6	McLean	CON	69	20.7	Female	0.0440432	0.000459982	0.618675	0.0025299	0.00367985	0.0106946	0.0120745	0.00793468	0.0150644	0.0288638	0.00597976	0.0132245	0.0634775	0.00413983	0.0597976	0.000459982	0.0440432	0.0648574
CON70	MtSinai	CON	86	20.4	Female	0.0873362	0.000727802	0.658661		0.000727802	0.00582242	0.00655022	0.00727802	0.0138282	0.058952		0.00582242	0.0167394	0.00873362	0.0509461	0.00363901	0.00873362	0.0655022
CON71	MtSinai	CON	81	2.3	Female	0.0638037		0.360736	0.00122699	0.00368098	0.00736196	0.00981595	0.0171779	0.00981595	0.0662577	0.0171779	0.0723926	0.0907975	0.0245399	0.0601227	0.00122699	0.0282209	0.165644
CON72	MtSinai	CON	61	20.3	Female	0.00152555	0.00305111	0.498093	0.00228833	0.00305111	0.0160183	0.0129672	0.0175439	0.0800915	0.0549199		0.0106789	0.140351	0.00686499	0.0419527	0.000762777	0.0434783	0.0663616
CON73	MtSinai	CON	86	6.6	Male	0.0513254	0.00169205	0.401579	0.00169205	0.00169205	0.00676819	0.00394811	0.0141004	0.0191765	0.0186125	0.00620417	0.0315849	0.354202	0.00338409	0.0315849	0.00789622	0.00902425	0.035533
CON74	MtSinai	CON	94	2.8	Male	0.0845742	0.000595593	0.430613	0.00119119	0.00119119	0.0101251	0.00536033	0.0214413	0.013103	0.0339488	0.00297796	0.0333532	0.178678	0.00536033	0.0565813	0.00178678	0.0327576	0.0863609
CON75	MtSinai	CON	91	5	Female	0.130268		0.154215			0.00478927	0.00191571	0.00862069	0.0114943	0.0105364	0.000957854	0.0718391	0.535441	0.00574713	0.0220307	0.00191571	0.01341	0.0268199
CON7	McLean	CON	82	17.16	Male	0.107577	0.000714796	0.209078	0.00142959	0.0164403	0.045747	0.0310936	0.04396	0.0100071	0.0135811	0.00357398	0.129021	0.177984	0.0121515	0.0868477	0.00357398	0.047534	0.0596855
CON8	McLean	CON	80	15.5	Male	0.075223	0.00130965	0.403045	0.00130965	0.00196448	0.0108865	0.0108865	0.0202996	0.0189081	0.0217729	0.000409266	0.0297945	0.286732	0.00171892	0.0458378	0.0012278	0.0347057	0.0338872	8.18532e-05
CON9	McLean	CON	47	18.8	Male	0.00502961	0.000648982	0.531841	0.000486736	0.00600308	0.0128174	0.0154944	0.0212542	0.0292042	0.0443741	8.11227e-05	0.0150888	0.0550823	0.00916687	0.08526	0.000243368	0.0776345	0.0902896
SZ10	McLean	SZ	42	14.2	Male	0.0760621	0.00585093	0.444925	0.000763165	0.000508776	0.00763165	0.0063597	0.0043246	0.00203511	0.0282371	0.0165352	0.0259476	0.156703	0.00483338	0.0615619	0.000254388	0.0666497	0.0908166
SZ11	McLean	SZ	83	23.25	Female	0.0876194	0.00121976	0.432812	0.000203293	0.00325269	0.0211425	0.011791	0.023582	0.0227689	0.0209392	0.00101647	0.0502135	0.21854	0.00365928	0.0477739	0.00060988	0.0195162	0.0333401
SZ12	McLean	SZ	55	21.4	Male	0.0480815	0.00143289	0.499761	0.000477631	0.00254737	0.0092342	0.00827894	0.0168763	0.0144881	0.0589078	0.00254737	0.018946	0.0964815	0.00589078	0.068142	0.00015921	0.0714854	0.0762617
SZ13	McLean	SZ	58	26.28	Male	0.0148131	0.005092	0.664391	0.00671219	0.00474482	0.0118042	0.0186321	0.0151603	0.0287004	0.0346025	0.001273	0.0121514	0.0131929	0.00173591	0.0668904	0.00439764	0.0319407	0.0634186	0.000347182
SZ14	McLean	SZ	88	13.33	Female	0.0346275	0.000262329	0.468127	0.000524659	0.00341028	0.0191501	0.0152151	0.0170514	0.0343652	0.0200682	0.00236097	0.024659	0.239244	0.00262329	0.0497114	0.000524659	0.0268888	0.0411857
SZ15	McLean	SZ	87	16.67	Female	0.595116	0.00771208	0.00257069			0.00257069						0.294344	0.0835476			0.00899743	0.00128535	0.00385604
SZ16	McLean	SZ	46	18.5	Male	0.101494	0.000933998	0.515255	0.001401	0.00622665	0.013543	0.014477	0.0340909	0.0305106	0.0233499	0.00591532	0.01868	0.0843711	0.00342466	0.0605542	0.000778331	0.0396949	0.0451432	0.000155666
SZ17	McLean	SZ	49	19.08	Male	0.0489667	0.000131631	0.56417	0.000526524	0.0038173	0.0138212	0.0117152	0.0329077	0.0169804	0.0338291	0.00987232	0.0189549	0.0523891	0.00513361	0.0606818		0.0580492	0.0680532
SZ18	McLean	SZ	93	6.92	Female	0.0236349	0.00108666	0.679978	0.00217332	0.00217332	0.0104591	0.0058408	0.00923662	0.00597664	0.0226841	0.00651997	0.0146699	0.0736213	0.0058408	0.0516164	0.000407498	0.0293399	0.0547406
SZ19	McLean	SZ	79	8.03	Female	0.0380277	0.00306155	0.577828	0.00322269	0.0153078	0.027554	0.0193361	0.0230422	0.0252981	0.0393168	0.00128908	0.0135353	0.0301321	0.00757332	0.081534	0.000644538	0.0446342	0.0486626
SZ1	McLean	SZ	54	25	Female	0.0582929	0.00350027	0.47119	0.000403877	0.00309639	0.0204631	0.0166936	0.0362143	0.0446957	0.0247711	0.00350027	0.0239634	0.157781	0.00255789	0.0529079	0.000403877	0.0472536	0.0323102
SZ20	McLean	SZ	76	15.5	Female	0.0440542	0.000595327	0.632088	0.00431612	0.00654859	0.0154785	0.01146	0.0229201	0.026492	0.0247061	0.00401846	0.0233666	0.0467331	0.00506028	0.0485191	0.000297663	0.0348266	0.0485191
SZ21	McLean	SZ	56	10.5	Female	0.0674573	0.000308024	0.4933	0.0038503	0.00415832	0.0141691	0.013399	0.026182	0.0329586	0.026182	0.0207916	0.0458956	0.115509	0.00292623	0.0580625	0.000154012	0.0377329	0.0369629
SZ22	McLean	SZ	61	14.08	Female	0.0742092	0.00121655	0.278589	0.000912409	0.00121655	0.00973236	0.0155109	0.0215937	0.0173358	0.0218978	0.00912409	0.0352798	0.381387	0.00243309	0.0450122	0.00212895	0.0422749	0.040146
SZ23	McLean	SZ	22	21.4	Male	0.111027	0.00778699	0.35569	0.00150716	0.00150716	0.00854057	0.00904295	0.0236122	0.0108013	0.0238634	0.000502386	0.0123085	0.224818	0.00452148	0.0537553	0.000502386	0.0698317	0.0803818
SZ24	McLean	SZ	44	8.5	Male	0.148515	0.0247525	0.230198	0.0123762	0.00247525			0.0049505		0.0148515	0.0173267	0.00742574	0.237624		0.242574	0.0247525	0.0123762	0.0173267	0.00247525
SZ25	MtSinai	SZ	66	33.3	Male	0.157434	0.0174927	0.355685			0.0058309	0.00874636	0.0145773	0.00874636	0.0845481		0.0291545	0.0553936		0.0845481	0.0058309	0.0466472	0.125364
SZ26	MtSinai	SZ	82	48.6	Male	0.127918	0.0840336	0.346405		0.00186741	0.0102708	0.00653595	0.0168067	0.0457516	0.0513539	0.000933707	0.0326797	0.113912	0.0121382	0.0242764	0.0280112	0.0177404	0.0784314	0.000933707
SZ27	MtSinai	SZ	86	7	Male	0.0326409	0.00296736	0.231454	0.00098912	0.00197824	0.00593472	0.00791296	0.00098912	0.00197824	0.0544016	0.00593472	0.0276954	0.435213	0.0049456	0.0286845	0.00890208	0.0425321	0.103858	0.00098912
SZ28	MtSinai	SZ	93	17.7	Male	0.0295858		0.35503		0.0295858		0.0118343	0.00591716	0.118343	0.0473373	0.0236686	0.112426	0.136095	0.00591716	0.035503	0.0295858	0.00591716	0.0532544
SZ29	MtSinai	SZ	40	11.3	Male	0.125659	0.00439367	0.0544815				0.0114236	0.00439367	0.00527241	0.0536028	0.0228471	0.0219684	0.413005	0.0114236	0.0465729	0.00175747	0.0571178	0.166081
SZ2	McLean	SZ	44	19	Male	0.0571784	0.000621504	0.563393	0.000466128	0.0045059	0.0183344	0.0105656	0.0228403	0.0267247	0.0276569	0.000466128	0.0233064	0.108452	0.00481666	0.0554692	0.000155376	0.0247048	0.0503418
SZ30	MtSinai	SZ	70	12	Female	0.043088	0.00179533	0.393178	0.00359066	0.00448833	0.013465	0.0152603	0.02693	0.0125673	0.0341113	0.00448833	0.0637343	0.142729	0.00179533	0.0942549	0.010772	0.070018	0.0637343
SZ31	MtSinai	SZ	90	7.8	Female	0.228883		0.446866	0.00817439		0.0027248	0.0108992	0.0326975	0.0108992	0.0354223		0.0245232	0.0572207	0.0108992	0.0599455		0.0217984	0.0490463
SZ32	MtSinai	SZ	62	34.1	Male	0.06743	0.00254453	0.346056			0.0127226	0.00127226	0.0216285	0.019084	0.06743		0.0101781	0.295165	0.0178117	0.0152672	0.00127226	0.0216285	0.100509
SZ33	MtSinai	SZ	67	48.3	Male	0.00401606		0.767068	0.00401606	0.00401606	0.00803213	0.0361446	0.0240964	0.0120482	0.0240964					0.0923695		0.0200803	0.00401606
SZ34	MtSinai	SZ	72	43.6	Male	0.152778		0.122685			0.00231481	0.00462963	0.0208333	0.00694444	0.0277778	0.00925926	0.0694444	0.444444	0.00231481	0.0439815	0.00925926	0.0300926	0.0532407
SZ35	MtSinai	SZ	66	8.4	Male	0.013151	0.00157812	0.115203		0.00105208	0.00210416	0.00736454	0.00789058	0.00736454	0.0157812	0.0226197	0.0194634	0.688585		0.0331405		0.0289321	0.0357706
SZ36	MtSinai	SZ	82	11.4	Male	0.0278619	0.00726832	0.202302			0.00181708	0.00242277	0.00666263	0.00787402	0.0205936	0.0248334	0.013931	0.537856	0.00181708	0.0333131	0.00242277	0.0369473	0.0720775
SZ37	MtSinai	SZ	89	7.7	Male	0.144989	0.00142146	0.268657	0.000710732	0.0021322	0.00284293	0.0135039	0.0170576	0.00355366	0.0412225	0.00781805	0.0732054	0.223881	0.000710732	0.0639659	0.00142146	0.0618337	0.0696517	0.00142146
SZ38	MtSinai	SZ	60	47.5	Male	0.263427	0.00255754	0.212276			0.00127877	0.00511509	0.0102302	0.00255754	0.044757	0.00639386	0.0485934	0.140665	0.00383632	0.0664962	0.00895141	0.0664962	0.112532	0.00383632
SZ39	MtSinai	SZ	85	5.3	Male	0.0971971		0.111212		0.000904159	0.0022604	0.00406872	0.00542495	0.00406872	0.0126582	0.00542495	0.034358	0.652351	0.00180832	0.0207957	0.00045208	0.0149186	0.0320976
SZ3	McLean	SZ	67	21.8	Female	0.717624	0.00486855	0.0486855		0.00097371	0.00097371				0.0116845	0.00097371	0.067186	0.126582	0.00097371	0.00486855		0.00292113	0.0116845
SZ40	MtSinai	SZ	69	31.8	Male	0.0925926		0.12963					0.037037	0.0185185	0.0555556	0.037037	0.314815	0.111111		0.0555556	0.0185185	0.0740741	0.0555556
SZ41	MtSinai	SZ	84	17.7	Male	0.0078534		0.376963			0.0078534	0.0026178	0.0209424		0.0209424	0.0078534	0.0811518	0.295812	0.0026178	0.0575916	0.0052356	0.0602094	0.052356
SZ42	MtSinai	SZ	73	11.7	Male	0.107744		0.218855			0.00505051	0.0016835	0.010101	0.0016835	0.0185185		0.0723906	0.395623		0.0488215		0.0505051	0.0690236
SZ43	MtSinai	SZ	62	43	Male	0.0716511		0.316199	0.00155763	0.00155763		0.0109034	0.00934579	0.0046729	0.0482866	0.0140187	0.0576324	0.233645	0.00623053	0.0825545	0.00623053	0.0420561	0.0934579
SZ44	MtSinai	SZ	65	46.1	Male	0.0890585	0.00508906	0.35369	0.0780322	0.000848176	0.0339271	0.00339271	0.0186599	0.0110263	0.0296862	0.00169635	0.0407125	0.2095	0.00339271	0.0271416	0.00763359	0.0237489	0.0602205	0.00254453
SZ45	MtSinai	SZ	46	30.5	Male	0.1816	0.0072	0.2216	0.0008	0.0008	0.0008	0.0032	0.0152	0.0072	0.048	0.0024	0.0856	0.1912	0.0024	0.052	0.0112	0.0784	0.0888	0.0016
SZ46	MtSinai	SZ	79	46.7	Male	0.1	0.0120968	0.412903			0.0104839	0.0112903	0.0185484	0.0225806	0.0451613	0.0104839	0.0419355	0.172581	0.00645161	0.0395161	0.00967742	0.0233871	0.0629032
SZ47	MtSinai	SZ	59	6.4	Male	0.158607	0.00967118	0.413926		0.00386847		0.00580271		0.0135397	0.0696325		0.0212766	0.0773694	0.00193424	0.0193424	0.0367505	0.00580271	0.162476
SZ48	MtSinai	SZ	84	3.7	Female	0.0482839	0.008726	0.471786		0.00116347	0.0110529	0.0215241	0.0273415	0.026178	0.0605003	0.000581734	0.00988947	0.0796975	0.0034904	0.0890052	0.0133799	0.052356	0.0750436
SZ49	MtSinai	SZ	59	29.9	Female	0.0984556	0.0122265	0.515444			0.0045045	0.003861	0.0019305	0.00772201	0.0559846		0.046332	0.0250965	0.00514801	0.0830116	0.016731	0.015444	0.106821	0.001287
SZ4	McLean	SZ	94	23.83	Male	0.0729	0.00297551	0.621767	0.0016022	0.00320439	0.00904097	0.0077821	0.00984207	0.0164797	0.0224308	0.00389105	0.0191119	0.0912108	0.00194553	0.0540169	0.00102998	0.0191119	0.0416571
SZ50	MtSinai	SZ	65	40.8	Female	0.02397	0.0134831	0.691386	0.000749064	0.000749064		0.00449438		0.000749064	0.0846442		0.0157303	0.0104869	0.00674157	0.0299625	0.00374532	0.0194757	0.0928839	0.000749064
SZ51	MtSinai	SZ	86	14.1	Male	0.116835	0.0031864	0.528412		0.0015932	0.00531067	0.00902815	0.00584174	0.00902815	0.0488582	0.00106213	0.0345194	0.118428	0.00531067	0.0424854	0.00690388	0.0138078	0.0493893
SZ52	MtSinai	SZ	48	25.5	Male	0.16175	0.00813835	0.348932			0.00508647	0.0142421	0.0111902	0.0111902	0.0396745	0.00508647	0.0183113	0.231943	0.00406918	0.0579858	0.00712106	0.0193286	0.0559512
SZ53	MtSinai	SZ	76	49.5	Male	0.0116392	0.00484966	0.650824		0.000969932	0.0126091	0.0155189	0.00193986	0.0106693	0.0814743	0.000969932	0.0320078	0.0300679	0.00387973	0.0533463	0.00581959	0.0397672	0.042677	0.000969932
SZ54	MtSinai	SZ	74	16.6	Female	0.054683	0.0052356	0.598022	0.00116347	0.00116347	0.0127981	0.0168703	0.00639907	0.00756254	0.0424666		0.0308319	0.0442118	0.0069808	0.0837696	0.00581734	0.017452	0.0645724
SZ55	MtSinai	SZ	98	48	Female	0.168675		0.39759	0.00803213		0.0160643	0.00803213		0.00401606	0.0240964	0.0120482	0.204819	0.0803213		0.0562249			0.0200803
SZ56	MtSinai	SZ	76	29.9	Male	0.0172159	0.00541072	0.359567	0.000983768	0.000491884	0.00934579	0.0172159	0.00442696	0.012789	0.0349238		0.0162322	0.411707	0.00393507	0.0319725	0.0122971	0.0250861	0.0363994
SZ57	MtSinai	SZ	64	4.3	Male	0.0603123	0.00161551	0.540657	0.00161551	0.00107701	0.0188476	0.0231556	0.0220786	0.0350027	0.0403877	0.00107701	0.0140011	0.106085	0.00376952	0.0463113	0.00592353	0.00915455	0.0683899	0.000538503
SZ58	MtSinai	SZ	73	7.2	Male	0.0374514	0.00291829	0.224708		0.00145914	0.00729572	0.010214	0.0189689	0.0131323	0.0442607	0.00243191	0.0325875	0.47714	0.00535019	0.0398833	0.00486381	0.0243191	0.0530156
SZ59	MtSinai	SZ	56	43.5	Female	0.0495553		0.398348			0.00762389	0.00762389	0.0177891	0.0266836	0.0489199		0.0279543	0.260483	0.00825921	0.0654384	0.000635324	0.0203304	0.0603558
SZ5	McLean	SZ	80	10.97	Male	0.0197393	0.00104283	0.496685	0.00312849	0.00566108	0.0130354	0.0117691	0.0266667	0.0249534	0.0268156	0.00156425	0.0329236	0.156425	0.0043203	0.0548976	0.000297952	0.0607076	0.0593669
SZ60	MtSinai	SZ	69	40.2	Male	0.4		0.0689655			0.0206897	0.00689655	0.0896552		0.0137931	0.0137931	0.00689655	0.193103	0.00689655	0.144828	0.0206897	0.00689655	0.00689655
SZ61	MtSinai	SZ	97	25.9	Male	0.0176715		0.260915		0.0010395	0.00727651	0.0135135	0.0280665	0.018711	0.0644491	0.0010395	0.0031185	0.304574	0.00623701	0.0852391	0.0010395	0.049896	0.137214
SZ62	MtSinai	SZ	81	48.4	Female	0.0866071	0.00892857	0.650893		0.00267857	0.0116071	0.01875	0.0116071	0.0508929	0.05625	0.000892857	0.00178571	0.00446429	0.00446429	0.0267857	0.00178571	0.01875	0.0428571
SZ63	MtSinai	SZ	53	6.3	Female	0.0540915	0.00138696	0.57975	0.00693481	0.00138696	0.0277393		0.0499307	0.0568655	0.00554785	0.00277393	0.00554785	0.137309	0.00693481	0.0138696	0.00832178	0.00554785	0.0346741	0.00138696
SZ64	MtSinai	SZ	86	7.6	Female	0.0891841	0.0056926	0.258065		0.00664137	0.00664137	0.0170778	0.0294118	0.0578748	0.0370019			0.237192	0.00759013	0.0863378	0.000948767	0.06926	0.0910816
SZ65	MtSinai	SZ	75	5.8	Male	0.139535	0.00367197	0.288862		0.00122399	0.00611995	0.0208078	0.00979192	0.00489596	0.0293758	0.00734394	0.0538556	0.319461		0.0440636	0.00489596	0.0159119	0.0501836
SZ6	McLean	SZ	64	19.75	Female	0.0100585	0.00102638	0.508673		0.00882685	0.0163194	0.0156009	0.0299702	0.024941	0.0328441	0.00184748	0.0185774	0.135585	0.00585035	0.0747203	0.000821102	0.0428	0.0715385
SZ7	McLean	SZ	85	12.8	Female	0.0745394	0.00198911	0.550461	0.00261725	0.00450168	0.0136097	0.0106784	0.00837521	0.00753769	0.0187395	0.00293132	0.0393635	0.143425	0.00617672	0.0478434	0.00240787	0.0141332	0.0504606	0.00020938
SZ8	McLean	SZ	49	24.5	Male	0.0919908	0.002746	0.505873	0.00259344	0.00259344	0.0108314	0.0106789	0.0259344	0.0201373	0.0254767	0.00167811	0.0297483	0.0845156	0.00549199	0.0569031	0.001373	0.0549199	0.0665141
SZ9	McLean	SZ	77	25.33	Male	0.0755259	0.00161804	0.548985	0.00182682	0.00161804	0.0132053	0.0125267	0.0180594	0.0148233	0.0260974	0.000313169	0.0255233	0.130383	0.00240096	0.0551177	0.000782922	0.0312647	0.0398768	5.21948e-05

## Sheet: Batiuk
ID	PMI	Age	Gender	Source	Phenotype	First_schizophrenia_symptoms_age	Unknown	Astrocyte	IT	L4.IT	L5.ET	L5/6.IT.Car3	L5/6.NP	L6.CT	L6b	LAMP5	Microglia	OPC	Oligodendrocyte	PVALB	SST	VIP	PAX6	Pericyte	Endothelial	total_cells	Institution	age_group
MB10	4.75	79	Female	NBB	SZ	32	0.00377143	0.0008	0.634629	0.00251429	0.00445714	0.0179429	0.0225143	0.036	0.0112	0.0477714	0.000114286	0.000114286	0.00182857	0.0938286	0.0386286	0.0757714	0.00811429	0	0	8750	Batiuk	Over_70
MB11	18.5	55	Male	OBB	CON	No	0.0812608	0.0120898	0.4481	0.000518135	0.00328152	0.00682211	0.0107945	0.0149396	0.00276339	0.074266	8.63558e-05	8.63558e-05	0.00284974	0.0978411	0.0732297	0.160622	0.0103627	8.63558e-05	0	11580	Batiuk	Under_70
MB12	9.83	55	Female	NBB	SZ	36	0.0335654	0.00114427	0.498522	0.00143034	0.00734242	0.0245065	0.0189759	0.0592162	0.0408124	0.0526366	0	9.53562e-05	0.00257462	0.0962144	0.0660818	0.0909698	0.00591208	0	0	10487	Batiuk	Under_70
MB13	5	61	Male	HBTB	CON	No	0.0375014	0.000324219	0.520048	0.000216146	0.00410678	0.0121042	0.01178	0.0127526	0.004431	0.0728412	0.000324219	0	0.00594402	0.111099	0.0742462	0.122014	0.0101589	0.000108073	0	9253	Batiuk	Under_70
MB14	11.16	66	Female	NBB	SZ	34	0.0221243	0.00190209	0.557413	0.00120132	0.00900991	0.0255281	0.0199219	0.040044	0.0246271	0.0535589	0	0.00010011	0.00150165	0.0888978	0.0533587	0.0948043	0.0059065	0.00010011	0	9989	Batiuk	Under_70
MB15	6.25	70	Female	NBB	CON	No	0.0360188	0.000287384	0.500527	0.000383178	0.00450235	0.0190631	0.0232781	0.032187	0.0199253	0.0605422	9.57946e-05	9.57946e-05	0.00277804	0.108344	0.0818086	0.103362	0.00670562	9.57946e-05	0	10439	Batiuk	Over_70
MB16	7.25	55	Male	NBB	CON	No	0.0580381	0.00105764	0.500661	0.000925436	0.0129561	0.0173189	0.0220783	0.0277631	0.0101798	0.0551296	0.00026441	0.000132205	0.0026441	0.104839	0.0778689	0.0992861	0.00859334	0.00026441	0	7564	Batiuk	Under_70
MB17	2	53	Male	HBTB	CON	No	0.0526102	0.00050782	0.429108	0.00487508	0.00924233	0.0152346	0.0138127	0.0224457	0.0149299	0.0797278	0.000203128	0.000406256	0.00690636	0.131221	0.0716027	0.13701	0.0101564	0	0	9846	Batiuk	Under_70
MB18-2	7.5	55	Male	NBB	CON	No	0.0361635	0.00206368	0.524666	9.82704e-05	0.00304638	0.0158215	0.0132665	0.0416667	0.020342	0.0554245	0.000884434	0.000687893	0.00923742	0.0915881	0.0643671	0.113208	0.00737028	9.82704e-05	0	10176	Batiuk	Under_70
MB19	4	64	Male	HBTB	CON	No	0.0519812	0.00398284	0.286663	0.000612745	0.000102124	0.0102124	0.00827206	0.0283905	0.0273693	0.0678105	0	0.000102124	0.258476	0.0872141	0.0722018	0.0881332	0.00837418	0.000102124	0	9792	Batiuk	Under_70
MB21	19	54	Female	Newcastle	CON	No	0.0273003	0	0.561375	0.000505561	0.00394338	0.0171891	0.0194135	0.0304348	0.023458	0.048635	0.000101112	0	0.000303337	0.0879676	0.0676441	0.107078	0.00465116	0	0	9890	Batiuk	Under_70
MB22	5	63	Female	NBB	SZ	47	0.0338022	0.0048775	0.53074	0.000567151	0.00385662	0.0131579	0.0188294	0.0220054	0.00759982	0.0646552	0	0.000680581	0.00249546	0.0972096	0.0705535	0.117967	0.0103221	0	0.000680581	8816	Batiuk	Under_70
MB23	19.25	64	Male	NBB	SZ	53	0.0247193	0.00169827	0.538824	0.00160392	0.016794	0.0202849	0.0344372	0.0441551	0.0114162	0.0501934	9.43485e-05	9.43485e-05	0.00066044	0.0975564	0.0717049	0.080951	0.00462308	0.000188697	0	10599	Batiuk	Under_70
MB51	6	73	Male	HBTB	CON	No	0.159724	0.0140298	0.285776	0	0.000215843	0.0176991	0.0090654	0.0185625	0.00798619	0.0591409	0	0.00129506	0.115692	0.102957	0.0979927	0.105763	0.00388517	0.000215843	0	4633	Batiuk	Over_70
MB53	2.5	88	Female	HBTB	CON	No	0.0472141	0.00317299	0.181876	0.000761518	0.000634598	0	0.00355375	0.00101536	0.00012692	0.118162	0	0	0.235309	0.0718365	0.10382	0.221094	0.0114228	0	0	7879	Batiuk	Over_70
MB54	23	77	Female	Newcastle	SZ	34	0.0138473	0.0149893	0.563312	0.00770878	0	0.0318344	0.0161313	0.0458244	0.0572448	0.0710921	0.000571021	0.000571021	0.00199857	0.047823	0.0239829	0.0862241	0.0102784	0.00485368	0.00171306	7005	Batiuk	Over_70
MB55	10	51	Male	OBB	CON	No	0.0794949	0.0152736	0.501263	0.000841852	0.00420926	0.0137102	0.0144317	0.0260974	0.00613349	0.0526759	0.000240529	0.000120265	0.00180397	0.0837041	0.057727	0.134576	0.00769693	0	0	8315	Batiuk	Under_70
MB56	6	79	Male	HBTB	SZ	n.a.	0.0475958	0.0376868	0.465562	0.000812216	0.000649773	0.00958415	0.0138077	0.000812216	0.00162443	0.105263	0.000974659	0	0.00584795	0.0839831	0.0198181	0.185997	0.0199805	0	0	6156	Batiuk	Over_70
MB57	18	68	Female	OBB	CON	No	0.0272395	0.0287302	0.540453	0.00569183	0.00799566	0.00555631	0.0224963	0.0158558	0.000542079	0.0578669	0	0	0.00162624	0.13552	0.051633	0.0901206	0.00813118	0.000271039	0.000271039	7379	Batiuk	Under_70
MB6	13	71	Male	Newcastle	SZ	n.a.	0.01552	0	0.569229	0.000244409	0.00109984	0.0133203	0.026274	0.026274	0.00769889	0.0551143	0	0.000244409	0.00329952	0.10424	0.0592692	0.108518	0.00965416	0	0	8183	Batiuk	Over_70
MB7	7.66	57	Female	NBB	CON	No	0.0463509	0.000508233	0.565969	0.000406587	0.00172799	0.0076235	0.00935149	0.011791	0.00711527	0.0620045	0	0.000101647	0.000406587	0.0827404	0.0556007	0.133665	0.0146371	0	0	9838	Batiuk	Under_70
MB8-2	12.5	59	Male	NBB	SZ	20	0.0860625	0.00441736	0.723534	0.00152323	0.00213252	0.000304646	0.0019802	0.00594059	0.0105103	0.0389947	0.000152323	0.000152323	0.00365575	0.0217822	0.00624524	0.0833206	0.00913938	0.000152323	0	6565	Batiuk	Under_70
MB9	4.58	78	Female	NBB	CON	No	0.0388659	0.000375516	0.438697	0.000375516	0.00347353	0.0198085	0.0238453	0.0282576	0.00995118	0.0680623	0	0.000187758	0.00563275	0.134716	0.0992302	0.118757	0.00976342	0	0	10652	Batiuk	Over_70

## Sheet: Fröhlich
ID	Age	Gender	Phenotype	Disease_Status	PMI	total_cells	Astrocyte	Endothelial	IT	L4.IT	L5.ET	L5/6.IT.Car3	L5/6.NP	L6.CT	L6b	LAMP5	Microglia	OPC	Oligodendrocyte	PAX6	PVALB	Pericyte	SST	VIP	VLMC	Institution	age_group
s1	51	Male	SZ	1	18	14193	0.168463	0.0067639	0.402663	0.000915944	0.000704573	0.00457972	0.00486155	0.00169097	0.00429789	0.0291693	0.0384697	0.0567181	0.0789826	0.0052843	0.0559431	0.00951173	0.0460086	0.08166	0.00331149	Fröhlich	Under_70
s3	66	Female	SZ	1	12.5	12691	0.130013	0.0019699	0.386888	0.000630368	0.000709164	0.00551572	0.0078796	0.0128437	0.00882515	0.0245056	0.0352218	0.0457017	0.192577	0.00527933	0.0412891	0.00449137	0.0380585	0.0571271	0.000472776	Fröhlich	Under_70
s4	40	Male	SZ	1	21.5	6494	0.203111	0.0104712	0.39113	0.00092393	0.000461965	0.000461965	0.00215584	0.000461965	0.00092393	0.0234062	0.0311056	0.0512781	0.0708346	0.0092393	0.0502002	0.0172467	0.0505082	0.0848476	0.00123191	Fröhlich	Under_70
s5	55	Male	SZ	1	72	7292	0.280719	0.00479978	0.289358	0.00123423	0.000137137	0.00329128	0.00452551	0.00274273	0.00246846	0.0326385	0.0673341	0.0881788	0.0141251	0.00685683	0.0667855	0.00658256	0.0355184	0.0922929	0.00041141	Fröhlich	Under_70
s6	33	Female	CON	0	24	10509	0.10648	0.0043772	0.348178	0.000856409	0	0.000856409	0.00123703	0.0015225	0.00247407	0.0330193	0.140641	0.029784	0.0868779	0.0100866	0.0491959	0.00685127	0.0636597	0.113807	9.51565e-05	Fröhlich	Under_70
s8	54	Male	SZ	1	27.5	6533	0.261901	0.00275524	0.35512	0.000459207	0	0.00306138	0.00336752	0.00352059	0.00214297	0.0385734	0.015613	0.0802082	0.039951	0.00367366	0.0613807	0.00566355	0.0296954	0.0926068	0.000306138	Fröhlich	Under_70
s9	82	Female	CON	0	7.5	4275	0.0208187	0.00327485	0.581754	0.00280702	0.000935673	0.00421053	0.00467836	0.00397661	0.00888889	0.0348538	0.0472515	0.0308772	0.0549708	0.0077193	0.0460819	0.0051462	0.0505263	0.0893567	0.00187135	Fröhlich	Over_70
s10	56	Male	CON	0	37	11817	0.10451	0.00304646	0.455192	0.00118473	8.46238e-05	0.00990099	0.0107472	0.0174325	0.0109165	0.0210713	0.0497588	0.0388423	0.135144	0.00262334	0.0641449	0.00423119	0.0332572	0.0373191	0.000592367	Fröhlich	Under_70
s11	57	Male	SZ	1	48	8722	0.169801	0.00836964	0.354964	0.000917221	0	0.00504471	0.0065352	0.00664985	0.0045861	0.0389819	0.0552626	0.0843843	0.0335932	0.0065352	0.0631736	0.0174272	0.0443706	0.0973401	0.00206375	Fröhlich	Under_70
s12	81	Female	CON	0	28	5747	0.178876	0.0088742	0.538716	0.00226205	0.000522011	0.00139203	0.00139203	0.000174004	0.000174004	0.0137463	0.0142683	0.047503	0.091352	0.00295807	0.0354968	0.0247085	0.00678615	0.0254046	0.00539412	Fröhlich	Over_70
s16	57	Male	CON	0	18	8600	0.152791	0.00267442	0.341512	0.000116279	0.000116279	0.00662791	0.00651163	0.0077907	0.00476744	0.0343023	0.0395349	0.0546512	0.140233	0.00767442	0.0581395	0.00732558	0.052093	0.0822093	0.000930233	Fröhlich	Under_70
s17	56	Female	SZ	1	34	9128	0.148006	0.00295793	0.350241	0.000328659	0.000328659	0.00547765	0.00701139	0.0072305	0.00799737	0.0277169	0.0674847	0.0668273	0.147677	0.00668273	0.043383	0.00591586	0.0399869	0.0633216	0.00142419	Fröhlich	Under_70
s18	78	Male	CON	0	6.5	5714	0.10063	0.00105005	0.522926	0	0.00455023	0.00472524	0.00280014	0.00245012	0.00717536	0.0155758	0.0476024	0.0463773	0.106405	0.00262513	0.0560028	0.00315016	0.0154008	0.060028	0.000525026	Fröhlich	Over_70
s20	54	Female	SZ	1	29	13426	0.165798	0.00543721	0.427603	0.000372412	0.000372412	0.00551169	0.00804409	0.00603307	0.00521376	0.0283033	0.0122151	0.05683	0.103009	0.00618203	0.054819	0.00692686	0.0347833	0.0719499	0.000595859	Fröhlich	Under_70
s23	52	Male	SZ	1	46	6652	0.239327	0.00541191	0.367709	0.000300661	0	0.00360794	0.00345761	0.00631389	0.00481058	0.0327721	0.017739	0.095911	0.0646422	0.00646422	0.0482562	0.0078172	0.0150331	0.0796753	0.000751654	Fröhlich	Under_70
s24	55	Female	SZ	1	33.5	12185	0.189495	0.00320066	0.40993	0.000164136	0	0.00558063	0.00434961	0.00402134	0.00500616	0.0264259	0.0236356	0.0553139	0.10792	0.0092737	0.0471892	0.0116537	0.0297087	0.0667214	0.000410341	Fröhlich	Under_70
s25	73	Male	CON	0	48	10186	0.084626	0.00638131	0.394561	0.00107991	0	0.00314157	0.00559592	0.00392696	0.00373061	0.0337718	0.0213038	0.0531121	0.149126	0.0113882	0.0591989	0.0111918	0.058119	0.0971922	0.00255252	Fröhlich	Over_70
s26	49	Female	CON	0	15	11794	0.101068	0.00449381	0.3757	0.000508733	0.000169578	0.00347634	0.00449381	0.00169578	0.00245888	0.0285739	0.0713074	0.0649483	0.119722	0.00576564	0.0579956	0.00500254	0.0743598	0.077497	0.0007631	Fröhlich	Under_70
s27	60	Male	CON	0	21.5	3903	0.0830131	0.00461184	0.354343	0.000512426	0	0.00947989	0.00819882	0.0110172	0.00819882	0.022803	0.0655906	0.0525237	0.21855	0.00486805	0.0443249	0.00922367	0.0445811	0.0535486	0.00461184	Fröhlich	Under_70
s28	55	Male	CON	0	39	7598	0.0281653	0.00210582	0.405896	0.000131614	0.000526454	0.00737036	0.00684391	0.0111872	0.0123717	0.0264543	0.0494867	0.0601474	0.196499	0.00618584	0.0559358	0.00223743	0.0531719	0.0744933	0.000789681	Fröhlich	Under_70
s29	62	Male	CON	0	37.5	14216	0.17825	0.00358751	0.411156	0.000773776	0.000140687	0.00337648	0.00604952	0.00429094	0.00429094	0.021103	0.0448087	0.0592994	0.11058	0.00619021	0.0431204	0.00604952	0.0379854	0.0585256	0.00042206	Fröhlich	Under_70
s32	59	Male	SZ	1	26.5	6874	0.148094	0.00436427	0.480943	0.000727379	0	0.00276404	0.00101833	0.000727379	0.000872854	0.0285132	0.0109107	0.0468432	0.0811754	0.00858307	0.0555717	0.00901949	0.0369508	0.0824847	0.000436427	Fröhlich	Under_70
s33	51	Female	CON	0	37.5	8907	0.117997	0.00684855	0.452678	0.000449085	0.000336814	0.00168407	0.00179634	0.000561356	0.000561356	0.0296396	0.0727518	0.0766813	0.0541147	0.00505221	0.0599528	0.0104412	0.0382845	0.0690468	0.00112271	Fröhlich	Under_70
s34	53	Male	SZ	1	27.5	6779	0.241186	0.0072282	0.378374	0.000147514	0	0.00132763	0.00147514	0.000442543	0	0.0275852	0.030683	0.0685942	0.0752323	0.00870335	0.0556129	0.0144564	0.0244874	0.0621036	0.00236023	Fröhlich	Under_70
s35	63	Female	CON	0	42	9872	0.0934968	0.00435575	0.517119	0.00151945	0.00030389	0.00212723	0.00465964	0.00263371	0.00131686	0.0247164	0.0506483	0.038594	0.0475081	0.00425446	0.0556118	0.00820502	0.0728323	0.0686791	0.00141815	Fröhlich	Under_70
s36	59	Male	CON	0	40	4455	0.0572391	0.00987654	0.501908	0.000448934	0	0.00493827	0.00785634	0.00830527	0.00920314	0.0224467	0.0552189	0.106397	0.085073	0.00426487	0.0502806	0.00987654	0.0253648	0.040404	0.000897868	Fröhlich	Under_70
s38	72	Male	SZ	1	21	12715	0.0991742	0.00377507	0.482973	0.001337	0.000314589	0.00511207	0.00613449	0.00346048	0.0043256	0.0286276	0.0220212	0.0530869	0.122375	0.00558396	0.0672434	0.00896579	0.017381	0.0651199	0.0029886	Fröhlich	Over_70
s40	62	Male	SZ	1	44	4997	0.152491	0.00120072	0.46748	0.00140084	0	0.00340204	0.00620372	0.00280168	0.00260156	0.0306184	0.0180108	0.0748449	0.075045	0.0070042	0.0484291	0.0040024	0.0314189	0.0728437	0.00020012	Fröhlich	Under_70
s42	62	Male	CON	0	46	5592	0.0869099	0.00786838	0.480866	0.000894134	0.00286123	0.00518598	0.00393419	0.00500715	0.0046495	0.0212804	0.0523963	0.0302217	0.127325	0.00411302	0.0532904	0.0073319	0.0540057	0.0489986	0.00286123	Fröhlich	Under_70
s43	36	Male	CON	0	34	8218	0.1835	0.00182526	0.407642	0.000608421	0.00133853	0.00559747	0.00450231	0.00474568	0.00425894	0.0264055	0.058165	0.0846921	0.0318812	0.00425894	0.0562181	0.00486736	0.0422244	0.0771477	0.000121684	Fröhlich	Under_70
s45	56	Female	SZ	1	59	10421	0.0812782	0.00182324	0.549084	0.0019192	0	0.00633337	0.00489396	0.00441416	0.00393436	0.0278284	0.026389	0.0313789	0.0931772	0.00633337	0.0498992	0.00441416	0.0212072	0.0856924	0	Fröhlich	Under_70
s46	65	Female	SZ	1	60	7863	0.182246	0.00381534	0.464454	0.000127178	0.000254356	0.00826656	0.00406969	0.00674043	0.00661325	0.0225105	0.0195854	0.0588834	0.0970368	0.00559583	0.052906	0.00953834	0.0275976	0.0263258	0.0034338	Fröhlich	Under_70
s47	63	Female	CON	0	50	6614	0.0654672	0.00619897	0.495162	0.000907167	0.000453583	0.00710614	0.00529181	0.00589658	0.00695494	0.0228304	0.0232839	0.0613849	0.184155	0.005443	0.0479286	0.00650136	0.0167826	0.0370426	0.00120956	Fröhlich	Under_70
s48	53	Male	CON	0	16	8181	0.178829	0.00647843	0.328322	0.000244469	0	0.0039115	0.00550055	0.0031781	0.00305586	0.0288473	0.0843418	0.0732184	0.0768855	0.00794524	0.0525608	0.00525608	0.0496272	0.0915536	0.000244469	Fröhlich	Under_70
s49	62	Female	CON	0	35	9067	0.238006	0.00683798	0.454285	0.00077203	0	0.00209551	0.00363957	0.00143377	0.00209551	0.028124	0.00849233	0.0579023	0.0452189	0.00639682	0.035734	0.0217271	0.0127936	0.0726812	0.00176464	Fröhlich	Under_70
s50	44	Female	SZ	1	49	6535	0.0674828	0.00918133	0.570161	0.00535578	0.000612089	0.00474369	0.00596787	0.00153022	0.0027544	0.0310635	0.0192808	0.0501913	0.0255547	0.00520275	0.0684009	0.00749809	0.0546289	0.0702372	0.000153022	Fröhlich	Under_70
s51	37	Male	SZ	1	19.5	11739	0.152228	0.00400375	0.374052	0.000255558	0	0.000425931	0.00170372	8.51861e-05	0.000340745	0.0374819	0.101712	0.0603118	0.0675526	0.00971122	0.0339041	0.00690008	0.0472783	0.0972826	0.00477042	Fröhlich	Under_70
s52	69	Female	CON	0	39	8774	0.0436517	0.0104855	0.576134	0.00148165	0	0.000341919	0	0	0.000227946	0.0223387	0.0524276	0.0314566	0.0476408	0.00706633	0.0533394	0.0113973	0.0556189	0.0842261	0.00216549	Fröhlich	Under_70
s53	43	Male	SZ	1	18	10419	0.0947308	0.00124772	0.291391	0.000383914	0	0.00710241	0.00796622	0.0120933	0.00825415	0.0238986	0.0174681	0.0630579	0.335733	0.00393512	0.0377196	0.00163163	0.0319608	0.0608504	0.000575871	Fröhlich	Under_70
s54	59	Male	CON	0	28	9706	0.0475994	0.00494539	0.414898	0.00133938	0	0.0056666	0.00700598	0.00473934	0.00834535	0.0226664	0.0349268	0.0533691	0.23264	0.00401813	0.0474964	0.00927261	0.0416237	0.0583144	0.00113332	Fröhlich	Under_70
s55	59	Male	CON	0	29	8858	0.0986679	0.00214495	0.505758	0.00135471	0.000451569	0.00383834	0.00959585	0.0029352	0.00462858	0.024159	0.024159	0.0620908	0.0855724	0.00474148	0.0643486	0.00428991	0.0392865	0.0611876	0.000790246	Fröhlich	Under_70
s56	37	Male	CON	0	24	4276	0.0442002	0.00233863	0.535313	0.000935454	0	0.00537886	0.00444341	0.00537886	0.00187091	0.0332086	0.0388213	0.0717961	0.0402245	0.0070159	0.0610384	0.00608045	0.0507484	0.0909729	0.000233863	Fröhlich	Under_70
s57	32	Male	CON	0	36	10366	0.10737	0.00520934	0.379992	0.00163998	0	0.00530581	0.00511287	0.00829635	0.00694578	0.0216091	0.0447617	0.057978	0.179819	0.00520934	0.0462088	0.00762107	0.0592321	0.0572063	0.000482346	Fröhlich	Under_70
s58	51	Male	CON	0	35	11983	0.144371	0.00726029	0.435867	0.00116832	8.34516e-05	0.00308771	0.00358842	0.000751064	0.00158558	0.030126	0.0401402	0.0412251	0.0555787	0.00901277	0.0506551	0.00926312	0.0686806	0.0930485	0.00450638	Fröhlich	Under_70
s59	40	Female	SZ	1	20	12193	0.159682	0.00483884	0.379316	0.00139424	8.20143e-05	0.00492086	0.00672517	0.00762733	0.00664316	0.023046	0.057738	0.0597884	0.155089	0.00319856	0.0380546	0.00598704	0.0334618	0.051587	0.000820143	Fröhlich	Under_70
s60	50	Male	SZ	1	42	9414	0.186318	0.00637349	0.405566	0.000106225	0.00021245	0.00637349	0.00584236	0.00361164	0.00350542	0.0313363	0.038772	0.0629913	0.0644784	0.00467389	0.0473762	0.00881666	0.0395156	0.08413	0	Fröhlich	Under_70
s61	58	Male	CON	0	39	10087	0.157034	0.00356895	0.416278	0.00039655	0.000198275	0.00674135	0.00852583	0.00763359	0.00931893	0.033905	0.00446119	0.0598791	0.138594	0.0063448	0.0297413	0.00376723	0.0263706	0.0860514	0.00118965	Fröhlich	Under_70
s63	59	Male	SZ	1	48.5	8786	0.186888	0.00580469	0.380606	0	0.00045527	0.00842249	0.00694286	0.0139995	0.0112679	0.0309583	0.0183246	0.0578193	0.0987935	0.00546324	0.0532666	0.00694286	0.0399499	0.0732984	0.000796722	Fröhlich	Under_70
s64	40	Male	CON	0	27	12657	0.146954	0.00505649	0.387217	0.000711069	0	0.00165916	0.00284428	0.0010271	0.000869084	0.030418	0.0252034	0.062179	0.129889	0.00639962	0.0451924	0.010192	0.0655764	0.0774275	0.00118511	Fröhlich	Under_70
s65	59	Male	CON	0	28.5	11121	0.142253	0.00548512	0.366244	0.00035968	0	0.00512544	0.00728352	0.00620448	0.0049456	0.0223002	0.041543	0.0585379	0.148098	0.00530528	0.0506249	0.00647424	0.0672601	0.0615952	0.00035968	Fröhlich	Under_70
s66	56	Male	SZ	1	65	10940	0.101188	0.00255941	0.45841	0.000548446	0.000274223	0.00530165	0.00630713	0.00365631	0.00521024	0.0239488	0.0839122	0.0409506	0.134186	0.00338208	0.0503656	0.00457038	0.0214808	0.0532907	0.000457038	Fröhlich	Under_70
s68	26	Male	SZ	1	27	13573	0.103367	0.00523097	0.524645	0.00221027	0	0.00397849	0.00375746	0.00176822	0.00287335	0.0215133	0.0436897	0.0567303	0.035217	0.005452	0.0478892	0.0153982	0.0527518	0.0729389	0.000589405	Fröhlich	Under_70
s69	41	Male	SZ	1	37	10100	0.14396	0.00455446	0.469307	0.00405941	0.00029703	0.00554455	0.00435644	0.0050495	0.00435644	0.0291089	0.0205941	0.0674257	0.0488119	0.0050495	0.0575248	0.00950495	0.0259406	0.0939604	0.000594059	Fröhlich	Under_70
s70	64	Male	CON	0	30	9759	0.0250026	0.00553335	0.440004	0.000614817	0.00010247	0.00461113	0.00389384	0.00635311	0.00584076	0.0343273	0.112921	0.0461113	0.0785941	0.00870991	0.0485706	0.0125013	0.0675274	0.0966288	0.00215186	Fröhlich	Under_70
s71	54	Male	SZ	1	64	8958	0.0192007	0.00145122	0.478902	0.000446528	0.000223264	0.00524671	0.00703282	0.00636303	0.00669792	0.0339361	0.0589417	0.0602813	0.0920965	0.00502344	0.0635186	0.00223264	0.0799286	0.0783657	0.000111632	Fröhlich	Under_70
s72	64	Male	SZ	1	48	7274	0.194528	0.00261204	0.399918	0.000274952	0.000137476	0.0034369	0.00274952	0.00206214	0.00109981	0.0325818	0.0526533	0.0606269	0.0718999	0.00879846	0.0474292	0.00481166	0.031207	0.0806984	0.00247457	Fröhlich	Under_70
s73	51	Female	CON	0	41	8658	0.0863941	0.00693001	0.460152	0.0015015	0	0.0035805	0.003234	0.001617	0.0024255	0.0310695	0.0666436	0.0630631	0.0809656	0.00727651	0.0460845	0.012474	0.0530146	0.0714946	0.002079	Fröhlich	Under_70
s74	84	Male	SZ	1	5.5	9812	0.0482063	0.00152874	0.364757	0.000815328	0.000815328	0.00845903	0.00886669	0.0107012	0.00927436	0.0229311	0.0502446	0.0354668	0.295455	0.00366898	0.0513657	0.00407664	0.0297595	0.0525887	0.00101916	Fröhlich	Over_70
s75	49	Male	SZ	1	22	8871	0.222072	0.00642543	0.421711	0.000563634	0.000112727	0.00281817	0.00360726	0.00315635	0.00383271	0.0238981	0.0481344	0.051178	0.0909706	0.00394544	0.0313381	0.00710179	0.0139781	0.0625634	0.00259272	Fröhlich	Under_70
s76	83	Female	SZ	1	8	15719	0.145047	0.00629811	0.409504	0.000636173	0.000127235	0.00337172	0.00718875	0.00159043	0.0014632	0.0250652	0.0500668	0.0452319	0.139767	0.00788854	0.0457408	0.0109422	0.0267193	0.0725873	0.000763407	Fröhlich	Over_70
s78	60	Female	CON	0	36	7629	0.119806	0.0043256	0.50793	0.00196618	0.000131079	0.0018351	0.00353913	0	0.000262158	0.0247739	0.0537423	0.0558396	0.0454843	0.00367021	0.0519072	0.00576747	0.0505964	0.0669813	0.00144187	Fröhlich	Under_70
s80	45	Female	CON	0	29.5	9352	0.118905	0.00759196	0.448674	0.00299401	0	0.00213858	0.0033148	0.00149701	0.00139008	0.0257699	0.0366766	0.0518606	0.0942044	0.00427716	0.0433062	0.0136869	0.0673653	0.0750642	0.00128315	Fröhlich	Under_70
s81	34	Male	SZ	1	40	12865	0.179946	0.00676253	0.405908	0.000932763	0.000544112	0.00481928	0.00528566	0.00287602	0.00474155	0.0240964	0.0119705	0.0544112	0.117995	0.00645161	0.0450058	0.010649	0.0447726	0.0711232	0.00171007	Fröhlich	Under_70
s82	63	Male	SZ	1	25	9604	0.108913	0.0118701	0.446897	0.00301958	0.000520616	0.00385256	0.0031237	0.00114536	0.00239484	0.0218659	0.0497709	0.0493544	0.120887	0.00468555	0.05404	0.0134319	0.0491462	0.053207	0.00187422	Fröhlich	Under_70
s83	67	Female	CON	0	15.5	9327	0.167471	0.00771952	0.443551	0.000321647	0.000321647	0.00160823	0.000536078	0.000214431	0.000750509	0.0201565	0.0721561	0.0626139	0.100032	0.00729066	0.0425646	0.0100783	0.0116865	0.0481398	0.00278761	Fröhlich	Under_70
s84	49	Male	SZ	1	16	9881	0.17397	0.00516142	0.365651	0.000809635	0.000101204	0.00576865	0.00536383	0.0047566	0.00586985	0.0308673	0.0158891	0.0561684	0.140876	0.00607226	0.0481733	0.00981682	0.038154	0.0850116	0.00151806	Fröhlich	Under_70
s85	60	Female	SZ	1	27.5	9159	0.158423	0.00622339	0.402773	0.00174692	0	0.00414892	0.00524075	0.00436729	0.00458565	0.0299159	0.0280598	0.06409	0.0942243	0.00545911	0.0500055	0.00731521	0.0543727	0.0780653	0.00098264	Fröhlich	Under_70
s86	51	Male	SZ	1	46.5	12514	0.131133	0.00439508	0.422487	0.000719195	7.99105e-05	0.00575356	0.00775132	0.00703212	0.00783123	0.0262106	0.0252517	0.065207	0.106121	0.00639284	0.0593735	0.00575356	0.0425923	0.0756752	0.000239732	Fröhlich	Under_70
s87	83	Female	SZ	1	23	4015	0.138481	0.00622665	0.323039	0.000498132	0.000498132	0.00697385	0.00348692	0.00224159	0.00249066	0.014944	0.0849315	0.0816936	0.237609	0.00373599	0.0291407	0.00672478	0.0119552	0.0438356	0.0014944	Fröhlich	Over_70
