# Supplementary material for: Cortical GABAergic Neuron Dysregulation in Schizophrenia Is Age Dependent
Source: Biol Psychiatry Glob Open Sci. 2025 Sep 8;6(1):100606. doi: 10.1016/j.bpsgos.2025.100606 (PMC12556227; doi:10.1016/j.bpsgos.2025.100606)
Supplement: Supplemental Data [file mmc2.zip › DLPFC_by_newStudy.xlsx]

## Sheet: Pitt
individualID	newStudy	ageDeath	PMI	reportedGender	primaryDiagnosis	race	Astrocyte	Endothelial	IT	L4.IT	L5.ET	L5.6.IT.Car3	L5.6.NP	L6.CT	L6b	LAMP5	Microglia	OPC	Oligodendrocyte	PAX6	PVALB	Pericyte	SST	VIP	VLMC
CMC_PITT_037	Pitt	50	11	male	Schizophrenia	White	-0.43246	-0.292601	-0.615948	0.595591	0.80596	-0.829087	0.281434	-0.0103669	0.18943	-0.0786775	-0.290085	-0.647824	-0.115994	-0.907397	1.06275	-0.379723	0.589183	0.187059	-0.840703
CMC_PITT_060	Pitt	65	17.4	male	Schizophrenia	White	-0.951055	-0.9062	1.12056	-0.329717	-0.202773	1.05509	0.6384	0.125288	-0.515253	-0.136236	-0.546133	0.385986	0.87055	-0.4347	-0.86558	-0.756113	-0.810661	-1.32273	-0.85475
CMC_PITT_003	Pitt	38	28.8	male	Schizophrenia	White	-1.14806	1.50445	0.682805	-1.1055	3.04649	1.28046	-1.83146	-0.18826	-0.347389	-0.632341	-0.775315	0.0174544	-1.65546	-1.23535	-1.83288	0.116568	-2.4517	-1.69987	1.57104
CMC_PITT_092	Pitt	65	21.2	male	control	White	-0.20083	0.550227	-0.93571	-0.59902	-0.18792	0.807623	-0.336158	0.263585	-0.575274	1.77148	-0.396226	-0.291253	1.11817	0.493507	0.673058	-0.666066	-0.159762	0.0153425	-0.251564
CMC_PITT_040	Pitt	65	18.4	male	control	White	0.905232	0.406549	0.888433	-0.247099	0.452617	-0.621296	0.602967	0.229488	1.3643	0.175594	0.278299	1.00764	0.773727	0.666156	0.70143	0.971174	0.431209	0.445876	0.460692
CMC_PITT_047	Pitt	46	21.2	male	control	White	1.18589	-0.318058	0.411186	0.324716	-0.670172	-1.08968	1.03308	-0.24961	1.28406	-0.386539	0.384407	0.0139906	0.751124	0.49021	0.656702	0.909058	1.24644	1.03701	-0.173186
CMC_PITT_121	Pitt	42	25.9	male	control	White	1.28898	0.739586	0.53603	0.422437	-0.107116	0.0739029	0.545112	0.369424	0.156966	1.30255	0.62892	0.574623	0.419503	0.918032	0.739274	0.306645	1.26591	1.11661	0.274032
CMC_PITT_096	Pitt	59	28.1	male	Schizophrenia	Black or African American	-0.944843	1.47089	-0.424066	-0.343234	-0.0239483	-0.0288538	0.594083	-0.271593	0.185905	0.715127	0.750625	-1.37108	1.0895	-1.46615	0.130767	-0.58178	-1.06203	-0.848275	1.39676
CMC_PITT_062	Pitt	50	23.2	male	control	White	-0.637372	0.187709	-0.430484	-0.0108135	0.164584	-0.873325	0.145485	-0.450074	-0.18749	0.297304	0.372587	-0.918082	0.730708	-0.123768	0.738549	-0.241108	0.461968	0.0479158	-0.882339
CMC_PITT_039	Pitt	58	16.4	male	control	White	0.37719	-0.359663	-1.02768	-0.0132617	0.627336	0.527914	-0.113273	0.362998	1.0448	0.380035	0.114829	-0.787916	0.755702	0.41982	1.35821	-0.951027	0.706312	-0.180886	-0.681366
CMC_PITT_053	Pitt	42	8.2	male	Schizophrenia	White	1.0681	1.11504	0.999295	-0.0966593	-0.365662	-0.78543	-0.246805	-0.176702	0.419972	-0.303306	1.48287	1.6596	0.22194	-0.267598	-0.0902114	1.85894	1.32157	0.837954	0.806099
CMC_PITT_123	Pitt	82	22.5	male	control	White	0.144434	0.579426	-0.662578	-0.490519	0.182578	0.426666	0.19578	0.359902	-0.5207	1.22812	0.282853	-0.453068	0.989271	0.237724	0.332801	-0.652644	-0.448069	0.0163915	-0.114109
CMC_PITT_056	Pitt	37	39.9	male	Schizophrenia	White	-3.80864	-2.48622	0.827014	0.423666	0.501146	0.404901	2.64707	2.13598	0.452266	-0.110665	-0.357039	1.12069	-1.12812	-2.02113	0.544331	0.358835	0.695225	0.71234	-1.49688
CMC_PITT_064	Pitt	54	24.4	male	control	White	0.338523	-0.705277	-0.700077	0.159705	-0.209221	-0.664611	-0.147748	-0.435727	0.29449	-0.624574	0.171417	-1.38422	0.191508	-0.762212	0.224538	-0.746034	0.224867	-0.890112	-0.502025
CMC_PITT_112	Pitt	54	8.2	male	control	White	-0.709302	0.0297341	-0.760473	0.841192	-0.924775	1.63708	1.28626	1.81399	-0.00406396	0.928528	0.235994	-0.905074	0.537422	-0.594562	1.03281	-1.46426	-0.484318	-0.194599	-0.561751
CMC_PITT_022	Pitt	52	16.4	female	control	White	0.0248247	0.077319	1.46752	-1.64607	1.87764	0.821251	-1.51278	0.678788	-0.104705	-0.354414	-2.1853	0.822667	-0.687646	-0.495204	-1.22544	-0.0103146	-1.30799	-0.160535	-0.0126088
CMC_PITT_057	Pitt	47	14.1	female	Schizophrenia	White	1.30749	1.63999	1.11678	-2.02461	1.20099	0.431192	-1.26905	1.56118	1.14214	-1.7928	-0.903983	3.00282	3.3095	-0.16031	-3.04498	1.77041	-1.56439	-2.42036	1.32598
CMC_PITT_032	Pitt	73	19.7	female	control	White	1.03588	0.344773	0.031495	0.848803	-1.04082	0.0413756	0.605462	-1.69556	-0.365684	0.47506	0.673569	-0.611713	0.316178	0.975576	1.08773	-0.108626	0.494833	0.331781	0.0264536
CMC_PITT_031	Pitt	49	19.9	male	control	Black or African American	-0.324899	-0.705131	-1.41978	1.52702	-1.14237	1.14143	0.514679	-0.550543	0.770018	0.64592	0.319995	-1.68222	-0.142632	-0.552084	0.934251	-1.36135	0.676309	0.410088	-0.0643308
CMC_PITT_088	Pitt	39	18.8	male	control	White	0.382242	-0.15338	-0.85449	-0.373442	-1.18131	0.276219	0.185491	-0.126657	1.20368	0.922626	0.478261	-0.721205	0.27585	-0.684894	1.08995	-0.694016	0.928889	0.903687	-0.144108
CMC_PITT_036	Pitt	32	4.8	male	control	Black or African American	-0.548385	-1.47831	-0.430854	-0.972961	-0.888433	1.2207	0.32915	1.51548	1.81047	-0.859767	0.148473	1.0619	0.783776	-0.411403	0.659847	-1.31158	0.742741	-1.52871	-2.17585
CMC_PITT_004	Pitt	25	20.1	female	Schizophrenia	Black or African American	0.258428	0.11856	1.40008	0.401136	1.18621	0.992806	-0.464334	-0.423259	0.879312	0.294199	0.432679	1.21521	-1.74457	1.64229	-0.285324	1.19531	0.782163	0.993907	0.966599
CMC_PITT_054	Pitt	64	20	female	control	Black or African American	0.0206632	-1.03072	0.650774	0.0914627	-1.32964	-1.06553	-0.0508261	0.0577369	-0.154708	-0.427373	0.608617	0.791032	-0.038923	1.21918	0.492538	1.27919	1.11054	0.480923	-0.492313
CMC_PITT_051	Pitt	62	11.1	male	Schizophrenia	White	-1.08361	1.2389	-1.77929	-0.529195	0.613144	0.0403894	0.485416	0.441551	0.499892	1.05994	0.502808	-0.861338	0.770547	-3.36413	0.409192	-1.16447	-0.866399	-0.998602	0.480176
CMC_PITT_093	Pitt	52	16.2	male	control	White	-0.743237	0.140181	-0.53142	0.0330985	-0.429442	0.0169897	0.286574	0.309527	0.0592664	1.47935	0.320839	-0.404457	0.634942	0.109394	0.979596	-0.755762	0.746242	0.619072	0.224846
CMC_PITT_087	Pitt	41	22.1	male	control	Black or African American	0.6035	-0.272433	-0.698235	0.824418	-0.900995	-1.38828	-0.824637	-0.183831	0.638227	0.301165	0.617241	-0.0958775	0.480206	1.21026	0.533994	-0.0208322	1.24382	1.09443	-0.456773
CMC_PITT_083	Pitt	63	18.3	male	Schizophrenia	White	-2.62206	0.0749765	-1.30876	-1.3134	0.700706	1.51754	-0.78181	2.22376	-2.36286	-0.759254	-1.71609	1.27977	-2.47983	-0.833452	-0.659963	-0.241224	-1.56662	-2.33701	-0.751619
CMC_PITT_070	Pitt	56	14.1	male	Schizophrenia	Black or African American	-1.22156	-0.222873	-0.0202718	-0.249883	0.251524	0.676633	0.0166473	1.29405	0.102038	0.501839	0.285809	0.131813	0.431498	-0.737088	-0.25121	-0.854375	-0.770845	-0.325003	-0.566566
CMC_PITT_043	Pitt	63	23.2	male	Schizophrenia	White	-0.558472	-0.412973	0.238693	-0.915158	1.46737	-2.49644	-0.837663	-0.487653	0.0403548	-3.34721	0.356992	0.42128	2.23471	-0.661184	-2.05362	1.31529	-0.565969	-2.87784	0.153874
CMC_PITT_015	Pitt	55	15.4	male	control	White	0.359993	-1.14901	-0.618402	0.138191	-0.789689	-1.3459	-0.223041	-2.25806	-0.236765	-2.13466	0.168203	-1.32456	-0.522389	0.00854082	-0.764157	0.365842	0.492448	-1.44293	0.298039
CMC_PITT_052	Pitt	59	24.1	male	Schizophrenia	White	-0.85944	2.2126	1.37205	0.423252	0.535826	1.62457	-0.497773	-0.0985926	0.468914	-0.856782	0.720162	0.405635	-0.573803	-0.0889462	-0.584328	0.561797	-0.194138	0.595532	1.88104
CMC_PITT_018	Pitt	37	18.9	female	Schizophrenia	Black or African American	-1.30252	-0.235594	-1.667	-0.0954109	1.07071	0.130358	1.39105	0.112711	0.0259099	1.34823	0.0999235	-1.70259	-0.802227	-0.98861	1.21596	-2.25327	0.298416	1.2521	-1.57408
CMC_PITT_058	Pitt	50	20.7	male	control	White	0.577717	-0.458631	0.9279	-0.875723	-0.49155	1.08002	-0.788326	0.973273	-2.10221	0.270954	-1.32309	0.846459	-0.549248	0.496335	0.0181407	-0.0303604	-0.030868	0.247194	-0.158046
CMC_PITT_091	Pitt	49	23.5	male	Schizophrenia	Black or African American	0.756606	0.235149	-0.713517	0.788486	0.134686	0.0177428	0.464304	0.377747	-0.17047	2.0548	0.17329	-0.016329	-0.739814	1.32812	1.75347	-0.322364	0.550954	1.44126	-0.630896
CMC_PITT_061	Pitt	45	17.9	female	control	White	0.765955	0.396686	-1.11383	0.180239	-1.00346	0.32785	0.71365	0.938795	1.51177	0.353532	0.388551	-0.193354	0.234071	-0.30943	1.03086	-0.776407	0.754825	0.145668	0.32273
CMC_PITT_044	Pitt	47	28.9	male	Schizophrenia	White	1.14291	0.257267	0.386607	0.138093	-0.698626	-1.21224	-0.0013525	-0.123752	-0.700402	-0.224225	0.290662	0.46784	-0.249026	1.42035	0.934522	0.397836	0.0487255	0.0807956	0.914554
CMC_PITT_025	Pitt	32	30.8	male	Schizophrenia	White	-0.23728	-2.5416	0.741482	-0.0630477	0.72644	2.07141	0.00164863	1.83697	-0.032665	-0.66627	-1.90568	0.63934	-1.26227	-2.31231	-1.29797	-0.9894	-1.00809	-0.647074	-1.40883
CMC_PITT_109	Pitt	67	24	female	control	White	0.513353	0.820262	0.182916	-0.457285	0.158755	0.96907	1.43804	1.47045	0.124135	0.724172	0.142822	0.954995	1.97373	-1.00827	-0.149726	0.884095	-0.507739	-0.741568	1.32865
CMC_PITT_068	Pitt	66	25.3	male	control	White	0.765827	0.902909	1.09132	-0.507704	0.894186	-1.36629	-2.37228	-1.27494	1.09946	0.619255	0.292131	-0.387246	0.39093	0.436036	0.0335143	0.669924	-0.679497	-1.53789	0.983382
CMC_PITT_102	Pitt	45	9.1	male	Schizophrenia	Black or African American	-0.256875	1.38051	-0.835632	0.714794	-0.374644	-0.0590442	1.09308	-0.382886	-0.829958	0.763373	0.771391	-0.391277	0.998194	0.300292	1.13511	0.205013	0.437812	0.29648	1.82227
CMC_PITT_095	Pitt	47	20.1	female	Schizophrenia	Black or African American	1.47685	0.263369	-1.10587	1.4986	0.386005	-0.363168	0.789817	-0.0224557	0.450951	0.791219	0.310531	-0.0401842	0.0913912	0.758607	0.684507	-0.00766424	1.10706	0.730111	0.104727
CMC_PITT_005	Pitt	37	6	male	Schizophrenia	Black or African American	-0.315288	0.555805	1.47401	0.636924	1.12579	0.498159	-0.0325217	0.273516	-0.277903	0.498713	0.386604	1.37377	-0.268599	1.33461	0.110628	0.483291	0.381932	0.319616	0.238901
CMC_PITT_020	Pitt	47	14.4	female	Schizophrenia	White	0.943197	-0.0391373	0.0557808	0.592021	0.322814	0.398176	0.217189	1.63523	0.568924	0.286983	-0.563092	1.81894	0.993434	0.902073	0.231975	0.878967	1.13233	0.327643	0.482519
CMC_PITT_030	Pitt	62	22.7	male	Schizophrenia	White	-0.433471	-1.10368	0.446776	-0.519369	-0.231296	-1.65348	-0.331175	-0.374531	-0.753625	-0.744144	0.15675	-0.271386	-0.255234	-0.722326	-0.623368	-0.423843	0.156559	-0.450614	-0.659917
CMC_PITT_074	Pitt	54	28.6	male	Schizophrenia	White	-1.12911	0.494023	0.73163	-2.43681	0.268596	-0.81405	-0.061594	0.655317	-2.37478	-0.931815	-0.161066	0.108496	0.0936859	-0.59645	-1.65018	-0.0197147	-1.56868	-1.4336	-0.0519544
CMC_PITT_105	Pitt	52	8	male	Schizophrenia	Black or African American	-0.0881957	0.390746	1.59042	-1.42484	1.5207	0.268073	-2.30978	0.865404	1.3576	-2.73346	-1.33929	1.4547	1.09575	-0.514245	-3.11133	0.159195	-3.23255	-2.60541	0.155252
CMC_PITT_110	Pitt	28	25.3	male	control	Black or African American	-0.939044	-0.251214	-0.28791	1.15822	0.555199	1.41391	-0.119742	0.65882	-0.96747	1.53729	-0.113157	0.849041	0.339352	1.41737	-0.122766	-0.954449	-0.0351122	0.101915	-0.540055
CMC_PITT_024	Pitt	41	20.1	female	Schizophrenia	White	-0.146707	-0.102767	-0.970177	0.794699	-1.23708	-0.46004	0.321973	-0.246383	-0.160755	0.178646	0.358224	-0.279782	-0.0515195	0.18661	0.892742	-0.520063	0.946214	0.319315	-0.652373
CMC_PITT_065	Pitt	69	16.1	female	Schizophrenia	White	0.263132	2.06738	0.199842	-0.69363	0.472217	-0.792258	-0.131537	0.868752	0.0571493	0.0217389	0.861945	0.758426	1.28436	-0.33585	-0.135443	0.801605	-0.657578	-0.516741	1.08599
CMC_PITT_050	Pitt	65	24.1	male	control	White	1.11889	-1.15741	1.03264	-0.401767	-1.6758	-2.10937	-0.98708	-0.681163	0.0451266	-1.10664	-0.0031381	0.299237	-0.222423	0.986064	-0.0931094	1.51366	0.387014	-0.189977	-0.267514
CMC_PITT_113	Pitt	48	16.6	male	control	White	0.708462	-0.667552	-1.4674	-0.277607	-0.501627	0.676471	-0.519874	-1.60851	0.0771347	0.862741	0.305276	-1.344	-1.17715	0.97785	0.171985	-0.535081	0.300444	0.356259	0.339422
CMC_PITT_100	Pitt	38	20.7	male	control	White	0.353623	-0.119989	1.11387	-0.0925206	-1.18348	1.22152	-0.222012	1.14378	0.521519	0.290394	0.0659273	1.26375	-0.744556	0.736016	-0.53822	0.602196	0.702254	1.3996	-0.161525
CMC_PITT_098	Pitt	56	14.5	male	control	White	-0.222293	-0.0221303	-0.370205	0.384025	-0.358154	-0.295672	1.16879	-0.0755098	1.16952	0.73502	0.621391	-1.20125	0.790948	-0.704307	0.706209	-0.264515	0.515715	1.19616	0.412763
CMC_PITT_059	Pitt	66	9.4	male	control	White	-1.63553	-0.510098	-0.987565	-0.525506	-0.202667	-0.689239	0.896964	-1.7444	0.556129	0.282927	0.168646	-1.3273	0.1424	-1.46829	0.649294	-2.47874	0.561459	0.0578118	-1.11956
CMC_PITT_117	Pitt	33	28	male	Schizophrenia	White	0.97405	1.8801	2.03563	-2.65516	0.648118	1.59228	-3.3174	-0.056012	-0.645663	-1.81878	-1.52122	1.94827	0.643958	0.981292	-3.09344	1.02943	-2.5149	-1.94254	1.83091
CMC_PITT_006	Pitt	52	27.1	male	Schizophrenia	Black or African American	0.849084	-0.462997	0.755714	-0.64064	0.833169	0.536845	0.741752	0.484566	0.155278	-0.220199	-0.0673634	1.19939	1.49068	-1.03777	-0.575381	0.581506	-0.180636	-0.98939	-0.0615019
CMC_PITT_063	Pitt	17	15.1	male	control	White	0.33643	0.076077	-1.26857	1.89698	-0.483688	1.62023	1.22199	1.25293	2.04499	1.00442	0.839131	0.2386	-0.00506827	0.202704	1.02507	-0.275442	0.893699	1.48014	-0.399912
CMC_PITT_090	Pitt	58	18.9	male	Schizophrenia	White	0.150519	1.00409	0.72867	1.3378	0.0739855	0.0615329	-0.756368	-1.69728	-0.269565	-1.6618	1.52892	0.79628	-1.02753	-0.400756	-0.195414	2.2761	-0.89136	-0.480218	2.70599
CMC_PITT_071	Pitt	51	31.9	male	Schizophrenia	White	0.0307217	-1.02595	2.20534	-0.870216	0.839942	0.837224	-0.51878	0.419546	-1.06337	-0.614892	-2.91703	1.12344	-1.83629	1.38384	-1.58285	1.17727	-1.95988	-0.740613	0.499659
CMC_PITT_014	Pitt	53	7.9	male	Schizophrenia	White	-1.28581	0.0078494	0.289681	-0.454596	-2.48485	-1.49543	-0.36385	-0.0679756	0.579111	-1.84187	0.388214	-0.955641	0.33179	-1.19637	-0.551159	0.491058	0.378076	-0.419949	-0.947654
CMC_PITT_008	Pitt	59	20	male	control	White	-0.818584	-0.469299	0.881683	-1.67336	1.78023	0.50755	-2.25052	0.520935	1.1069	0.0601956	-2.08675	-0.411161	-1.16894	-0.449263	-0.786484	-0.891364	-1.14962	-0.622257	-0.543664
CMC_PITT_094	Pitt	49	4.5	male	Schizophrenia	White	-0.0654597	0.915416	0.243452	0.431361	-0.458599	1.09785	0.0938815	0.393547	-1.23293	0.343338	0.613008	-0.0945443	0.622634	-0.0714873	0.263883	0.288473	0.0161372	0.337881	0.445915
CMC_PITT_069	Pitt	17	21.8	male	Schizophrenia	Black or African American	1.91854	0.651579	-1.07011	2.33873	-0.0712482	0.166046	0.0931893	-1.44186	-0.870028	1.05904	1.22939	0.50104	-0.725113	1.33119	0.803337	-0.219071	1.62133	2.15828	0.325155
CMC_PITT_101	Pitt	42	26.1	male	control	White	-1.84675	-0.511892	-0.431541	0.178932	0.0690523	-0.0470045	0.65534	0.610988	-0.648478	0.568158	0.385969	-0.276176	0.769353	-0.270849	0.909444	-0.172835	0.567675	0.544593	0.378594
CMC_PITT_089	Pitt	83	16	male	Schizophrenia	White	-0.574155	-0.824599	0.648333	-2.00864	0.492485	0.183347	0.424118	1.02523	0.655312	-0.234889	0.43718	-0.653292	0.276405	-0.00120217	-0.224676	-0.738602	-1.44353	-1.52364	-0.135481
CMC_PITT_042	Pitt	21	24.2	male	control	White	-0.179286	-0.564707	0.233543	1.30506	-0.523236	1.15479	1.07661	1.33239	1.26458	0.677693	-0.885894	0.233876	-0.741392	-0.389944	0.443155	0.267615	1.11518	1.31855	-0.40548
CMC_PITT_081	Pitt	27	16.5	male	Schizophrenia	Black or African American	-1.07194	-1.23428	0.890789	-1.14081	2.46147	1.67925	1.07016	0.485042	-0.109805	-0.755793	-2.89573	-0.2518	-1.3517	0.0818332	-2.93203	-0.813698	-1.24046	0.39725	-0.37736
CMC_PITT_034	Pitt	55	6.4	male	control	White	-0.42597	0.0603133	-1.24777	0.943666	0.186265	-0.6584	1.82928	-1.5624	1.64337	0.811345	-0.17007	-2.11599	0.160453	-0.660772	1.16753	-1.61561	-0.226976	0.572641	-0.919659
CMC_PITT_013	Pitt	24	9.1	female	control	White	0.761526	-0.671598	-0.560204	1.16201	-1.0683	-0.906772	-0.329038	-0.371713	0.938236	-0.02249	0.440084	-0.720888	-1.14862	1.01667	0.442372	-0.0750484	1.22791	1.45592	-0.747344
CMC_PITT_017	Pitt	62	22.9	male	Schizophrenia	White	0.526685	2.37507	0.644984	-1.40612	0.607474	-1.03981	-0.882446	0.120981	-2.41586	1.32281	-0.0613346	-0.44301	-0.550992	0.727337	0.720785	0.287316	-0.827634	0.898751	0.754278
CMC_PITT_067	Pitt	58	19.1	male	control	White	-0.358362	0.0873583	-1.8356	0.179752	-0.543918	0.358404	1.455	-0.971804	1.19659	0.871613	0.100135	-1.11672	0.854875	-0.470709	0.653331	-0.865643	0.392572	0.483134	-0.196862
CMC_PITT_023	Pitt	35	9.1	male	Schizophrenia	White	-1.23459	-0.836347	-1.63572	1.31461	-0.654871	-0.798299	-0.821404	-2.39457	1.38584	-0.507162	0.136195	-2.15197	-0.721429	0.22187	0.0755066	-1.17712	0.292355	0.0969833	-1.48156
CMC_PITT_106	Pitt	27	19.1	male	Schizophrenia	Black or African American	0.122744	0.405595	-0.999534	0.186454	0.317517	1.12039	0.573928	0.525415	-1.36907	1.12397	0.447606	0.682896	-1.47671	1.69862	-0.129536	-0.714327	-0.24811	0.444712	0.139822
CMC_PITT_019	Pitt	58	7.7	male	Schizophrenia	White	-0.452538	-0.133689	-0.451269	-0.810642	0.602375	0.196591	1.49689	-1.2259	-0.00960928	0.952238	-0.805603	0.123341	0.0378676	-0.558084	0.354133	-0.731207	0.0756008	-0.042044	-0.901994
CMC_PITT_029	Pitt	34	27.4	male	Schizophrenia	White	2.6701	0.753337	1.19377	0.841049	-1.55113	-0.98253	0.639356	-0.677398	-0.579379	-0.579504	0.936148	1.23647	-0.0329382	0.676073	1.0023	1.71074	2.09858	1.8045	0.633606
CMC_PITT_122	Pitt	65	21.5	female	control	White	0.61024	0.450528	1.08046	-0.125813	-0.436616	0.235124	-0.778497	-0.769875	-0.557562	-0.231458	-0.0469353	-0.574212	0.723912	-0.169108	0.161982	-0.159255	-0.344126	-0.858615	0.791505
CMC_PITT_107	Pitt	63	29	female	Schizophrenia	White	-0.259706	0.0860397	-0.277056	0.981767	1.16194	-0.851748	0.664118	-1.94273	-0.100903	0.900464	0.105535	-0.439926	-0.276776	0.243848	0.119193	-0.782184	-0.864661	0.277355	-0.544345
CMC_PITT_086	Pitt	38	17.8	female	Schizophrenia	Black or African American	0.133433	-0.316846	1.48053	0.0866976	-0.655793	-1.08905	-0.750626	-0.322409	-1.23446	-1.31697	0.627336	1.55105	0.237417	2.07927	-0.832797	2.16979	0.00260694	-0.502631	1.1448
CMC_PITT_097	Pitt	51	11.5	male	control	White	0.0686465	-0.920763	-1.03734	0.52592	-0.915298	-0.0481725	0.254248	0.13656	1.55988	-0.0466379	0.312677	-0.870493	0.56236	-2.03596	0.776073	-0.635234	0.711427	0.435811	-0.848962
CMC_PITT_120	Pitt	44	8.3	male	Schizophrenia	White	-1.66379	-0.851471	1.23425	-0.512461	-0.317256	-0.262054	-0.384501	0.828875	0.736205	-1.39037	0.128637	-0.327239	-0.188296	0.0848052	-1.20999	-0.211095	-0.701707	-0.875144	0.0411603
CMC_PITT_045	Pitt	37	20.5	male	control	White	1.3404	-0.686181	-0.0496266	0.927248	0.437303	-0.379613	-0.264327	-1.84372	-2.12292	-0.492358	0.482133	0.854802	-0.291192	-1.52988	0.488922	1.2729	1.30667	1.14277	0.109034
CMC_PITT_116	Pitt	60	23.6	male	control	White	0.361382	-0.18789	-0.338873	-1.10266	-1.17926	-0.811142	-1.28055	0.863252	-0.0232475	-0.140551	0.238701	-0.326128	1.49096	0.535943	-0.190185	0.28551	-0.124282	-0.433316	0.0900063
CMC_PITT_049	Pitt	47	23.4	male	Schizophrenia	White	0.955498	0.0632938	-0.250026	0.445285	0.950157	-0.968029	0.0896149	0.838458	-0.400723	-0.256429	0.509374	0.371862	1.15287	0.0787719	0.450668	0.370424	0.811903	-0.10483	-0.101572
CMC_PITT_027	Pitt	50	22.9	female	Schizophrenia	Black or African American	-0.103621	-0.745536	1.74298	-0.658529	0.945781	-0.048585	-0.250885	-0.0325321	-1.09126	-0.880149	-2.76872	0.794386	-1.93261	0.577155	-1.21714	0.0658914	-1.39376	-0.867013	-0.597317
CMC_PITT_041	Pitt	44	24.5	female	Schizophrenia	White	0.895322	2.42969	0.943254	-1.02492	0.242054	0.0330298	-2.38702	-0.81531	-0.834379	-1.18421	2.63897	1.1475	-0.975041	-0.208092	-0.926922	2.18901	-0.90386	-1.21164	1.75053
CMC_PITT_055	Pitt	61	23.8	male	control	White	-1.73471	0.589673	-1.72644	-1.66745	0.577712	-0.0226562	0.0349815	-0.0774088	-0.60834	0.890714	-0.154192	-2.0388	1.14049	-2.05639	0.706715	-1.97619	-0.07286	-0.155069	-1.02558
CMC_PITT_079	Pitt	50	40.5	male	Schizophrenia	White	-0.801285	-1.36198	0.207007	-0.606549	0.0307424	1.09514	0.24434	0.318707	0.15676	0.0825886	-2.61434	0.884283	-1.65695	0.083211	0.150811	0.290754	-0.71655	-0.125837	-0.0227153
CMC_PITT_103	Pitt	19	7	male	control	Black or African American	-0.296066	-0.476585	-1.25593	2.27388	-0.908958	-1.28788	0.354093	-1.4687	-0.446146	0.72076	0.778848	-1.00009	-0.799175	0.901088	-0.0554447	-0.431783	-0.172252	1.90599	-0.473313
CMC_PITT_118	Pitt	71	23.8	female	Schizophrenia	White	0.454427	0.730122	1.871	-0.863036	2.42385	1.64735	-1.00871	0.960766	-2.49191	0.598007	-1.18984	0.896352	-1.15678	0.590324	-1.38051	-0.631104	-1.2093	-0.255824	0.365927
CMC_PITT_072	Pitt	60	28.1	male	Schizophrenia	Black or African American	1.03693	1.98515	-1.28222	2.08179	2.28203	1.19751	0.666927	0.112399	-1.08787	1.70402	0.921049	0.0184565	0.671125	0.69997	0.477983	0.900802	-0.109641	-0.00773791	3.20415
CMC_PITT_026	Pitt	50	16.9	male	Schizophrenia	White	-0.0422981	2.46237	-1.03651	-1.39481	0.925685	1.3838	-1.67755	-1.4247	-1.12987	-1.01385	3.07402	0.626544	-0.611283	-2.23767	-1.36435	0.592682	-2.18932	-1.26391	2.58275
CMC_PITT_104	Pitt	40	15.8	male	control	White	1.48942	-0.781598	-0.690983	1.39376	-1.41682	-1.1652	-0.0284871	-0.986646	0.949232	-0.609913	0.11722	-1.4919	0.249874	1.14604	0.520665	-0.0248961	1.01357	0.0597818	-0.66245
CMC_PITT_021	Pitt	59	19.4	male	control	Black or African American	0.0744672	-3.17979	1.38631	0.400437	-1.04486	-0.139492	-0.293515	1.3681	-0.711263	-0.530412	-2.59652	-0.247111	-0.688836	-1.46343	0.108808	-0.494696	-0.588313	-0.622212	-3.91754
CMC_PITT_073	Pitt	63	15.1	male	Schizophrenia	White	-1.14395	-1.30896	1.56568	-1.0239	-1.03099	-1.93498	-1.28597	-0.641448	-2.01492	-1.84751	-1.37046	0.550751	-1.18213	1.02886	-1.41613	1.69094	-1.08719	-0.31021	-0.72194
CMC_PITT_085	Pitt	46	30.2	male	Schizophrenia	White	1.13972	0.139923	0.436979	-1.14442	0.634307	-0.425352	0.0636051	-0.20795	1.13349	-0.458438	-0.385165	1.06682	-0.745623	0.349483	-0.43836	1.26745	-1.0067	-0.18808	1.15471
CMC_PITT_080	Pitt	37	22.5	female	control	White	1.41088	-1.5035	-0.753482	0.742248	-1.14676	-1.63124	0.45106	-1.03485	0.333913	-1.18781	0.283972	-0.537679	-1.3715	0.718832	-0.775379	0.175451	0.659971	-0.0467541	-0.932393
CMC_PITT_082	Pitt	61	16.4	male	control	White	-1.39932	-0.452317	-1.28182	-1.0753	1.06056	0.779611	2.56573	1.3386	-0.946576	0.419514	0.0444787	-1.87975	1.21955	-1.34187	0.991339	-2.17457	0.411634	-0.868161	-1.45022
CMC_PITT_011	Pitt	49	21.5	male	Schizophrenia	White	-0.755888	-0.435477	-0.154702	0.420844	0.326038	-1.01148	-1.19861	-2.19302	-1.16417	0.578579	-0.83941	-0.405673	-2.19125	0.946076	-0.0484274	0.0289272	-0.521918	0.656919	-0.332545
CMC_PITT_111	Pitt	25	5	male	Schizophrenia	White	-1.19591	-0.285437	-0.229851	0.824382	-2.45805	-0.353028	-0.848224	-0.705673	-0.447623	-1.21558	0.19602	-0.0391714	-1.21375	-0.18825	-0.941168	0.936001	0.516362	-0.387696	0.627696
CMC_PITT_108	Pitt	57	24	male	control	White	0.457021	0.0233942	-1.07762	0.0914109	-0.273367	-0.108208	1.59495	-0.40144	1.45566	1.26494	-0.185018	-1.67172	0.218996	-0.492494	0.714386	-1.60986	-0.129626	0.324857	-0.756603
CMC_PITT_066	Pitt	32	18.4	male	Schizophrenia	White	1.27054	-0.199083	0.595441	1.13184	-1.42655	-1.96594	-0.502394	-1.15774	-0.887918	-1.72232	0.546517	-0.110576	0.159711	1.12086	-0.675941	1.60163	0.413832	0.438667	0.0500243
CMC_PITT_075	Pitt	36	28.1	female	control	White	0.608094	0.479098	0.101742	0.296282	-0.626187	0.13802	0.427827	0.259681	1.28845	0.83694	0.144276	-0.583982	0.581101	0.782308	0.900788	0.341709	0.880391	1.00712	-0.18593
CMC_PITT_007	Pitt	46	23.8	female	Schizophrenia	White	-0.408544	1.10027	-1.0059	0.658173	-0.553817	-0.288974	-0.233312	-0.176187	-0.386353	0.827759	0.921116	-0.957333	0.601643	-0.657719	0.900197	-1.03594	1.12251	1.30263	-0.123118
CMC_PITT_002	Pitt	42	23.5	male	control	White	1.41806	0.110068	0.530043	0.955831	-0.582378	-1.41845	0.785536	-0.394671	0.642187	-0.0621919	0.949335	0.824097	1.22786	0.83276	0.565548	1.48427	1.93221	1.03411	0.256723
CMC_PITT_076	Pitt	20	14	male	control	Black or African American	0.448653	-0.673651	-0.925141	1.3506	-0.138336	1.18488	0.200071	0.180466	0.700552	0.628592	0.206777	-1.02296	-1.11931	0.974672	0.798056	-1.17891	1.01777	1.42538	-0.145112
CMC_PITT_077	Pitt	40	28.6	male	Schizophrenia	White	0.417645	-0.256328	-0.0337257	0.846203	-0.856657	0.248509	0.769421	1.27404	1.1489	-0.290817	-0.2992	0.912923	1.05819	0.882995	0.279308	0.794404	0.869842	1.07308	0.268006

## Sheet: GVEX
individualID	newStudy	ageDeath	PMI	reportedGender	primaryDiagnosis	race	Astrocyte	Endothelial	IT	L4.IT	L5.ET	L5.6.IT.Car3	L5.6.NP	L6.CT	L6b	LAMP5	Microglia	OPC	Oligodendrocyte	PAX6	PVALB	Pericyte	SST	VIP	VLMC
2014-2201	GVEX	43	78	male	Schizophrenia	White	1.11084	1.55661	0.710888	-1.74637	1.29705	-0.305511	-0.730756	-1.13573	0.387933	-0.72592	1.77957	1.06898	0.529452	0.285178	-0.961701	1.62627	-2.47056	0.106164	1.14215
2014-2621	GVEX	56	36	male	control	White	0.231898	-0.465314	1.01934	0.00136765	0.229241	0.421765	0.164794	0.165204	-0.79107	1.07867	-0.55976	0.400688	-1.8812	0.414058	1.27946	0.754468	0.210229	0.566536	0.465621
2014-2622	GVEX	53	26	male	Schizophrenia	White	0.657147	0.736115	0.0587891	-0.0149391	0.408705	-0.141054	-0.981209	-0.187089	0.873013	0.444518	0.735167	0.421984	1.1077	-0.0998874	0.335441	0.890825	0.238918	-0.138882	1.03421
2014-2625	GVEX	52	16	female	Schizophrenia	Black or African American	0.260334	0.241863	-0.821633	-1.29844	1.10263	-0.171885	-0.340494	-0.102577	-0.207293	0.075192	-1.25009	0.617508	1.34702	-1.19256	0.0148833	0.22966	-0.690467	-1.08956	-0.0750636
2014-2626	GVEX	49	47	male	control	White	0.406378	1.13654	1.12496	1.26282	-0.490948	0.550806	-1.15705	-0.485585	-0.228299	1.47421	-0.591049	0.0888877	-1.40741	0.827512	1.12157	1.81506	0.300716	1.69678	1.61281
2014-2627	GVEX	51	20	male	control	White	-0.362051	0.197991	-0.289632	-0.880733	0.357057	0.0779986	-0.762724	1.17103	-0.388057	-0.459607	0.42451	0.63843	1.25212	-0.857635	-0.0357706	-0.370507	-0.242664	-0.504974	-0.230838
2014-2628	GVEX	53	44	female	Schizophrenia	White	0.599644	1.26314	0.654146	-0.574212	0.920805	0.329088	-1.82209	0.648406	0.185518	0.186961	-1.64015	0.889133	0.103808	-0.137796	-0.477019	0.674692	-0.231335	-0.0213043	0.596842
2015-17	GVEX	48	17	male	control	White	-0.0644818	0.352536	0.273862	-0.584182	-0.0473254	1.08966	-1.07262	1.0906	0.333436	0.288101	0.126453	0.568016	0.222808	-0.827969	0.77606	-0.24823	0.458345	-0.165109	-0.422521
2015-18	GVEX	48	12	male	control	White	0.252612	0.583083	1.28616	-0.0522795	1.23599	0.184234	-0.966251	0.332012	-1.54735	-0.0430701	0.115197	0.456224	0.627665	-0.195825	0.555041	0.55925	0.14971	0.191922	-0.153485
2015-19	GVEX	34	23	male	control	White	-0.118579	0.607817	0.104243	1.17267	-0.18957	0.525562	-0.687107	0.288911	0.558651	0.755514	0.3438	0.415055	0.0477751	0.142374	0.915082	0.0335302	0.596199	1.00464	0.19602
2015-20	GVEX	56	24	male	control	White	-0.334701	0.313628	1.02521	0.084722	0.92662	-0.716627	0.697411	-0.607497	-2.15228	0.942331	0.429992	0.0518372	-1.28927	0.207833	0.939847	-0.00848515	0.430721	0.0674409	-0.391238
2015-21	GVEX	37	142	male	Schizophrenia	White	1.11105	-0.342627	0.0181908	-0.305435	0.295315	0.104314	-1.79508	-0.587078	0.648173	0.898806	1.2478	0.909888	0.454549	0.68932	0.57044	0.721593	0.101886	0.858803	0.355043
2015-22	GVEX	46	121	male	Schizophrenia	White	-1.48944	-0.69716	1.24765	0.160112	1.34518	0.421646	-0.441929	-0.678709	0.00388611	0.969463	-0.927597	0.414091	-0.752766	0.967252	1.0594	0.832498	0.0799077	1.20179	0.144807
2015-23	GVEX	70	53	male	control	Asian	0.345978	0.140969	0.339712	-0.175773	0.083404	1.16759	-1.72113	0.281212	-0.571856	0.816889	-0.182399	0.0599452	0.162668	-0.0907024	0.791986	0.413842	-0.268088	0.364257	0.646749
2015-24	GVEX	55	41	male	control	Asian	0.80269	0.565613	-0.492006	-0.685303	1.37601	0.256931	-0.899262	0.807947	-0.419731	0.398298	-0.102743	0.590018	0.836514	-0.363913	0.0271242	0.315932	-0.310824	0.170696	0.237426
2015-2572	GVEX	60	47	male	control	White	-0.422762	-0.425701	-0.14121	-0.207593	0.516548	-0.130156	0.663709	1.15253	0.697106	0.276359	0.0818847	0.118885	1.04424	0.572096	0.56052	-0.404015	0.0884482	-0.666041	-0.693841
2015-2574	GVEX	32	36	female	Schizophrenia	White	1.19617	0.489857	-0.141572	0.417548	0.490032	0.232704	-0.280322	-0.267121	0.00775702	0.102203	1.51168	1.63056	1.64553	-3.58293	0.349052	-0.244407	0.899141	0.143439	-0.00449419
2015-2575	GVEX	44	32	male	Schizophrenia	White	0.302202	-2.11331	0.547801	-0.0141564	-6.86811	0.137475	1.04495	0.839164	0.933933	0.105977	-1.13593	-0.191265	-0.375339	0.0485354	-0.123159	-0.661396	0.444553	-0.0798604	-1.42851
2015-2576	GVEX	34	22	male	control	White	0.0793193	0.338992	0.420481	0.870917	-0.323952	-1.80121	1.99849	-2.25624	2.03077	0.42904	1.87498	-0.33479	-1.13673	1.66857	0.821215	1.97813	0.461896	0.74173	1.84765
2015-2578	GVEX	59	38	female	Schizophrenia	White	0.584442	0.763299	0.361376	-0.900311	0.309329	-0.637646	1.59313	-0.190489	-1.31275	0.892922	0.216059	-0.66755	-1.39699	0.513064	-0.0650311	1.06613	-0.315282	-0.161777	1.70853
2015-2579	GVEX	49	23	male	control	White	0.942734	1.15272	0.293265	1.22333	0.190278	0.0533763	0.767035	-1.17619	0.132501	0.659511	1.28215	0.58652	0.821975	2.30215	0.978739	1.31773	1.09368	1.37024	1.76409
2015-2580	GVEX	45	35	male	Schizophrenia	White	1.12619	0.514289	-0.0539369	0.0550296	-0.0918403	0.21668	-0.805136	1.12693	1.95885	0.582236	0.439254	1.08183	0.639916	-0.0258881	0.904702	0.211971	0.722726	0.880588	0.37432
2015-2581	GVEX	35	24	male	control	White	-0.456719	0.448411	1.20521	1.64185	-2.2549	0.730787	-0.0861166	1.14046	0.134033	1.28498	0.423233	0.555684	-0.805407	1.52975	1.32115	-0.23948	1.1394	1.84294	-0.106607
2015-2582	GVEX	55	31	male	control	White	-1.9196	0.872701	0.956246	0.715383	0.374965	1.11046	0.130551	0.239913	0.712875	1.53893	-0.260446	-0.152652	-1.56631	0.670156	1.41889	1.19532	0.249814	1.41528	1.61248
2015-2585	GVEX	54	42	female	Schizophrenia	White	0.641112	0.178459	0.866977	-0.162422	1.53608	0.322635	-0.936838	-0.0900479	1.41102	0.624034	-1.81038	0.487827	-0.126137	1.27347	-0.109659	0.255069	-1.53419	0.358561	0.0225573
2015-2586	GVEX	39	26	male	Schizophrenia	White	-3.81197	0.243252	1.17965	0.776603	-0.629911	0.655636	0.716828	-1.38298	0.865788	0.756066	0.0662594	-0.852536	-0.305572	-0.316691	0.878613	0.489244	0.397115	0.517775	1.48565
2015-2587	GVEX	32	13	male	control	White	0.703914	1.66796	-0.0433832	0.840343	0.823425	-0.0793252	-1.01844	1.91612	1.08668	-0.0717283	0.025934	0.888999	1.48262	0.258175	0.0634949	1.29791	0.226664	0.0707394	1.23492
2015-2588	GVEX	47	11	male	control	White	1.21304	0.517126	0.316324	1.29452	-0.988204	-0.342268	1.11716	0.182944	1.29997	0.654425	0.342275	0.160727	0.344136	1.49251	1.13353	0.0340145	0.76273	0.570096	1.15346
2015-2589	GVEX	41	54	male	Schizophrenia	White	1.33771	1.67563	-0.41399	1.28656	0.018583	2.2215	0.660732	2.00792	0.440036	1.4691	1.44171	0.676051	-0.407527	1.17424	1.0724	2.8249	-1.29208	0.303117	3.65077
2015-2590	GVEX	43	65	male	Schizophrenia	White	-1.11235	0.0302657	0.205852	0.178272	-0.715214	0.0103383	-0.253627	0.889788	-0.358915	0.225178	0.938112	0.910926	1.73827	-0.0805215	0.617462	-0.370965	0.895397	0.587838	-0.330082
2015-2591	GVEX	51	22	male	control	White	0.465275	-0.0297193	0.500056	0.95178	-1.67521	0.0710634	0.182587	0.369393	0.827255	0.574888	0.0648149	-0.47123	-0.55331	0.172137	0.684912	-0.161016	1.01866	0.445023	1.04324
2015-2593	GVEX	48	24	male	control	White	0.972773	0.564432	0.0980325	0.582382	-0.480266	0.0306731	0.049428	0.0766765	-0.100382	0.130756	0.828168	0.114657	0.414863	0.524046	0.0680623	0.313332	0.796168	0.112395	0.186095
2015-2592	GVEX	42	26	male	Schizophrenia	White	0.172343	-0.125938	-1.81049	-0.921967	0.0463567	-0.507487	0.827499	-0.65596	-0.253174	-0.769457	1.05405	0.907473	2.09069	-1.57335	-0.417434	-0.620722	-1.29851	-1.793	-0.801646
2015-2594	GVEX	46	30	male	Schizophrenia	White	0.768033	-0.391232	0.434451	-1.03887	-0.0435175	-0.482329	-0.0553151	0.418392	0.223213	0.63886	-1.79833	0.984502	-1.71357	1.10439	0.229341	0.392811	0.402437	-0.369485	-0.685407
2015-2606	GVEX	31	33	male	Schizophrenia	White	0.748396	1.77685	0.361643	-0.32783	0.305313	0.606409	0.112286	0.76898	0.636122	-0.275419	-2.28249	1.23287	0.613349	0.509092	-0.900194	1.86712	-1.2428	-0.23299	0.559488
2015-2608	GVEX	45	52	female	Schizophrenia	White	0.226427	0.427054	0.137436	0.84245	0.266093	-0.43867	1.36466	-0.372181	-0.563903	0.0935585	1.14208	0.326801	0.559372	0.493495	0.536669	0.00529418	1.35522	0.631012	0.377194
2015-2609	GVEX	40	34	male	Schizophrenia	White	-0.643748	-0.636272	0.60125	-0.097538	0.871207	-0.731641	0.309026	-0.0290634	0.335787	0.431939	0.703246	-1.40642	-0.336549	0.961778	-0.654861	-0.612532	-1.38117	0.679794	-0.168678
2015-2610	GVEX	19	28	male	Schizophrenia	White	-0.373843	0.411813	0.222387	1.22472	-0.280993	0.654585	0.930997	0.321733	1.38247	0.59755	0.55443	0.897238	0.448797	0.577482	0.973134	0.0920588	1.47674	0.742777	0.674537
2015-2625	GVEX	37	30	male	Schizophrenia	White	0.450249	0.152146	1.01108	1.12643	0.228831	0.267239	0.228089	0.781184	0.308631	0.332778	-0.33952	-0.0583792	0.154734	0.438649	0.853218	0.389518	1.25039	1.09992	-0.0194407
2015-2627	GVEX	52	10	male	Schizophrenia	White	1.34079	1.58095	-0.355415	-1.17923	1.7375	1.36389	-1.50621	0.209164	0.717586	0.56216	0.708035	2.03821	1.4503	0.87861	-1.08638	1.1294	-1.67275	0.108131	1.0826
2015-2628	GVEX	24	15	male	Schizophrenia	White	0.250608	0.656443	-0.242391	-0.18437	0.766622	1.14302	-0.735454	0.790132	0.943988	0.269516	-0.854804	1.05181	0.850282	0.346843	-0.6444	0.281634	-0.525846	0.194146	-0.20608
2015-2629	GVEX	53	28	male	control	White	0.911708	0.383597	1.58325	0.405851	0.258849	-0.0465956	0.139844	0.907624	0.0648357	1.43712	-0.252536	-0.750609	-1.27093	0.61617	1.034	0.434937	0.250692	0.967472	1.40055
2015-2630	GVEX	44	9	male	Schizophrenia	White	0.468553	0.414262	0.403382	-0.815713	0.701023	-0.446056	-0.217549	1.35732	0.318658	0.150158	0.561408	0.456168	0.816108	-0.643302	-1.10264	-0.231766	-0.323135	-0.42801	0.340017
2015-2882	GVEX	38	28	female	control	White	0.895515	0.503345	-0.310921	1.08754	-0.0637699	0.746096	0.345422	0.56351	1.64189	0.535533	1.16898	1.10766	0.844804	0.574291	0.935375	0.0874835	1.47014	0.65564	0.804557
2015-2884	GVEX	39	80	male	Schizophrenia	White	1.52832	0.140657	-0.73097	1.15782	0.0139743	-0.172319	0.587179	1.48112	-0.0384654	0.724897	0.812034	0.942402	-0.341113	1.10611	1.54557	0.213148	1.62079	1.78567	-0.212504
2015-2885	GVEX	33	29	male	Schizophrenia	White	0.442153	1.14212	-0.421868	-0.755709	0.269804	1.53722	-0.418807	0.650336	1.16366	0.523919	0.281078	0.944056	0.59591	0.149317	0.176095	0.365917	-0.606111	-0.681286	0.795559
2015-2886	GVEX	43	18	male	Schizophrenia	White	1.23384	1.28157	-2.28156	-0.952238	0.297885	-0.665587	-0.743528	-0.535646	0.891575	-0.592977	0.856023	1.15473	1.78635	-1.19678	-1.03898	0.156426	-2.17442	-0.918485	0.908107
2015-2887	GVEX	35	52	male	control	White	1.54402	0.344652	0.180602	0.588713	0.164221	0.866917	0.604575	-0.925644	0.0904208	1.05172	0.647284	0.808604	-1.59897	1.06189	1.69053	0.390538	1.59283	1.30221	-0.165457
2015-2888	GVEX	35	47	male	Schizophrenia	White	-0.0903017	-0.0358398	0.408597	-0.372763	0.55605	0.0351881	-1.14638	1.41255	-0.264569	0.564224	0.483729	0.554048	0.477172	-0.261697	-0.868267	-0.959387	-0.174681	-0.231234	0.179157
2015-2918	GVEX	47	21	male	control	White	-0.672426	-1.17785	-0.105235	0.121144	-1.16864	-1.65788	0.535659	-0.587007	-1.18252	-0.335059	-1.09869	-1.2568	-0.454328	0.368644	0.57932	-1.07054	1.07881	0.563012	-1.56799
2015-2919	GVEX	45	29	male	control	White	0.907933	1.68412	-1.22982	4.41415	0.260716	0.894	-0.342703	1.29563	0.360128	0.866797	1.87575	1.48549	1.39695	-1.24719	1.15263	0.899791	0.629651	-0.414456	1.73941
2015-2921	GVEX	42	37	male	control	White	-1.97052	-0.970563	0.523957	0.0115249	-0.966525	1.08344	0.827435	1.45004	1.09597	0.746352	-1.53526	0.422551	-1.19334	0.852978	1.02571	0.104859	1.03303	0.422144	-0.79943
2015-2922	GVEX	47	13	male	Schizophrenia	White	-1.23949	1.28885	-1.67065	-0.656977	0.00834989	-0.10888	-1.78663	-1.70114	-0.578265	-0.429894	1.12031	-0.32633	-0.576415	1.29141	-0.55136	0.621844	-2.15564	0.218412	0.636793
2015-2923	GVEX	44	10	female	control	White	0.738561	0.126158	-1.46746	-2.03767	0.527961	-1.36075	-0.211857	-0.831781	0.778172	-1.81163	0.719856	1.6857	2.46902	-1.2041	-1.4785	-0.483171	-2.0956	-2.63426	-0.0274081
2015-2949	GVEX	36	27	female	Schizophrenia	White	0.480444	0.33999	-0.697666	0.076248	0.315426	-0.221147	-0.174786	-0.0212576	0.534146	-0.933661	0.902101	1.51486	1.81818	-0.369514	-0.344784	-0.12708	0.383899	-0.187279	0.0183061
2015-2951	GVEX	33	29	female	control	White	1.36709	3.00541	-0.64038	0.116676	0.0240248	0.983355	-1.43054	2.28983	0.727161	-1.70092	1.0738	-0.831649	-0.0809249	1.13936	-3.94783	2.21646	-1.56715	-1.4947	2.82945
2015-2952	GVEX	38	35	male	Schizophrenia		0.256422	0.743204	-0.0953189	-0.17407	-0.0154234	0.973025	1.1743	1.44679	0.675209	0.695155	0.426205	-0.628268	-1.04559	2.02528	1.14496	0.938704	-0.0323379	-0.294615	1.30702
2015-3079	GVEX	46	31	male	control	White	-1.52541	1.4431	0.0158144	0.499917	1.53767	1.36161	0.00503345	-0.505805	0.465889	0.821475	1.51294	1.20198	1.79527	-0.513791	0.553415	1.18949	0.3355	0.190837	1.52148
2015-3081	GVEX	40	38	male	control	White	0.626485	-0.193242	-0.0594598	0.929242	-0.641379	0.831193	0.099506	0.104767	0.194143	-0.193493	0.418713	-0.364632	-0.555323	0.101085	0.445132	-0.483361	1.72391	0.569183	-0.0735841
2015-3082	GVEX	47	35	female	Schizophrenia	White	0.627947	0.349713	-1.99696	-0.557742	-2.08508	-0.842641	2.2862	-0.270085	1.00592	-0.426813	0.901092	-0.288957	0.526621	-1.43903	-0.365418	0.786754	-0.162661	-1.8897	1.70345
2015-3083	GVEX	31	11	male	control	White	1.02314	0.812926	0.684413	-0.939812	0.159469	0.276917	0.656096	-0.862879	0.562229	-0.0579001	0.309607	1.09134	0.795046	1.47226	-2.00169	0.772925	-0.724302	0.813036	1.19845
2015-3084	GVEX	39	58	female	control	White	-4.12659	0.221162	1.11302	1.69639	-0.382369	1.47043	1.03995	0.991098	-0.37674	1.47745	-0.290378	0.166267	-1.39873	1.10311	1.91656	0.578601	0.393528	1.10907	-0.435895
2015-3086	GVEX	47	36	male	control	White	0.538687	0.426288	-0.600116	0.707467	0.359059	0.488569	1.21155	0.879783	0.337283	1.16038	0.950412	1.03861	0.544627	0.818006	1.8657	-0.113776	1.11113	0.0938044	0.623428
2015-3165	GVEX	53	13	female	Schizophrenia	White	0.673829	0.402594	-0.547671	0.124511	0.0370991	0.379905	-1.31305	0.462921	0.883931	0.412161	0.436459	0.654687	0.436225	0.560679	0.694875	0.0426771	1.01125	0.105847	0.556629
2015-3166	GVEX	49	46	male	control	White	-0.563016	0.962738	0.0585509	0.58422	0.0668159	0.744518	-0.843849	1.14935	1.24128	0.710832	0.905677	2.26352	-0.405346	-0.290394	0.639235	0.997318	0.321548	0.877502	-0.0642249
2015-3167	GVEX	48	31	male	control	White	0.170623	-0.120131	-0.168391	0.311101	-0.0656172	0.62541	1.16528	0.270603	0.303847	0.180991	-0.125171	-0.180509	0.734473	-0.862691	0.317629	-0.94297	-0.657778	-0.567935	0.159129
2015-3169	GVEX	45	18	male	control	White	0.754434	0.531119	-0.381117	1.03405	-0.97556	1.21552	0.409237	0.51039	0.667151	0.280501	1.33333	0.307103	1.01306	0.0197278	0.569694	-0.152648	1.07998	0.0759687	0.225444
2015-3170	GVEX	49	45	female	control	White	-1.57571	-0.708586	0.987725	-0.441002	-0.130621	0.654845	-2.03946	-1.14019	0.944405	0.884469	0.103287	-0.889995	-2.50234	0.000156016	-0.162784	-0.0274215	0.194152	1.88049	1.16994
2015-3227	GVEX	53	38	male	Schizophrenia	White	0.586171	-0.352554	0.387236	-2.0223	0.516928	-0.356126	-0.227813	1.32816	0.178348	0.606269	-0.748812	0.496271	-0.218132	0.774535	0.699714	0.209584	-0.114911	-0.107751	-0.640973
2015-3229	GVEX	50	9	male	Schizophrenia	White	0.495253	0.226711	0.189084	-1.72336	0.559031	0.871025	0.311745	0.17293	-0.881269	0.170936	-0.782239	1.06875	0.783542	0.146716	0.260563	-0.218479	-0.00436835	-0.491249	-0.647642
2015-3231	GVEX	50	49	male	control	White	-0.473579	0.142037	-0.377273	1.54318	0.415972	0.386755	0.101547	0.249614	-0.259619	0.419419	0.200674	0.0812135	0.44853	0.434029	0.777326	-0.3749	0.930229	0.950629	-0.25259
2015-3232	GVEX	47	30	female	Schizophrenia	White	1.35818	0.724431	0.852102	0.661574	0.79117	0.483618	-0.939089	-0.271666	-1.45492	-0.583147	-0.144816	1.17094	0.791781	0.153612	-1.63632	0.768689	-2.0239	-0.747737	-0.0535024
2015-3233	GVEX	42	19	male	Schizophrenia	White	0.477195	0.352346	-0.332284	-0.200128	-0.0624282	0.129818	-0.497684	-0.792537	-0.0699151	0.687405	0.444715	0.334028	-0.0799274	1.04905	0.835012	-0.339081	0.383006	0.371397	0.0915399
2015-3235	GVEX	51	43	male	Schizophrenia	White	0.76836	-0.707656	-0.343218	0.0444373	0.641727	0.178606	0.543626	-0.0229344	-0.12654	0.15787	0.326566	-0.317626	-0.597212	1.07144	0.223228	-0.740156	0.729539	1.15065	-0.378671
2015-3237	GVEX	44	28	female	control	White	0.423642	-0.406423	-1.09212	0.588347	0.282205	-0.218573	0.550331	0.578838	0.866234	0.225841	-0.566514	0.44231	0.868371	0.00580149	1.1356	-0.708739	0.916262	-0.317069	-0.93955
2015-3275	GVEX	53	9	male	control	White	0.726379	0.55716	-0.322651	0.297189	1.32541	-0.0917269	-1.04103	0.947342	-1.24825	0.346524	0.721134	1.20124	1.46536	-0.230718	0.57874	-0.326039	0.526794	-0.130618	0.223032
2015-3276	GVEX	51	31	male	control	White	0.446419	0.282572	-0.0965635	0.937435	-0.505848	0.875464	1.19028	-0.286214	0.510762	0.970687	0.877843	-0.154684	0.143685	0.507086	1.36039	-0.416049	1.08162	0.758332	0.169112
2015-3277	GVEX	38	33	female	control	White	0.0679947	0.40229	0.3832	2.61692	-2.06807	0.552227	1.55492	-0.278402	-1.12557	1.76015	-0.633215	-0.932708	-1.41688	1.62309	1.80299	-0.00180544	0.62722	1.27332	0.36976
2015-3279	GVEX	34	24	female	control	White	0.00266047	0.56895	0.244069	0.916166	0.236495	0.856857	1.33441	-0.349188	0.792353	0.825103	0.916015	0.149569	-0.824949	1.21815	0.812831	-0.00492791	1.05968	0.111874	0.556653
2015-3280	GVEX	43	26	male	Schizophrenia	White	1.51853	-2.09448	1.04507	-0.713101	-1.49628	0.53713	-0.17772	0.187308	0.707587	0.93555	0.00477403	0.694048	-1.36147	0.748723	0.0334114	0.000911039	-1.09976	0.607221	-0.245433
2015-3281	GVEX	37	13	male	control	White	0.812442	0.245322	-0.519663	0.633522	0.450268	-0.468773	1.42704	0.452153	1.51117	-0.254467	0.824844	0.523569	0.607585	-0.211934	0.403662	0.122424	0.677501	-0.591963	-0.289143
2015-3282	GVEX	52	16	male	Schizophrenia	White	0.281104	2.66974	-1.02674	0.0878392	-0.867972	-0.0456571	1.87718	-0.436105	-0.401949	1.38607	1.61316	-0.333384	-0.50235	0.767081	0.536995	1.38366	0.248301	0.268119	2.17243
2015-3284	GVEX	41	50	female	control	White	1.71534	0.868819	0.945109	-0.38372	1.06119	0.350434	-0.0553837	0.0199811	1.3932	-0.36296	-1.12186	1.4513	0.460921	1.71825	-2.02611	1.01707	-1.504	1.17102	0.425843
2015-37	GVEX	41	12	male	control	White	-0.257257	0.143323	0.803587	0.395071	0.854037	0.965484	-1.17248	0.51449	-0.40104	0.898501	-0.169304	0.313309	-0.393265	0.46504	1.11534	0.314099	0.856	1.37353	0.411035
2015-38	GVEX	40	22	female	Schizophrenia	White	0.971046	1.20023	0.69332	-0.962804	0.426836	0.180467	0.0265761	0.191223	-2.17541	-0.0972091	-1.07468	0.178892	0.424037	-1.22192	-0.499257	1.45192	-1.64978	-0.411027	0.460905
2015-40	GVEX	45	34	male	control	White	-2.18301	0.051783	1.16235	-0.463951	-0.315752	1.39889	-0.580852	0.497338	-0.268923	0.400613	0.104372	0.376352	0.723837	-0.123318	0.071848	-0.13595	0.0834078	0.276935	-0.644099
2015-42	GVEX	28	32	male	Schizophrenia	White	-0.445342	0.272482	0.608765	0.401458	0.982552	0.266148	-0.6357	-0.533693	0.183476	-0.32122	0.838465	0.664992	1.31234	-0.389467	0.241805	0.227444	0.18858	-0.303305	-0.155372
2015-43	GVEX	47	62	male	Schizophrenia	White	-1.6981	-1.70217	1.02318	-0.7871	0.0998787	1.51637	-1.33717	0.653124	-0.348164	-0.0843061	-2.34989	0.180061	-0.859548	0.289583	0.493716	0.188815	-0.507267	-0.0509393	-0.51916
2015-46	GVEX	28	15	female	Schizophrenia	White	0.722659	1.21127	-0.0169394	0.882142	0.266264	0.424296	-0.450412	-0.433642	1.00879	0.163204	0.531823	1.20282	1.29843	0.484667	-0.193159	0.948706	0.249473	0.150505	0.392688
2015-6	GVEX	44	20	male	control	White	-0.59247	0.538595	0.182248	0.266608	-1.14464	0.176882	-0.628722	0.392567	1.91488	0.551944	0.94789	0.301349	0.401946	-0.19392	0.768629	0.533795	0.426229	0.352146	0.865025
2015-7	GVEX	61	9	female	Schizophrenia	White	0.812245	1.73816	0.320527	-0.703111	-0.729808	-0.8113	0.0996186	0.322521	0.0173892	0.238525	0.437928	0.115181	0.420475	-0.961352	-0.173446	1.7675	-1.36359	-0.592457	1.27758
2015-856	GVEX	49	32	female	Schizophrenia	White	1.37464	0.856768	-0.35682	-1.2301	0.0578062	-0.300887	-1.75169	-0.300779	-2.32955	0.0470857	0.731628	0.674294	0.179577	0.56544	-0.058339	1.11475	0.365444	0.134795	0.190062
2015-857	GVEX	38	29	male	control	White	-0.440604	0.755534	1.60013	0.769689	0.10565	-0.218275	-1.25811	-0.892158	0.0744859	1.02541	0.343827	0.600103	0.0182534	0.635549	0.320031	1.36979	0.587845	1.50198	1.18772
2015-859	GVEX	45	38	male	Schizophrenia	White	1.09984	0.826355	0.040132	-0.605263	0.501018	0.318908	-2.08777	-0.0601463	-0.353227	0.560843	-0.937235	1.1779	0.216936	0.801606	0.163614	0.625497	-0.48253	0.138017	0.107516
2015-861	GVEX	45	49	female	Schizophrenia	White	1.31868	0.655301	1.02899	-0.48502	2.19659	0.147067	-1.45145	-0.420193	0.659452	0.663296	0.0447391	0.958039	0.486499	1.45241	-0.300889	1.10849	0.110542	0.683157	0.468872
2015-862	GVEX	57	32	male	control	White	0.343131	0.451069	-0.22696	0.436527	0.602066	0.0759377	-1.29596	0.569944	0.264662	0.68778	0.433461	0.724694	0.669014	-0.818462	0.737463	0.538175	0.16528	0.374389	0.119189
2015-863	GVEX	54	21	male	control	White	0.491446	0.514187	0.717428	-0.0708432	-0.302674	0.109971	-1.1242	-0.804049	-0.079762	0.763704	-0.0620355	0.59861	0.80654	-0.159038	0.450235	0.455705	0.607207	0.899476	0.230242
2015-865	GVEX	44	40	male	Schizophrenia	White	0.669899	0.92536	0.923312	-1.17874	0.688594	0.306306	-0.884705	1.39308	0.382365	-0.0518206	-1.73205	0.32633	0.226637	-0.121392	-0.906103	1.92313	-2.18565	-0.752674	0.737205
2015-891	GVEX	59	38	female	Schizophrenia	White	0.624177	-0.424781	0.638269	-0.238491	0.443788	0.274483	-0.805048	0.560688	0.317479	0.329335	-0.159539	0.387199	-0.568725	-0.34185	-0.150088	0.112135	-0.502783	0.135931	-0.698006
2015-892	GVEX	54	90	male	control	White	0.192909	-1.01343	1.06287	-2.12627	0.444049	1.11107	-0.000629443	-0.0961709	0.741866	-0.848806	-3.2594	1.36085	-0.0711178	-2.02587	-0.53434	0.47437	-1.10428	-0.697257	-1.45925
2015-893	GVEX	63	20	male	control	White	1.17642	1.08716	0.377696	-1.22947	1.11178	-0.355365	-0.224748	0.77009	-1.03279	0.054658	0.321831	0.753104	1.11132	-0.276477	-0.269955	0.963351	-0.673406	-0.461454	1.09944
2015-894	GVEX	52	33	male	Schizophrenia	White	0.951584	0.631194	0.990231	-1.01033	-0.0955396	-0.0927495	0.40259	0.570063	0.634588	-0.17597	-2.66258	-0.0591454	-0.672476	-0.576699	-0.528189	1.4869	-1.47594	-0.776264	0.401822
2015-895	GVEX	57	24	male	control	White	0.561299	0.0151372	0.860611	0.291077	-0.557009	-0.864739	-1.36454	0.122025	-1.33937	0.0344016	-0.281988	0.449437	0.471053	-0.0327312	-0.112543	-0.165349	0.0751903	0.280114	-0.62628
2015-896	GVEX	57	17	male	control	White	0.367803	1.30636	-0.387152	-0.383355	1.94173	0.975466	-1.02367	0.846026	0.696169	0.546785	-0.553786	1.14783	1.24625	-1.47504	0.687259	0.753129	0.281361	0.0605701	0.289734
2015-897	GVEX	46	38	male	Schizophrenia	White	0.211167	0.374289	-0.54357	0.436481	1.47669	0.78859	-0.132847	-0.431462	0.832687	-0.127001	-0.551667	0.0608649	-0.0672966	-1.01056	0.109185	1.58558	-1.27452	-0.428625	1.05952
2016-790	GVEX	30	60	female	Schizophrenia	White	-0.130812	-1.64582	-0.756345	0.0914994	0.360793	0.224896	0.31823	0.926072	1.14997	-1.10605	-0.369806	-0.259929	0.508687	-0.612096	-0.500144	-1.85775	0.8558	-0.703847	-1.36008
2016-791	GVEX	52	61	male	Schizophrenia	White	-0.943935	-1.7849	-0.510752	-1.18206	0.592701	-0.97954	1.52512	-0.766067	0.0105695	-0.56463	-0.527009	-1.38771	-0.815416	-0.25356	-0.0468108	-1.78101	0.421522	-0.310919	-2.29891
2016-793	GVEX	60	40	female	Schizophrenia	White	0.524375	-0.87349	-1.43325	-0.0633014	-0.956005	-1.87455	2.30601	-1.95973	-0.570105	-0.747212	0.249904	-1.67343	-0.0909793	0.160523	-0.454637	-0.64486	-0.242871	-0.183363	0.339376
2016-796	GVEX	52	28	male	control	White	-0.420229	-0.881063	-4.17552	-0.947713	-0.539664	-3.54257	2.38525	-3.75601	-0.22483	-3.64618	1.15162	-1.05875	1.7082	-2.59812	-2.43738	-1.61782	-1.59935	-4.32357	-1.2733
2016-798	GVEX	60	31	male	Schizophrenia	White	-1.05017	-0.838379	-3.69512	-1.62599	-1.34614	-2.69993	1.6987	-2.90025	-0.205268	-3.72093	1.25893	-1.35125	0.950313	-1.52887	-2.8242	-1.47833	-1.43258	-3.06375	-0.487749
2016-800	GVEX	44	25	female	control	White	-0.611074	-2.47084	-0.394036	0.0428846	-0.137822	-1.29409	1.25766	-0.919491	-0.984832	-2.06093	-0.669079	-2.1633	-1.09466	-0.459245	-0.264868	-2.53515	0.29256	-1.12978	-2.14748
2016-823	GVEX	59	26	male	control	White	-0.403757	-1.94832	-3.21917	-0.413691	-2.15524	-2.42693	0.986999	-1.32492	-0.113481	-2.38766	0.933413	-1.37563	0.85861	-2.3309	-1.553	-2.28839	-0.557642	-2.49815	-1.7178
2016-825	GVEX	31	14	male	Schizophrenia	White	-2.56221	0.795999	-4.97095	-3.16275	0.344276	-2.021	-0.680469	-0.933632	1.79126	-4.7994	2.9766	-1.79077	0.609603	-3.45465	-3.86913	0.64	-2.83518	-4.57649	0.906039
2016-827	GVEX	52	8	male	control	White	-0.909377	-2.33585	-1.81502	-0.758343	-2.33	-2.91634	1.90698	-3.00726	-1.82571	-2.73908	-0.130423	-3.09385	-0.580192	-0.438166	-1.14361	-2.61966	-1.29675	-2.12777	-1.88325
2016-830	GVEX	25	32	male	Schizophrenia	White	-0.103487	-1.90417	-0.940522	1.48065	0.613563	-1.4626	1.0898	-0.379885	-1.08998	-1.4079	0.319998	-0.825293	0.338745	0.0574007	-0.72971	-2.05289	0.397799	-0.412924	-1.4646
2016-831	GVEX	44	50	male	Schizophrenia	White	0.685286	-0.598696	-0.397251	-0.837573	-0.568597	-0.691058	-0.293413	-1.32543	-0.161148	-0.74145	0.435655	-0.0845808	0.634417	-0.49897	-0.754375	-0.804364	-0.77902	-0.588059	-0.959171
2016-833	GVEX	44	29	male	Schizophrenia	White	-0.439591	-0.58174	-0.333575	-0.588521	0.106443	-0.886898	-0.206914	-0.22332	0.73186	-1.23311	-2.04259	-0.246108	0.374902	-1.15884	-1.71505	-0.26851	-2.20451	-1.39115	-0.754636
2016-834	GVEX	35	35	male	Schizophrenia	White	-0.705051	-2.11177	-1.30186	-1.57177	-0.0445824	-1.27564	-0.811839	1.19322	0.519533	-2.09441	-1.77515	-0.555102	1.04463	-1.15238	-1.55013	-1.69541	-1.0643	-2.46438	-1.88134
2016-862	GVEX	52	22	male	control	White	0.0661257	-0.512163	-0.488868	-1.09211	1.31026	-0.302764	-1.78447	-0.948354	0.870796	-0.794673	0.822759	0.751513	1.68079	-1.10688	-0.458523	-0.933214	-0.122129	-0.517689	-0.563661
2016-863	GVEX	53	28	male	control	White	-1.23738	-1.82068	-0.919729	-3.41211	-0.521152	-1.09002	0.316494	0.631894	-1.80387	-2.43002	0.657711	-0.963472	0.30354	-1.96277	-0.893087	-2.19057	0.232169	-2.18329	-1.67443
2016-864	GVEX	44	10	male	control	White	-0.503165	-1.05376	-0.270558	0.292019	0.385349	-1.43804	0.700838	-1.17424	-1.80449	-0.850353	0.103821	-1.63988	-0.669052	0.431511	-0.526063	-0.90073	0.667645	-0.276035	-0.636423
2016-867	GVEX	42	27	male	control	White	-0.0748632	-1.57344	-0.289178	0.562359	-0.970819	-1.65507	0.82949	-1.3782	-2.56957	-1.45932	-0.243783	-1.67951	-0.510414	-0.281444	-0.533561	-1.93949	0.732328	-0.265692	-1.78127
2016-868	GVEX	68	13	female	control	White	-1.64184	-1.66243	-1.02296	0.0502189	-1.33667	-1.46411	0.46043	-0.705157	-1.1078	-1.22537	-0.0561135	-1.09273	0.797508	-0.773805	-0.373604	-1.9139	-0.295563	-0.98283	-1.60357
2016-869	GVEX	58	27	male	control	White	0.430828	-0.973533	-0.113012	1.03149	-1.03137	-2.56355	0.503429	-1.93413	-2.25756	-0.262506	-0.375368	-1.65371	-1.25343	-0.00989197	0.00289475	-1.08982	0.921154	0.283257	-1.16328
2016-870	GVEX	49	38	female	Schizophrenia	White	-0.269122	-1.19428	-1.48198	-0.0434688	0.181296	-1.85211	1.65153	0.466925	-0.363028	-0.653373	-1.15136	-1.55489	0.875381	-1.47963	-0.134442	-1.09827	0.0523659	-0.329595	-1.35284
2016-871	GVEX	29	42	female	control	White	-0.539099	-1.86889	-0.879905	0.183569	0.285638	-1.22454	1.12658	-1.12679	-0.800831	-1.60019	0.302913	-1.28029	-0.296758	-0.309699	-0.88749	-2.02452	1.06459	-0.512928	-1.41732
2016-872	GVEX	57	26	female	control	White	-1.21202	-1.82394	-0.143653	-0.7975	-1.41208	-2.3131	0.0913498	0.486727	-1.44216	-0.859487	-1.0449	-1.95361	-0.25949	-1.15474	-0.204483	-2.02109	0.406082	-0.397813	-1.75071
2016-887	GVEX	30	32	male	Schizophrenia	White	-0.543125	0.0915198	-0.735202	0.211971	-0.444942	-1.02928	0.80659	-0.197883	0.0623658	-0.687635	0.628982	-0.697955	-0.0431056	-0.883584	-0.883796	-0.465524	-0.120605	-0.700711	-0.717067
2016-888	GVEX	35	23	female	control	White	0.184494	-2.41253	-0.804037	0.722716	-1.16258	-2.0147	1.03416	-1.41473	-0.434879	-1.80121	-0.37299	-2.6416	-1.47906	0.387193	-0.137094	-2.43112	1.40007	-0.228942	-1.27774
2016-890	GVEX	25	48	male	Schizophrenia	White	-0.452748	-0.706353	0.299053	0.851994	-0.607193	-0.096659	-0.0683061	0.864356	0.171612	-0.327139	0.00200447	-0.577107	-0.48376	0.2256	0.333804	-0.77763	1.42491	0.82829	-1.10287
2016-891	GVEX	28	47	male	control	White	-0.606157	-0.316511	1.05042	1.4684	-1.24468	-0.190632	1.03341	-2.64223	-0.957779	0.291654	-0.354908	-1.23348	-1.85502	0.591131	0.317034	-0.617125	0.657167	0.662027	-0.944151
2016-892	GVEX	32	112	male	Schizophrenia	White	-0.576597	-0.761236	0.874155	-1.19247	0.377381	-0.1622	-0.242379	0.619448	-1.67477	-0.677394	-0.00954729	-0.655774	-0.782894	0.115839	-0.296345	-1.07214	0.688695	0.335736	-1.55228
2016-894	GVEX	47	26	male	Schizophrenia	White	0.730759	0.698554	-1.28137	-0.789961	-1.41551	0.18295	0.223271	0.319703	0.950972	0.0752291	1.03523	1.25442	1.55422	-0.560846	0.13229	0.141906	0.160634	-1.15544	0.412404
2016-896	GVEX	25	12	male	Schizophrenia	White	-0.652842	-0.86233	0.52723	1.10068	-1.57311	0.200814	1.48195	0.0812633	-1.35706	-0.106645	-0.339426	-0.839967	-0.506433	0.129053	0.615518	-0.749501	1.14239	-0.0943861	-0.69793
2016-924	GVEX	48	12	male	control	White	-0.607139	-0.958826	0.479996	0.390548	1.22224	1.49595	-2.98658	-1.0637	2.18125	-0.137393	-0.115244	0.0440296	-2.62068	0.23713	-1.00705	1.25565	1.05173	1.40112	0.709536
2016-926	GVEX	54	22	male	control	White	-0.0332236	-1.3192	0.557747	0.580506	0.406118	-0.632623	0.582825	-0.821418	-2.62325	-0.621994	-0.438024	-1.76086	-1.26692	0.336914	-0.0402357	-1.29407	0.507361	0.0118277	-1.37478
2016-927	GVEX	20	27	female	control	White	0.0565468	0.666913	1.58446	1.76443	0.192658	1.81392	0.551091	-0.59306	0.23073	0.554964	0.215393	0.702098	-1.21158	0.882142	1.05026	0.212281	1.35244	1.16924	0.219657
2016-928	GVEX	40	70	male	Schizophrenia	White	-1.49605	-0.881346	-0.411585	-0.329736	0.0318438	-0.722805	0.365517	0.604457	-0.604149	-0.266509	0.702663	-1.76462	-0.610455	-1.82601	-0.528992	-1.0678	0.136613	0.118361	-0.558378
2016-929	GVEX	57	20	male	Schizophrenia	White	0.160597	-0.667006	-0.342463	0.791213	-0.866027	-0.35667	0.959665	-0.293168	0.310929	-0.387779	0.216005	-0.612265	0.667499	-0.937109	-0.108964	-0.669509	0.155798	-0.2286	-0.786664
2016-930	GVEX	44	30	female	Schizophrenia	White	0.1353	-0.847661	-0.541518	-0.51754	-0.706436	-0.245875	1.17793	-0.891394	0.444619	0.619076	0.0281122	-0.546903	-1.19626	0.747737	0.217991	-0.658885	-0.419513	0.290722	-0.432725
2016-932	GVEX	35	9	male	Schizophrenia	White	-0.0202353	0.173289	0.595456	0.615539	0.696378	0.195451	-0.00651124	0.558885	0.043978	0.0505917	-0.856936	0.383276	0.282599	0.466509	-0.343931	0.0064137	-0.318272	0.379074	-0.820267
2016-934	GVEX	53	51	male	control	White	-0.303933	0.102334	-0.134481	-0.389311	-0.769262	-0.788857	0.67991	-0.0900609	-2.204	-0.507481	0.577109	-1.04291	0.000948618	0.730068	0.0841069	0.191612	0.231322	-0.241624	-0.347332
2016-936	GVEX	34	48	male	Schizophrenia	White	-0.450673	-0.0631397	0.0957021	-0.401347	-0.572828	1.00245	0.444482	0.92935	-0.349422	0.13647	-0.0334608	-0.308172	0.0121046	-0.24106	0.2053	-0.209492	0.413025	-0.603284	0.728957
2016-937	GVEX	44	76	female	Schizophrenia	White	-0.681972	-1.59669	1.24061	-0.553792	0.365411	0.477871	-1.61224	1.76995	1.0007	-1.00777	-2.67879	-0.0573533	0.156465	0.0870564	-2.16215	-0.736767	-1.64277	-0.585972	-1.29868
2016-938	GVEX	67	14	male	control	White	-1.36427	-0.559007	0.672241	-0.159306	0.0450054	0.535619	0.511392	-0.0589317	-1.33928	0.00258585	-0.772102	-1.50952	-0.876822	-0.482112	0.112886	-0.924638	0.0297221	0.300744	-0.438543
2016-939	GVEX	46	12	female	Schizophrenia	White	0.36747	0.633097	0.181425	-0.143068	0.641227	0.239098	0.377716	0.287212	0.211778	0.423587	-0.514596	-0.124458	-0.930325	-0.0434684	-0.93924	0.716607	-1.34132	0.0535755	0.569252
2016-941	GVEX	59	27	male	Schizophrenia	White	-0.0515937	-0.00690255	0.431076	0.208465	0.504167	0.0955397	-0.816409	-0.192154	-0.430554	0.496379	-0.424442	-1.03442	-1.55917	0.784333	0.538117	0.893892	0.354892	0.75632	1.50744
2016-943	GVEX	21	40	male	Schizophrenia	White	-1.53135	0.198676	1.23114	1.53506	-0.0303426	1.97829	-0.569552	1.34032	0.529102	1.2551	0.197072	1.008	-0.991401	0.532437	1.23851	0.217519	1.82461	1.44965	-0.0679978
2016-944	GVEX	55	57	female	Schizophrenia	White	0.510493	-0.527683	0.654758	0.480235	-0.0624751	0.339361	-0.4145	0.978212	-0.499726	0.533096	-0.387341	0.419616	-0.655671	1.04656	0.570956	0.278014	0.790717	1.30693	-0.662256
2016-945	GVEX	47	134	male	Schizophrenia	White	-0.97248	-1.82165	1.66477	-1.67296	0.329324	0.823708	-1.16957	-1.87854	-0.36304	-0.27424	-3.73128	-0.562614	-1.79335	1.52623	-0.994886	-0.323938	-2.2208	0.529104	-0.672867
2016-946	GVEX	43	24	male	Schizophrenia	White	0.545818	1.09341	0.594038	0.539882	0.717247	1.65202	-0.649506	0.393006	-0.656766	1.19442	-0.0489357	0.276635	-0.955265	0.824269	0.322474	1.03815	-0.517353	0.855591	1.83896
2016-947	GVEX	61	111	male	Schizophrenia	White	0.830118	0.144673	-0.546751	-0.719922	0.107258	-0.172625	-0.786551	0.253776	-1.63757	-0.811553	-1.06257	-0.74903	0.927953	-0.655438	-0.747435	0.408852	-1.27128	-1.14897	-0.333315
2016-948	GVEX	31	48	male	Schizophrenia	White	0.0162644	-0.425387	0.17888	-0.481603	0.120413	1.50578	-0.905766	1.5477	0.12004	0.596146	-0.695936	0.155194	-0.405659	-3.31504	0.420699	-0.277145	0.589792	0.0988874	-0.404867
2016-949	GVEX	18	30	male	Schizophrenia	White	-1.43447	-0.0793138	-0.188794	0.754351	1.33071	1.04028	0.883911	0.0712871	1.46553	-0.831971	0.623512	-1.60103	-1.33129	-0.611305	-0.520338	-0.00135434	0.312419	-0.122745	-0.22284
2016-951	GVEX	18	25	male	Schizophrenia	White	-1.13768	0.738437	1.57714	1.87451	0.258351	1.99739	-0.439536	-1.3088	0.539893	1.25389	0.423888	0.696425	-2.11726	1.65473	1.13307	0.566024	2.45299	1.98625	1.07054
2016-952	GVEX	34	23	male	Schizophrenia	White	-0.090944	-0.234563	-0.256338	0.376436	0.100578	0.695756	-0.646048	0.424297	0.416027	0.582148	0.652795	0.173239	0.10992	0.21135	0.370327	-0.281834	1.01499	0.188581	1.10116
2016-953	GVEX	50	56	male	Schizophrenia	White	-3.6494	-0.916727	0.343447	-0.0316571	-0.0718643	1.29567	0.369387	2.10051	1.36107	0.465548	-1.42538	-2.5117	-1.61484	-1.13042	0.873138	-0.539261	0.372708	0.0104139	-0.910352
2016-954	GVEX	53	48	female	Schizophrenia	White	0.400919	-0.293135	-0.153147	0.510323	0.180615	-0.545529	-0.527794	-0.914505	-1.28169	1.03602	-0.589335	-0.188935	-1.19005	0.540268	0.493964	-0.571376	0.582323	0.307964	-0.502065
2016-955	GVEX	46	27	female	Schizophrenia	White	1.62948	0.875384	1.36678	-1.7963	1.40856	-0.448429	-0.512668	-0.949665	-0.0237915	-0.124015	-0.975964	0.819009	-1.08269	1.22699	-2.53947	1.20024	-1.3745	-0.220513	0.654676
2016-956	GVEX	32	98	male	Schizophrenia	White	-0.973201	-0.076992	0.323682	-0.121156	-0.0189365	0.000287286	1.27546	-0.848703	1.59864	-0.82277	0.619671	-1.82451	-1.30907	0.847573	0.218089	0.957742	-0.407237	0.273899	-0.165084
2016-957	GVEX	53	13	male	Schizophrenia	White	-0.200847	-0.145275	0.540186	-0.729766	1.80349	0.951467	-1.05293	1.17011	-0.606519	0.539795	-0.529935	-0.285219	-0.421432	0.293197	0.564009	-0.694091	0.452919	0.0567454	-0.556015
2016-958	GVEX	53	35	female	Schizophrenia	White	-0.361252	0.258467	-0.207381	-0.258126	-1.2929	-1.00004	0.972668	-0.236214	-0.769917	-0.510929	0.693879	-1.47882	-0.0874474	-1.24316	-1.57113	-0.331538	-1.51408	-0.74266	-0.413662
2016-959	GVEX	53	34	male	control	White	-0.191404	-0.0922762	0.0432917	-0.169245	-0.157469	0.0039635	0.248918	0.113708	-2.19941	0.423407	0.320411	-0.569801	-0.0868463	0.158292	0.348065	-0.809065	0.276155	0.767449	-0.613992
2016-960	GVEX	42	47	male	Schizophrenia	White	0.0106217	-0.615273	0.986843	-1.21267	-0.348845	-0.890562	0.462117	-1.64329	0.635707	-1.20831	-1.91122	0.653273	0.827548	-0.689246	-2.52297	-0.246352	-1.96531	-0.839691	-0.961969
2016-961	GVEX	45	36	male	Schizophrenia	White	-0.804317	-0.845965	0.99773	0.751757	-0.679458	-1.18482	0.235395	-0.322008	-1.9079	-0.511133	0.0699338	-1.95898	-1.26782	-0.398645	-0.565196	-0.353782	0.0613688	0.676223	-0.883044
2016-962	GVEX	31	40	male	Schizophrenia	White	-1.76825	-1.89777	-0.238265	0.615164	-1.81947	0.192986	0.020002	0.350932	-0.140294	-0.505006	-0.799754	-1.67937	-0.418505	-0.911594	-0.711895	-1.77918	-0.656753	-0.203555	-1.07731
2016-963	GVEX	45	57	female	Schizophrenia	White	-0.471981	0.112034	-0.231647	0.166684	-0.0473757	-1.01434	-0.529526	-0.310716	-1.51944	-0.505601	-1.15231	0.472304	1.26692	-0.622843	-0.533753	-0.244041	-0.648775	-0.873476	-0.375032
2016-964	GVEX	36	14	male	control	White	0.576958	0.0974598	0.41748	0.853665	0.0202117	-0.201243	-0.326238	-0.0309375	-0.26873	0.348404	0.233062	0.527528	0.662172	-0.164957	0.21517	-0.0627046	0.277181	0.406019	-0.0575756
2016-965	GVEX	53	28	male	control	White	0.228317	-0.457427	-0.65184	0.0587279	-0.173995	0.178165	0.994302	0.397037	0.34474	0.630705	-0.384354	-0.592754	0.0546492	-0.62073	0.599646	-1.06663	0.551271	-0.147049	-0.675476

## Sheet: NIMH_HBCC
individualID	newStudy	ageDeath	PMI	reportedGender	primaryDiagnosis	race	Astrocyte	Endothelial	IT	L4.IT	L5.ET	L5.6.IT.Car3	L5.6.NP	L6.CT	L6b	LAMP5	Microglia	OPC	Oligodendrocyte	PAX6	PVALB	Pericyte	SST	VIP	VLMC
CMC_HBCC_045	NIMH_HBCC	56	31.5	male	control	Black or African American	0.186063	-1.40918	-0.43085	0.418673	0.765911	0.202295	0.480498	1.47398	-2.46162	0.62763	-0.729524	0.419406	0.961021	0.47106	-0.395505	-0.767171	-0.556776	0.0884746	-0.531963
CMC_HBCC_008	NIMH_HBCC	20	25.5	male	control	Black or African American	0.0541103	1.50652	-0.375748	-0.0889633	-0.254757	0.340391	-0.76183	0.346092	-0.302634	-0.0137642	2.02706	0.386527	0.0463474	-1.12499	-1.13829	1.40579	-0.846452	0.0692058	1.08991
CMC_HBCC_211	NIMH_HBCC	51	44	male	control	White	-0.363143	1.0061	-0.984025	-0.309507	-0.40397	-0.142548	-0.0179876	0.732107	-0.185659	-0.672713	1.82209	1.52657	1.89573	-1.13329	0.0480984	0.810698	0.100312	-0.525048	0.6631
CMC_HBCC_042	NIMH_HBCC	22	54.5	male	control	Black or African American	-0.448588	-0.956045	1.21445	1.75679	-1.11483	-0.62865	0.339253	-1.01223	-0.127233	0.895615	0.777521	0.0883497	-0.801538	1.13544	0.471615	-1.32641	0.907162	1.16632	-1.29322
CMC_HBCC_437	NIMH_HBCC	84	27.5	male	control	Black or African American	0.516003	0.688599	-1.83415	-2.29747	0.173907	0.269134	-0.0599599	-0.0991327	0.168129	-2.15839	-0.114909	1.10418	2.12925	-1.99837	-1.21249	0.798233	-1.40806	-3.12376	0.987125
CMC_HBCC_327	NIMH_HBCC	15	20	male	control	White	-1.10328	-0.742441	0.814817	1.52303	-1.1859	2.21431	1.70162	0.465018	1.53687	0.720709	0.472477	0.203576	-0.819855	0.184687	0.871481	-1.38103	1.53277	1.3296	-1.12628
CMC_HBCC_230	NIMH_HBCC	78	21.5	male	control	White	0.299552	0.633099	-0.0520784	-0.959063	-0.804294	-0.606472	-0.473252	0.346023	0.890073	0.207984	-0.19379	0.0898121	0.528124	-0.501713	0.546649	0.559751	-0.171701	-0.816863	0.723956
CMC_HBCC_003	NIMH_HBCC	26	13	male	control	White	-0.865398	-0.037852	-0.169511	-0.234025	-0.212565	1.1136	0.965869	0.988009	0.442539	0.333129	1.01508	0.136859	0.712588	-0.565279	1.13136	-0.82183	1.04864	-0.187037	-0.801449
CMC_HBCC_468	NIMH_HBCC	50	29	male	Schizophrenia	Black or African American	0.324724	-1.35853	0.213033	-0.768494	-2.25952	-0.489151	0.188819	0.646925	-0.188599	0.422454	-1.29663	-0.011306	0.864799	-0.454575	-0.449221	-0.53685	-1.07109	-0.463564	-0.571768
CMC_HBCC_210	NIMH_HBCC	21	18	female	control	Black or African American	-0.109443	-0.705434	0.30875	1.05777	-0.450941	1.11965	1.41388	0.308559	1.04882	0.585344	0.440722	0.0151138	-0.296415	0.132062	-0.126354	-1.06417	1.22602	0.702668	-0.954616
CMC_HBCC_097	NIMH_HBCC	21	25	female	control	Black or African American	-0.000356822	0.426857	1.03543	1.29243	0.0632533	-0.0263606	0.323853	0.128201	-0.913106	0.438899	0.279858	-0.211621	-0.893699	0.814896	0.173219	0.136593	1.07602	1.06502	-0.345763
CMC_HBCC_044	NIMH_HBCC	41	14.5	male	control	Black or African American	0.39291	-0.422092	0.507256	0.37925	-0.24627	-2.18765	-0.114849	-1.32909	-0.749299	1.49744	0.149033	-1.65462	-1.33265	1.6034	0.174324	-0.692213	-0.124517	1.00481	-0.0511423
CMC_HBCC_383	NIMH_HBCC	53	28	male	control	White	0.0960962	-0.545923	-0.462145	-0.0264176	1.33153	-0.0815056	0.416591	-0.46362	0.0881263	0.558256	0.0562948	-0.138239	0.372903	0.0717	1.13974	-0.526524	0.540907	0.729693	-0.542819
CMC_HBCC_415	NIMH_HBCC	57	20	male	Schizophrenia	White	-2.08618	0.107476	0.267333	-0.442126	-0.525168	-0.347049	0.656044	-0.78112	0.202052	0.121267	-1.05715	-0.539056	-0.800468	-0.915301	0.344554	0.221896	-1.16986	0.127352	-0.176155
CMC_HBCC_046	NIMH_HBCC	38	61	male	Schizophrenia	Black or African American	-1.08214	-0.90628	-0.367649	-0.394812	0.947678	0.730104	1.4292	1.13386	1.26853	0.118481	0.679573	-0.160811	0.493294	-1.3766	0.720973	-1.26516	0.741532	-0.643978	-1.09962
CMC_HBCC_184	NIMH_HBCC	64	53.5	male	control	Black or African American	0.70879	0.614662	-0.666549	-1.06655	-0.332399	-1.37651	-1.48867	-1.49667	0.278603	-1.90735	0.842529	1.06247	2.26838	-1.1151	-1.09548	0.838831	-1.33626	-2.46677	1.04713
CMC_HBCC_200	NIMH_HBCC	54	53.5	female	control	Black or African American	-1.25417	-0.56536	1.31875	-0.116267	1.06568	0.761464	0.01164	1.19185	-0.883724	0.634735	-1.07309	-1.71578	-1.08795	0.728342	0.516915	0.00127563	0.25423	0.755107	-0.650715
CMC_HBCC_389	NIMH_HBCC	52	28.5	male	Schizophrenia	Black or African American	0.508789	0.0907548	-1.38639	-1.55856	0.39703	-1.52368	0.390801	0.272932	0.922074	-1.22932	0.640788	0.448909	0.939519	-1.14184	-0.904466	0.599241	-1.24347	-2.12434	0.757854
CMC_HBCC_218	NIMH_HBCC	46	34	male	control	White	-1.3013	-0.43072	1.34528	0.792881	-0.731614	-1.25994	0.191544	-1.75173	-0.00816952	0.863668	-0.39317	-0.205486	0.0567521	1.14012	0.733693	-0.904004	0.776792	1.03191	-1.15102
CMC_HBCC_420	NIMH_HBCC	52	8	male	Schizophrenia	Black or African American	0.0418028	0.0678176	-0.462997	0.23819	0.176679	0.187629	0.934054	0.247455	1.00492	0.136838	0.045191	-0.723851	0.549718	-0.0687503	-0.135425	-0.212358	-0.569487	-0.603106	-0.0106383
CMC_HBCC_052	NIMH_HBCC	21	28.5	male	control	Black or African American	0.639615	0.92815	1.0233	-0.817951	0.229177	0.0485422	-0.0635195	0.15385	0.968241	-0.751109	-0.302214	1.10501	0.290014	0.549977	-0.850775	0.372194	-0.334515	-0.046425	0.150561
CMC_HBCC_073	NIMH_HBCC	49	72	female	Schizophrenia	Black or African American	0.814557	1.40553	-1.5696	-0.435088	2.89951	-0.148493	-1.46798	-1.2126	0.93812	-1.27103	0.975998	0.595778	0.915572	-0.127747	-2.01231	1.85162	-2.63991	-0.952829	1.50607
CMC_HBCC_268	NIMH_HBCC	61	40	male	Schizophrenia	Black or African American	0.363154	1.24695	-1.2808	-1.0482	1.45241	-0.692485	-0.40045	0.751547	-0.264241	-1.10791	-0.411959	-0.288673	0.813583	-1.59375	-1.11466	1.22526	-1.90147	-1.14845	0.649245
CMC_HBCC_198	NIMH_HBCC	53	57	male	control	Black or African American	-0.694329	-1.26171	0.370125	0.434613	-0.479145	-0.95719	0.00968637	0.428839	-1.03191	0.282134	0.347022	-0.789064	-0.0652515	-0.103772	0.72149	-1.31662	0.108932	0.109412	-1.4082
CMC_HBCC_252	NIMH_HBCC	68	45	male	Schizophrenia	White	1.04523	0.152688	-1.37329	-0.532777	1.47721	-1.35515	-0.364508	-0.181305	0.152143	0.549569	0.926828	0.181896	0.581453	0.544118	-0.506834	0.935545	-0.521445	0.14028	0.736346
CMC_HBCC_017	NIMH_HBCC	47	168	male	Schizophrenia	Black or African American	-0.485202	-2.62821	0.68539	0.594802	0.223946	-0.244907	0.0935259	0.383459	-2.61023	0.261509	-3.41255	-0.554492	-1.86729	-0.559296	0.889408	-1.4221	-0.770822	-0.102924	-2.04518
CMC_HBCC_206	NIMH_HBCC	30	37.5	female	control	Black or African American	0.276044	1.12353	-0.844033	-0.890019	-0.138429	0.519462	0.402732	0.667518	-0.213847	-1.16175	0.0687549	0.277136	1.35322	-1.23196	0.214779	0.0335812	0.305299	-1.14922	0.063759
CMC_HBCC_085	NIMH_HBCC	68	58	male	control	Black or African American	-0.377454	0.238066	0.461274	0.456214	-0.705381	-0.2016	0.261534	0.554998	-2.40084	0.647757	-0.133835	-0.429126	-0.790219	0.591951	0.458875	0.539228	-0.215022	0.171574	0.835571
CMC_HBCC_450	NIMH_HBCC	33	36.5	female	Schizophrenia	Black or African American	0.774042	-1.0069	0.161058	1.43086	-1.16676	0.0657345	0.580515	-0.271409	-0.0294771	0.83978	-1.41129	-0.513908	-1.2041	0.802686	0.0791896	-0.0674954	-0.69992	0.43851	-0.69991
CMC_HBCC_167	NIMH_HBCC	55	29.5	male	control	White	0.0574141	1.47353	-0.1976	-0.241317	0.943045	0.605639	0.123184	0.482394	0.401486	-0.312306	1.09008	0.58022	1.69223	-0.339672	0.222179	1.00083	-0.0226576	-0.690726	1.07793
CMC_HBCC_107	NIMH_HBCC	41	45.5	female	control	Black or African American	-1.71395	0.419472	-0.61909	0.531774	0.350704	0.253646	0.587864	0.551761	-0.555385	-0.184675	-0.26876	-1.3162	0.311851	-0.619439	0.300217	0.126442	0.357544	-0.26805	-0.618034
CMC_HBCC_223	NIMH_HBCC	69	13.5	male	Schizophrenia	White	1.09486	0.250975	-0.0809905	-0.283265	1.65438	-1.72801	-1.09842	-2.02953	-0.0178377	0.182714	-0.713929	0.35055	-0.968673	0.194456	-1.92832	0.551947	-1.16898	0.0954678	0.346088
CMC_HBCC_265	NIMH_HBCC	50	22.5	male	control	White	-2.14433	0.77298	0.904198	-1.10555	0.237699	0.519377	0.399008	0.724451	0.230677	-0.177101	-0.108294	-0.248382	0.5931	-1.52282	0.415246	-0.357923	0.228326	0.119629	-0.805591
CMC_HBCC_160	NIMH_HBCC	51	43.5	male	control	Asian	0.282576	-1.29558	1.09766	-0.54182	0.290088	-0.062254	0.236597	-0.542407	0.632468	0.460982	-0.0664014	-0.129658	-0.89354	0.909374	0.417755	-0.911605	-0.012247	0.781963	-1.13885
CMC_HBCC_120	NIMH_HBCC	43	31	female	Schizophrenia	Black or African American	0.515462	0.963248	0.352782	0.190312	1.57573	-0.738536	-0.789655	-0.689954	-0.274118	-0.303101	-1.5041	-0.504648	0.718461	0.506032	-0.779853	1.43448	-0.548327	-0.226556	1.0203
CMC_HBCC_299	NIMH_HBCC	16	25	male	control	White	0.122336	-0.804785	0.482562	1.28492	-0.160302	1.9127	0.525502	0.311939	1.99745	-0.212346	0.466422	1.31785	1.38297	-0.146361	0.558499	-0.739672	1.60978	0.185475	-0.265659
CMC_HBCC_010	NIMH_HBCC	24	43.5	male	control	Black or African American	0.221469	1.56785	0.731964	1.00592	-0.7032	-0.529073	0.673115	-1.87537	-1.27512	1.67475	0.688085	-0.562363	-1.15592	1.70562	1.40896	0.0121724	0.951416	1.24175	0.196869
CMC_HBCC_104	NIMH_HBCC	42	27.5	male	Schizophrenia	White	-0.232017	-0.891787	-1.00188	-2.01943	-0.236	1.62204	0.668272	0.553754	0.0663243	-3.63193	-3.32623	-2.38042	-0.58708	-2.1836	-2.18952	-0.256229	-2.11796	-2.5308	-1.10666
CMC_HBCC_188	NIMH_HBCC	30	9.5	female	control	White	-1.50524	-0.20199	1.40547	0.790222	-1.00815	-0.248565	-0.328146	-1.28513	0.145152	0.692027	-0.463875	-0.782775	-0.0393661	0.645516	0.848616	-0.88554	0.953389	1.31688	-0.779796
CMC_HBCC_022	NIMH_HBCC	35	79	male	Schizophrenia	Black or African American	0.41995	-1.8416	0.392987	0.575925	-1.26719	-1.25872	0.717448	0.102043	0.284403	0.712981	-0.476475	-0.21907	-1.32402	-0.0781407	0.0136688	-1.12646	0.367598	0.360104	-1.00994
CMC_HBCC_328	NIMH_HBCC	15	34	male	control	White	-0.805074	-0.602214	-0.0783204	0.327785	0.00557916	1.78853	0.544528	1.30497	1.85958	-0.490054	1.17466	1.06294	0.319786	-0.712238	0.610247	-1.06373	1.50123	0.0454394	-0.85316
CMC_HBCC_166	NIMH_HBCC	42	24.5	male	control	Black or African American	-0.358274	-0.882781	0.313406	0.63357	0.648943	0.344963	0.586535	0.322999	-1.77054	0.268542	0.48154	-0.129223	0.45956	-0.0351523	0.256347	-0.944721	0.876444	0.138752	-0.655688
CMC_HBCC_264	NIMH_HBCC	48	44	male	Schizophrenia	Black or African American	0.533261	-0.23416	-0.178319	0.469254	0.880747	-0.950096	-0.213789	-1.25183	-2.18985	0.468846	0.514595	-0.801089	-0.951712	0.675629	0.344798	-0.0890647	-0.303618	0.145894	0.0767162
CMC_HBCC_063	NIMH_HBCC	36	16	female	Schizophrenia	Black or African American	0.442847	0.787867	-1.75396	-1.23992	1.06156	0.247884	-0.236424	1.31841	1.79936	-2.18397	0.383153	1.65577	2.15565	-1.73875	-1.68978	1.27041	-0.471479	-2.12312	0.965861
CMC_HBCC_411	NIMH_HBCC	23	18.5	male	control	White	0.440393	-0.0271194	-0.851117	-1.68977	-0.521976	0.334874	0.346302	1.07154	0.403434	-0.293688	-1.52229	0.492905	-0.555942	-0.390921	-0.300872	0.248564	-0.680463	-0.845985	-0.305909
CMC_HBCC_364	NIMH_HBCC	65	40.5	male	control	Black or African American	0.213424	-1.55001	-0.30419	-0.134477	1.16766	-0.538754	1.15925	-0.914911	0.18284	0.0107467	0.0936755	0.0530627	-1.26696	0.322236	0.741798	-1.15763	0.81392	0.64706	-0.59321
CMC_HBCC_330	NIMH_HBCC	15	16	male	control	Black or African American	0.526158	-0.224096	1.62725	1.98158	-1.09244	0.692288	0.628998	-1.50774	-0.651375	1.15599	0.895995	0.573175	-1.78709	1.75487	0.730535	-0.830654	1.57231	1.58328	0.00752543
CMC_HBCC_314	NIMH_HBCC	45	14.5	male	control	Black or African American	0.0219468	0.231124	-0.67029	0.142983	-0.631963	0.552116	0.932984	0.66829	0.941482	-0.390636	1.04858	0.243049	1.14268	0.233902	0.274422	-0.077669	0.830548	-0.403997	-0.209565
CMC_HBCC_298	NIMH_HBCC	16	25	male	control	White	0.376019	-0.209918	-1.89203	-1.13752	0.0477063	1.07032	-0.00586312	1.63201	2.83598	-1.57895	1.16999	1.85564	1.67141	-2.17349	-0.438941	-0.356921	0.778183	-1.90167	0.300463
CMC_HBCC_250	NIMH_HBCC	54	50	female	Schizophrenia	Black or African American	0.700488	0.634251	-0.533359	-0.452502	1.34468	-0.572448	0.234149	0.288686	-0.715797	0.205962	0.693578	0.40256	0.617138	0.57125	-0.143156	0.932028	-0.850214	-0.689513	0.501844
CMC_HBCC_101	NIMH_HBCC	61	19.5	male	control	White	0.213405	0.898716	-0.012136	1.31877	-0.969718	-0.991585	-0.585071	-1.99101	-1.03535	1.02475	1.24326	-0.578845	0.320891	1.06703	0.213565	0.574292	0.754894	1.13718	1.10925
CMC_HBCC_155	NIMH_HBCC	51	58	male	control	Black or African American	-0.0753469	-2.12947	-0.0443659	-0.171052	-0.368122	-0.731216	0.734289	1.09546	0.294683	0.0217224	-1.37006	-0.743678	-0.079907	0.214314	0.0991578	-1.58539	-0.358	0.0133916	-1.3714
CMC_HBCC_300	NIMH_HBCC	18	6	male	control	White	0.416012	-0.22056	0.114224	0.735684	-1.0192	1.1044	0.152102	0.0786365	0.494024	0.343312	1.1064	0.865142	0.0285695	0.387317	0.773563	-0.450357	1.28194	0.419805	-0.0553265
CMC_HBCC_421	NIMH_HBCC	60	46.5	female	control	White	0.742331	-0.714225	-1.14074	-0.342154	-0.738912	0.221528	0.880568	-0.242288	0.916562	0.210381	0.533587	0.774161	0.105986	-0.382922	0.831289	-0.35146	-0.309802	-0.533417	-0.254975
CMC_HBCC_066	NIMH_HBCC	58	28.5	male	control	Black or African American	-0.300163	0.959171	0.320898	0.875551	-0.276477	0.174877	0.147983	0.328606	0.210003	0.955233	-0.264027	-0.840314	0.0578582	0.346869	0.526445	1.03326	0.18888	0.168377	1.39073
CMC_HBCC_347	NIMH_HBCC	73	11	male	control	Black or African American	-0.527618	-1.52451	0.923112	0.211946	-0.115043	-1.25219	0.0528196	-0.472794	-0.836378	1.14515	-1.35083	-1.69231	-1.03598	0.73704	0.700151	-1.27292	0.329666	0.939896	-1.33937
CMC_HBCC_255	NIMH_HBCC	41	34.5	male	Schizophrenia	White	0.141432	0.0997055	-2.26717	-0.70357	0.599856	-1.12653	-1.90492	0.962771	1.38523	-2.3427	1.14316	2.65648	2.43186	-1.89404	-1.52706	0.209847	-1.71702	-2.24913	0.197132
CMC_HBCC_128	NIMH_HBCC	20	33.5	male	control	White	-1.93819	0.109059	1.77941	1.7471	-0.38923	1.01125	-0.00582964	0.462197	0.541966	0.684234	0.485242	-0.0100412	0.182259	-0.22596	0.7945	-0.994897	1.0483	0.730548	-0.846466
CMC_HBCC_110	NIMH_HBCC	46	16	male	control	White	-0.0792407	-0.50434	0.576168	0.952431	-0.313647	-0.92335	0.6676	-0.443564	-0.665405	0.984535	0.0567363	-0.872158	-0.912805	0.441765	0.740204	-0.968788	0.831509	1.05055	-0.845381
CMC_HBCC_430	NIMH_HBCC	54	37	male	control	Black or African American	-0.17512	-0.083374	-0.213017	0.164397	0.540315	0.643099	1.17494	1.43439	-0.37626	0.970537	-1.03594	0.411916	0.0133081	-0.888911	1.04155	-0.496442	0.588739	-0.479522	-0.178645
CMC_HBCC_151	NIMH_HBCC	43	35	male	Schizophrenia	Black or African American	-0.147263	1.90728	-1.00325	-1.08919	0.428803	0.345843	-2.42141	-0.0748188	0.596578	-1.78394	-0.531478	1.44313	-0.688493	-0.257306	-2.02551	1.61746	-1.97367	-0.843353	0.490046
CMC_HBCC_067	NIMH_HBCC	48	37	male	control	Black or African American	0.11628	0.586561	-1.11925	-0.307285	-1.19133	-0.0382911	-0.633208	1.24604	0.29032	0.0196115	1.01373	0.252837	0.80746	-0.254974	-0.0471449	0.552695	-0.144894	-0.709889	0.371557
CMC_HBCC_348	NIMH_HBCC	22	18	male	control	White	-2.37861	-1.62747	1.17234	-0.120167	0.673496	1.60351	1.10216	0.584496	1.05409	0.0512646	0.158952	-0.0806863	-0.629938	-0.865016	0.628968	-2.20221	0.998531	0.331821	-2.10099
CMC_HBCC_247	NIMH_HBCC	34	36	female	Schizophrenia	Black or African American	0.747481	-0.0216091	0.988511	1.48728	0.266977	-1.05071	-0.467267	-0.267522	-0.324022	1.42437	0.655185	-0.193973	-0.481332	1.41414	0.308506	0.541479	0.948846	1.26077	0.814518
CMC_HBCC_050	NIMH_HBCC	30	32.5	female	control	Black or African American	-1.62396	-1.29529	1.14088	0.920242	-1.39287	0.940167	1.65	0.471926	-1.27999	0.768726	-1.31328	-1.83131	-2.06202	0.277129	0.97783	-1.84401	0.932393	0.633222	-1.98546
CMC_HBCC_308	NIMH_HBCC	15	5	female	control	White	0.429182	0.264348	0.199196	1.68356	0.175966	1.08454	0.716286	0.122666	0.301823	0.6076	1.06724	0.350198	-0.433947	0.374466	0.785472	-0.290775	1.27244	0.758947	0.415814
CMC_HBCC_227	NIMH_HBCC	47	22.5	male	Schizophrenia	Black or African American	0.131055	-2.01837	0.925536	-0.146168	-0.58186	-0.279673	0.0586815	0.67772	-0.23066	-0.0327774	-3.17004	-1.07093	-1.27218	-0.32725	0.107166	-0.947233	-0.528124	-0.0208146	-1.01111
CMC_HBCC_351	NIMH_HBCC	45	29.5	male	control	White	0.227838	-0.234137	-0.0515698	0.173419	-0.610706	0.331871	0.0347239	1.28949	-1.40464	0.415057	0.515502	0.0734442	0.50679	-0.576072	0.403865	-0.420958	0.257177	0.253598	-0.451303
CMC_HBCC_296	NIMH_HBCC	16	16	female	control	White	-0.0910931	-0.857653	1.41317	0.970109	-1.63278	0.684253	0.957358	-0.248401	1.09907	0.350938	0.360061	0.0345663	-0.639245	0.648198	0.643652	-1.26549	1.36467	0.944293	-1.11612
CMC_HBCC_176	NIMH_HBCC	44	29	male	control	Black or African American	-0.00843321	-1.70362	0.197797	0.0232377	0.32517	-0.0796472	1.09947	0.478887	-0.23701	0.597026	-1.09857	-1.23354	-1.2943	0.757533	0.825362	-1.27604	0.50267	0.42604	-0.820863
CMC_HBCC_094	NIMH_HBCC	40	60	female	Schizophrenia	Black or African American	-0.465898	-1.31914	1.393	-0.279684	2.45078	1.17632	0.364144	-0.174904	0.0506186	0.754116	-1.11439	-0.659955	-1.94304	1.09979	-0.0141433	-1.66487	-0.318525	0.164003	-1.51553
CMC_HBCC_114	NIMH_HBCC	24	14.5	male	control	Black or African American	-0.102634	-0.310347	1.22407	1.07677	-0.136864	0.641227	0.361342	-0.672491	0.122116	0.637882	0.431107	-0.433952	-0.700675	0.688665	1.12843	-0.728303	1.32741	0.829737	-0.672777
CMC_HBCC_098	NIMH_HBCC	49	51	male	control	Black or African American	-0.593377	1.09789	0.558515	0.160554	-0.868492	0.613049	0.582677	0.42964	-0.707348	0.744033	0.377653	-0.265957	-0.0740651	0.0154183	0.614331	-0.186567	0.401018	0.465574	-0.309531
CMC_HBCC_219	NIMH_HBCC	60	57	female	Schizophrenia	Black or African American	0.189726	-0.352099	1.23752	-0.531663	-0.5214	0.0704875	-0.11528	-0.387348	-1.31675	0.496819	-0.703694	-0.634276	-1.49483	0.577163	-0.193514	0.136219	-1.01993	-0.640431	1.19252
CMC_HBCC_406	NIMH_HBCC	51	24.5	male	Schizophrenia	Black or African American	0.557438	-0.581869	0.0710663	1.06271	1.35483	-0.851225	0.38291	-0.728027	0.265611	0.890866	-0.53796	-0.756375	0.0410712	0.964191	0.804543	-0.258041	0.240458	0.956151	0.596071
CMC_HBCC_258	NIMH_HBCC	46	28.5	female	control	Black or African American	-0.32647	-1.90966	0.46839	0.914067	0.242611	-0.25837	0.450022	0.790953	0.048782	0.691936	-1.29296	-0.123363	-0.587397	0.421077	0.197214	-1.23723	-0.16792	0.277017	-1.4368
CMC_HBCC_131	NIMH_HBCC	24	36	male	control	White	0.782928	0.0934545	0.944092	0.746586	-0.813228	0.180926	0.518566	0.146063	0.0122301	0.911535	-0.547044	0.483635	-0.0231914	1.06323	0.551456	0.130086	1.06433	1.21381	0.503437
CMC_HBCC_418	NIMH_HBCC	36	35.5	male	control	White	-2.08231	-0.292278	0.419181	1.03022	-0.851493	1.08503	0.787299	0.891554	-0.419485	0.645664	0.495975	-0.450103	-0.021352	-0.456302	1.07609	-0.659624	0.941071	0.870986	-0.803474
CMC_HBCC_084	NIMH_HBCC	36	32	female	control	Black or African American	-0.198438	0.765274	0.160398	0.236641	0.309	-0.0826103	-0.0956187	1.00907	1.20324	-0.72125	-0.111572	0.00281455	1.25885	-0.91504	-0.0585755	0.378621	0.619662	-0.373379	-0.103416
CMC_HBCC_092	NIMH_HBCC	48	16	female	control	Black or African American	-0.197388	0.211492	0.22801	1.00888	0.533459	0.163178	-0.208198	0.455559	-0.10627	0.0955265	0.247904	0.0756944	0.982149	-0.202133	0.445919	-0.338744	0.783996	0.265729	-0.407704
CMC_HBCC_335	NIMH_HBCC	29	21.5	male	control	Black or African American	-0.89524	0.0615374	0.0621764	-0.0626121	0.568239	-0.0341958	0.314474	-0.566017	-0.937265	-0.544887	0.621086	-0.298109	0.352697	-1.59251	0.378289	-0.964161	0.772336	-0.0783618	-1.01649
CMC_HBCC_276	NIMH_HBCC	59	21.5	female	Schizophrenia	Black or African American	0.200485	1.47672	-0.445081	1.27595	0.863957	-1.96934	0.546237	-0.498398	-2.09096	0.842685	0.832759	-0.940755	-0.505563	1.25473	0.452616	0.540458	0.42314	0.870514	0.562938
CMC_HBCC_423	NIMH_HBCC	47	18	female	Schizophrenia	White	0.41126	0.508999	-0.673669	0.19738	-0.358588	-0.314779	0.0816125	0.0987663	0.183155	0.97257	1.30262	0.8582	0.569201	0.316357	1.04809	0.0332194	0.627571	0.685789	0.457356
CMC_HBCC_072	NIMH_HBCC	58	23.5	male	Schizophrenia	Black or African American	0.611968	0.0666334	0.453607	0.916994	-0.711828	-1.4638	-0.924021	-1.82021	-0.182731	1.51085	-0.470919	-1.08871	-0.551945	1.95174	-0.126849	0.377075	-0.304172	1.21834	0.0100821
CMC_HBCC_174	NIMH_HBCC	28	7.5	male	control	White	-0.892402	-0.336504	1.12185	1.23968	-0.31464	-0.211841	0.18852	0.433888	0.152735	0.417929	0.376639	0.191592	0.217536	0.748669	0.608452	-0.478132	1.15517	1.14615	-0.798248
CMC_HBCC_358	NIMH_HBCC	44	26.5	male	Schizophrenia	Black or African American	-0.820546	-2.03325	0.883572	0.260658	-0.868527	0.00356919	0.953268	0.371362	0.383507	0.295101	-2.51084	-1.20397	-1.60769	-0.173566	0.732203	-1.94009	0.480601	0.812125	-1.71657
CMC_HBCC_047	NIMH_HBCC	15	21	male	control	Black or African American	0.325928	-0.394866	1.21203	2.24914	-1.35765	0.837195	0.0920598	-0.551085	-1.125	0.670316	0.487555	0.512345	0.121767	1.18308	0.355446	-0.638571	1.25617	1.20469	-0.327852
CMC_HBCC_009	NIMH_HBCC	23	42.5	male	Schizophrenia	Black or African American	1.29042	1.54379	-0.120113	-0.824319	-1.00679	0.308111	-2.91464	0.032586	0.336484	-0.894806	-1.31921	0.0554151	0.0433569	1.11882	-1.82318	1.17838	-1.0028	-0.379615	0.998403
CMC_HBCC_161	NIMH_HBCC	45	43.5	male	control	White	0.330613	-0.989635	0.488021	1.39429	-0.955046	-0.904179	0.802614	-1.68169	-1.17765	1.19008	-1.07889	-0.601314	-1.09694	1.98123	1.29272	-0.671134	0.9094	1.08913	-0.736472
CMC_HBCC_025	NIMH_HBCC	18	36.5	male	control	Black or African American	-0.0608345	0.110899	0.421564	1.21229	-0.244361	0.679527	0.38572	-0.648548	0.584178	0.559728	1.03297	0.663192	0.00975399	0.973425	0.724054	-0.773839	1.2448	0.876161	-0.170094
CMC_HBCC_088	NIMH_HBCC	30	32.5	male	control	Black or African American	-1.5383	0.470701	0.926649	1.13333	-0.977814	-0.34797	0.386997	-0.539764	0.190888	0.969647	0.260456	-0.0073785	-0.293123	0.546919	0.905527	-0.724689	1.12412	1.20063	-0.864154
CMC_HBCC_444	NIMH_HBCC	48	29	male	control	White	-0.13829	-0.146982	0.542731	0.98157	-1.31747	-0.778518	0.338606	-1.88282	0.412845	1.15138	0.665372	-0.211717	-1.25781	1.72376	0.732535	-0.126778	0.938529	1.60511	-0.330339
CMC_HBCC_183	NIMH_HBCC	65	57.5	female	control	Black or African American	0.810037	0.127541	1.24346	-0.291232	0.837074	-0.326349	-0.989774	-1.53765	-1.06546	0.761408	-0.0427115	-0.209462	-0.48991	1.47015	0.345882	0.541199	-0.450466	0.665464	0.53015
CMC_HBCC_414	NIMH_HBCC	35	27	female	control	Black or African American	0.243456	-0.572162	-0.200176	-1.25558	-0.561041	0.272548	-0.784189	0.616196	0.0171697	-0.591981	0.303618	-0.350315	-0.0100953	-0.579563	-1.07228	0.0296508	-1.13316	-1.19311	0.224178
CMC_HBCC_086	NIMH_HBCC	44	44	female	Schizophrenia	White	0.102458	0.768536	1.10419	-0.912156	0.0299328	-1.51402	0.729063	-0.613423	0.465044	0.641185	-0.184773	-0.021775	-1.25421	0.0444659	0.277954	1.07584	-0.237441	-0.0812675	0.133259
CMC_HBCC_142	NIMH_HBCC	45	17.5	female	Schizophrenia	Black or African American	0.441372	-1.16372	0.536321	0.779096	-0.861374	0.545442	-0.14172	-0.616795	0.645385	0.84689	-1.39669	0.0791144	0.416768	1.17186	0.37773	-0.762745	0.669027	0.566239	-0.400353
CMC_HBCC_011	NIMH_HBCC	58	15	male	control	Black or African American	0.522547	1.68743	0.326306	-0.372721	1.57453	-1.55544	-0.841959	-0.940856	-1.06663	0.279326	-0.0466293	1.14957	1.38204	0.0116248	-0.248693	1.28015	-0.390049	0.177042	1.093
CMC_HBCC_139	NIMH_HBCC	35	22	male	control	White	0.0606139	-1.34076	0.273602	0.568671	-1.96876	0.551305	0.925295	-0.675114	0.0332293	0.0926446	-0.403337	-0.552815	0.0817584	-0.250959	0.566718	-1.29833	0.188691	-0.314224	-0.935555
CMC_HBCC_380	NIMH_HBCC	52	25.5	male	control	Asian	0.310254	1.58438	-0.259737	-0.0290908	0.59975	0.735524	0.231755	-1.1706	-0.297472	-0.994289	1.07079	0.634172	-0.330572	1.82194	-0.179863	1.50825	-0.941178	0.271587	1.25025
CMC_HBCC_359	NIMH_HBCC	41	24	male	Schizophrenia	White	-0.190408	0.210385	-0.551845	-1.20136	0.385042	1.34543	0.886128	0.880269	-2.19609	-0.852354	-0.149073	-0.0424215	0.31818	-1.84869	-0.0958797	0.0573043	-0.790537	-1.17752	-0.233605
CMC_HBCC_260	NIMH_HBCC	71	29.5	male	Schizophrenia	Black or African American	0.166563	2.3613	-1.0301	-0.893952	2.48601	-0.663388	-1.24346	1.33948	-0.143602	-1.27409	0.443383	0.118216	0.82237	-1.39344	-1.45293	2.4672	-1.72852	-1.52193	2.38061
CMC_HBCC_238	NIMH_HBCC	45	21.5	male	control	Black or African American	0.784037	-1.3032	0.488563	-0.570844	0.270538	0.6946	0.785326	-0.0277518	0.431637	0.0614423	-2.16008	-0.00937186	-1.1355	-0.570676	-0.290615	-0.244114	-1.90714	-0.64589	-0.983862
CMC_HBCC_385	NIMH_HBCC	20	38	male	Schizophrenia	White	0.382467	0.121377	0.133928	-0.285272	-1.02889	2.4572	-0.468081	-0.240218	-0.26656	0.00401392	0.0512854	0.668904	-1.94763	0.50722	0.999416	0.389584	0.918826	0.591764	0.226191
CMC_HBCC_352	NIMH_HBCC	52	31	male	Schizophrenia	Black or African American	-0.159634	1.08759	-0.0725533	-1.77989	1.67759	1.30032	0.584452	1.842	-0.709334	-1.123	-0.534782	0.0545707	0.548995	-2.15677	-0.569719	0.217784	-0.0497545	-1.80223	0.219001
CMC_HBCC_059	NIMH_HBCC	26	40	female	control	White	-1.35684	0.654367	0.924198	0.366831	-0.177819	1.06874	-0.00510202	0.933521	0.257836	0.639544	0.503142	-0.0190335	-0.119531	0.713806	0.523607	-0.430495	1.24334	1.01483	-0.363458
CMC_HBCC_368	NIMH_HBCC	40	28	male	control	Black or African American	0.684399	0.203071	1.16804	-0.0298043	0.171698	0.368055	-0.244825	-0.970356	-0.0573435	0.619612	-0.674371	0.271734	-1.15826	1.12835	0.100554	0.61919	0.193449	0.969243	0.564297
CMC_HBCC_442	NIMH_HBCC	65	73	male	control	Black or African American	0.309583	-1.93741	0.362844	0.467939	-1.39623	-0.470751	0.0582185	-1.20607	-0.790518	0.91685	-0.654608	-1.44942	-1.28217	1.13837	0.630332	-0.752663	-0.957329	0.540804	-0.87383
CMC_HBCC_245	NIMH_HBCC	43	7	male	Schizophrenia	Black or African American	0.0387014	0.9843	-0.754148	-0.559849	1.14086	-0.189355	0.576983	-0.0578088	1.5903	-0.756644	0.592966	-1.44108	0.221386	-1.00807	0.352235	0.619626	-0.126392	-1.31771	0.256202
CMC_HBCC_019	NIMH_HBCC	43	24.5	male	control	Black or African American	0.16674	-0.0933894	1.73884	1.48116	0.921721	-2.79395	-0.665873	-2.90365	0.0286027	1.50878	-0.478896	0.249379	-1.58648	1.4789	1.02261	-0.105737	1.01486	1.50062	0.0194085
CMC_HBCC_367	NIMH_HBCC	18	28	male	control	White	1.59223	-0.50604	-0.302763	-0.650225	2.18648	1.65355	-1.12442	0.136347	0.253492	-0.18006	0.285988	2.10727	-0.170703	0.986035	0.381944	0.416896	0.386145	0.813411	0.315183
CMC_HBCC_144	NIMH_HBCC	31	33.5	female	control	Black or African American	-3.09321	-0.19009	0.472516	-0.229605	-0.265489	0.767418	0.417373	0.964062	0.322888	-0.77696	0.0818516	-0.833188	1.11694	-0.659236	-0.253376	-1.11694	-0.414967	-0.297847	-1.28367
CMC_HBCC_464	NIMH_HBCC	24	38	male	control	Black or African American	1.00761	-0.588155	0.516125	1.1054	0.307767	0.768042	-0.404509	-0.232945	-0.285317	1.34573	-0.141661	0.232998	-0.742036	0.134081	0.693809	-0.439651	0.0792464	0.991047	0.437871
CMC_HBCC_080	NIMH_HBCC	51	22.5	male	control	Black or African American	0.609321	0.17581	-0.227672	0.894	-0.0516538	-0.513645	-0.817532	-0.41506	0.342746	0.875877	0.776193	0.480041	1.10112	1.36956	-0.131079	0.782089	0.352501	0.422448	1.12467
CMC_HBCC_189	NIMH_HBCC	44	62.5	female	control	Black or African American	0.222507	0.184762	0.323679	0.405673	0.366801	-0.643235	0.265247	-1.75101	0.733641	0.670891	0.472223	0.310662	0.0564707	1.38045	0.814207	-0.188583	0.687034	0.627254	-0.236061
CMC_HBCC_263	NIMH_HBCC	60	24	male	Schizophrenia	Black or African American	0.588828	0.185616	-0.136607	0.244138	1.52354	-1.88413	-0.157345	-0.197948	0.214972	-0.169832	0.118859	-0.989439	-0.727361	-0.0610523	-0.649979	0.683122	-0.881573	-0.00805227	0.608108
CMC_HBCC_129	NIMH_HBCC	26	42	female	control	Black or African American	-1.10312	0.0622923	0.394749	-0.0554534	0.269383	0.859819	0.181619	0.842796	1.32971	-0.857657	0.494994	0.233224	1.11388	-0.620207	0.0172254	-0.22934	0.872362	-0.478959	-0.498839
CMC_HBCC_087	NIMH_HBCC	18	11.5	male	control	Black or African American	-0.371889	1.087	-0.302241	0.807436	-0.48445	0.241724	-0.541582	0.681462	0.632626	-0.966638	1.79787	1.37547	1.83781	-0.699944	-0.303169	0.537068	0.588891	-0.167885	0.286424
CMC_HBCC_461	NIMH_HBCC	27	27	male	control	Black or African American	-3.62957	-0.475966	0.790236	0.507176	-0.851717	0.788398	0.547367	1.23007	0.176464	-0.00558459	-0.193952	-0.842715	-0.258829	-0.538307	0.514164	-1.68669	0.265002	0.473101	-1.0388
CMC_HBCC_400	NIMH_HBCC	63	22	female	control	White	3.21865	3.26386	-1.64594	-2.56266	1.31284	-3.44987	-4.33234	-3.89961	1.27607	-2.00803	-0.641076	3.35298	-0.0238903	1.52023	-5.16384	3.45366	-2.58778	-0.69191	3.22528
CMC_HBCC_312	NIMH_HBCC	18	17	male	control	White	0.903189	0.407334	-0.332966	0.871812	-2.04383	0.768312	-1.17046	-1.39985	0.876012	-0.456616	1.60106	1.46928	1.56059	1.1835	0.2583	0.466014	1.05145	0.662151	0.840855
CMC_HBCC_274	NIMH_HBCC	31	25	male	control	White	-1.15325	-1.14012	-0.0834807	0.0243341	-0.312341	1.76396	1.14627	0.639915	1.25719	-0.0259655	-0.183482	-0.544996	-0.370361	-0.559329	0.469039	-1.92682	0.459756	0.0396551	-1.35463
CMC_HBCC_271	NIMH_HBCC	45	23.5	male	Schizophrenia	Asian	0.351001	-0.224139	-0.611194	-0.391909	-0.715961	-0.470723	0.251576	-0.0699272	0.284433	-0.426387	0.485405	0.565583	1.2976	-0.171474	-0.526659	-0.0462954	-0.0370708	-0.421091	0.273759
CMC_HBCC_043	NIMH_HBCC	62	76	female	Schizophrenia	Black or African American	-2.0228	-1.22142	-3.22534	-2.61883	0.949983	-1.26228	1.66878	-0.333508	-1.59583	-1.04075	0.352857	-0.0853219	0.837612	-2.31566	0.452662	-1.20561	-0.94367	-1.61837	-1.82841
CMC_HBCC_453	NIMH_HBCC	42	35	male	Schizophrenia	White	0.0968408	-0.269143	0.21597	-0.460188	1.39915	1.69832	1.6702	0.75279	-1.41997	0.489815	-0.19844	-0.286392	-0.3989	-0.212757	0.492145	0.291003	-0.141693	0.528656	-0.211848
CMC_HBCC_027	NIMH_HBCC	58	24	female	control	Black or African American	1.38874	1.26738	-1.17363	-2.60732	1.44019	-0.944375	-5.06559	-1.35037	-3.45357	-3.23138	1.69365	1.70981	-0.125678	-1.37933	-3.97876	1.68183	-3.79411	-2.63923	2.09405
CMC_HBCC_212	NIMH_HBCC	31	34.5	male	control	Black or African American	0.290572	0.975405	0.343599	-0.121798	1.04026	-0.00521093	0.457353	0.169426	-0.674388	-0.373284	-1.10769	0.653644	1.42445	0.115944	0.14985	0.305364	0.212486	-0.260632	0.318483
CMC_HBCC_373	NIMH_HBCC	36	18	male	control	White	-2.05354	-0.499763	-0.238717	-0.768003	0.0910943	2.24397	1.49514	0.992324	-0.0592429	-0.659384	0.433333	-0.0218754	0.68491	-2.90495	0.991154	-1.18408	0.511536	-1.06338	-1.23497
CMC_HBCC_435	NIMH_HBCC	52	36	male	control	White	-1.50191	-2.16655	1.01688	0.689174	-2.06375	-0.0454674	0.637218	-0.514806	-0.485666	1.21311	-1.22548	-2.14624	-1.77923	-0.0338677	1.39207	-2.05066	0.741556	0.981994	-2.12852
CMC_HBCC_229	NIMH_HBCC	53	46.5	female	control	Black or African American	0.430158	-0.145598	0.149071	0.95312	-0.191275	-0.131454	0.231733	0.431449	-0.74645	0.0235814	0.115989	-0.618342	-0.898616	0.129091	-0.0919366	0.180638	-0.23355	-0.0413625	0.00493031
CMC_HBCC_177	NIMH_HBCC	38	41	female	control	White	0.249986	1.12326	-1.07405	-1.28773	-0.393177	0.496485	0.0442968	-0.686366	0.524998	-1.2294	0.851463	0.856813	1.83146	-2.13277	0.26356	1.13749	0.123206	-1.15067	0.68446
CMC_HBCC_222	NIMH_HBCC	43	39	male	Schizophrenia	White	0.446787	1.68604	-0.661548	-1.57478	0.179963	-0.582875	-0.957318	-0.925794	-1.07892	-0.314612	0.805512	0.624618	0.719855	0.124004	-0.653998	0.669505	-1.17732	-0.55937	0.669557
CMC_HBCC_412	NIMH_HBCC	56	42	female	control	Black or African American	0.637362	-0.400699	-1.35083	-0.947892	0.537924	-0.277574	0.062669	0.679088	0.381899	-0.319812	0.709427	-0.129725	0.308478	-0.37216	-0.826071	0.177539	-1.41607	-1.72691	0.205285
CMC_HBCC_034	NIMH_HBCC	51	30.5	male	control	White	-4.20114	-0.924302	1.09063	-1.32833	0.786354	0.593279	0.0350219	-0.00912938	0.146022	-0.761057	-4.69445	-2.99562	-1.59878	-1.89216	0.000509816	-0.547869	-1.05641	-1.09377	-2.50507
CMC_HBCC_349	NIMH_HBCC	55	18	male	Schizophrenia	White	-3.38183	-3.10441	1.08138	-0.423315	-0.53771	-0.278902	0.510854	0.351057	-2.15049	0.632824	-2.59712	-5.65516	-2.18751	-0.0103491	0.135838	-2.91578	-0.674306	0.811382	-3.16168
CMC_HBCC_317	NIMH_HBCC	34	47	male	control	Black or African American	0.458319	0.779597	-0.755068	0.546153	-1.31808	-1.06056	-0.741946	-0.246201	-0.991487	-0.176304	-0.0293031	1.21854	2.20116	0.0356247	-0.557895	0.660882	0.570395	0.244311	0.297711
CMC_HBCC_440	NIMH_HBCC	50	14.5	male	control	Black or African American	0.482261	-1.0809	-0.263254	-0.0506238	-0.349436	-1.48814	-0.605549	0.364539	-0.103836	0.266674	0.176533	-0.223952	0.750959	0.0795981	0.360571	-0.784769	0.61449	0.252735	-0.526572
CMC_HBCC_028	NIMH_HBCC	40	31.5	male	control	Black or African American	0.472233	0.789484	-1.08238	-0.490839	0.488921	0.23304	-0.517135	0.594066	0.47348	-1.05776	0.385401	1.92985	1.59103	-1.57837	-0.846369	0.655794	-0.209073	-1.2725	0.546936
CMC_HBCC_077	NIMH_HBCC	46	43.5	male	Schizophrenia	Black or African American	-0.153839	0.0628887	0.15865	0.523595	-0.890235	-0.806631	0.156539	-0.291117	0.512213	0.515914	0.0880283	0.389678	0.717741	0.707736	0.360815	-0.338315	0.177175	0.320752	-0.0708583
CMC_HBCC_403	NIMH_HBCC	31	36	male	Schizophrenia	Black or African American	-0.134536	-1.11719	-1.24297	0.674894	0.730703	-0.546762	1.10293	0.427699	0.108682	0.146132	-0.468291	0.0429548	-0.320288	-0.372829	0.249026	-0.462158	-0.00111392	-0.492141	-0.577781
CMC_HBCC_135	NIMH_HBCC	41	18	male	control	White	-0.758897	0.80964	0.305615	0.779958	0.00507443	-0.294705	0.489803	-0.262392	-0.373019	0.441907	0.481293	-0.66447	0.426378	-0.516229	0.712321	-0.173234	0.986359	0.533461	-0.0458008
CMC_HBCC_416	NIMH_HBCC	60	31.5	male	Schizophrenia	White	0.9592	2.15181	-2.23456	-0.424753	0.308948	-1.37627	-0.189281	-0.547514	1.51695	-0.533914	1.61126	0.847726	1.03219	0.27737	-0.805643	2.20518	-0.442295	-0.693804	2.60478
CMC_HBCC_156	NIMH_HBCC	48	24.5	male	Schizophrenia	White	0.385175	-0.480218	-0.000420724	0.0471904	-0.477474	-0.380587	0.850288	-0.41234	0.273712	0.0879975	-0.317354	-0.848228	-0.837776	-0.183498	0.778138	-1.23638	1.08406	0.228513	-1.06384
CMC_HBCC_345	NIMH_HBCC	57	39	female	Schizophrenia	White	-0.447025	-0.639923	-0.0544608	-0.47907	-0.809264	-0.208767	0.145718	0.121935	-0.225086	0.397149	-0.295464	-0.159174	-1.18706	0.136719	0.169286	-0.190046	0.136459	0.252186	-0.433837
CMC_HBCC_457	NIMH_HBCC	57	30.5	female	control	Black or African American	-0.348317	-0.302037	-0.345946	0.206496	-0.329271	0.719281	0.407836	1.05946	-1.17194	-0.123134	0.609599	-0.499616	0.25297	-1.29198	0.962789	-0.78974	-0.176615	-0.579442	-0.205619
CMC_HBCC_117	NIMH_HBCC	60	38	male	Schizophrenia	Black or African American	-0.726877	-1.97655	0.0875094	-0.379089	1.45306	-0.698982	1.23702	0.955627	0.158878	0.376335	-0.984672	-1.41575	-1.28462	0.275998	0.725899	-1.86921	-0.257376	-0.186873	-1.62206
CMC_HBCC_216	NIMH_HBCC	37	30.5	male	Schizophrenia	Black or African American	0.742207	2.03225	0.698497	0.0879267	0.888817	0.26719	-0.463707	-1.87616	-0.0205269	1.11385	0.413012	0.115563	-1.03847	1.31544	-0.274508	2.3206	-0.0086212	0.986922	2.10794
CMC_HBCC_013	NIMH_HBCC	22	38.5	male	control	Black or African American	0.169421	0.9516	-1.15135	-0.329237	-0.515532	1.47378	1.20718	1.06738	1.71929	-0.444524	0.798579	1.07347	0.754174	-0.626587	0.616843	0.225576	1.08788	-0.803198	0.162125
CMC_HBCC_185	NIMH_HBCC	57	107.5	female	Schizophrenia	Asian	1.07575	-0.3538	-0.171013	-1.40536	1.00458	0.359798	-1.77209	-1.70963	0.152318	-1.03456	-1.57677	0.153352	0.365069	0.358761	-2.15787	0.319149	-2.14297	-1.20379	0.396804
CMC_HBCC_319	NIMH_HBCC	23	10.5	male	control	Black or African American	-0.0901223	-1.59665	0.81609	0.560094	-0.090384	0.888826	1.65233	0.988029	1.2344	0.499513	-0.176705	0.218458	-0.628806	0.136724	0.784445	-1.70426	0.959163	0.439958	-1.20348
CMC_HBCC_060	NIMH_HBCC	57	24	male	control	White	-0.142495	1.01456	0.146407	0.844955	-0.241325	0.507139	-0.00399586	0.0805852	-0.210613	0.456728	0.500461	-0.712397	-0.13198	-0.638354	0.629177	-0.0447574	0.413867	0.274147	-0.19648
CMC_HBCC_024	NIMH_HBCC	25	43	male	Schizophrenia	White	-0.408549	-0.408515	1.24742	1.26017	-1.10637	-1.29014	0.269059	-2.61705	-1.85417	1.87446	1.17416	0.332648	-1.34824	1.17745	1.46386	-0.740356	2.04514	1.75753	-0.604873
CMC_HBCC_082	NIMH_HBCC	48	23	male	control	Black or African American	0.375701	0.76686	-0.393579	-1.2815	0.280463	-0.422596	0.200087	0.920733	1.97065	-0.219084	0.973619	-1.54619	-0.856513	0.358891	-0.28206	0.911975	-1.28694	-0.897361	0.728509
CMC_HBCC_318	NIMH_HBCC	46	9	male	control	Black or African American	-0.0658284	0.230169	0.662591	-0.198002	-2.38716	0.485895	0.751075	0.336012	0.35033	0.400221	0.0267645	-0.692621	0.00584457	-0.684253	0.385689	-0.396766	0.563599	-0.280523	-0.372153
CMC_HBCC_214	NIMH_HBCC	66	32	female	Schizophrenia	Black or African American	0.559623	-0.779003	-0.504923	-3.56731	-0.0263769	0.402664	0.631921	1.47389	0.484933	-1.10741	-0.911197	0.308506	0.977145	-1.7441	-1.01964	-0.139833	-0.699934	-1.96804	-0.415533
CMC_HBCC_186	NIMH_HBCC	31	31.5	male	Schizophrenia	White	0.203236	0.163073	0.248676	0.0971581	-0.293042	0.499071	0.772145	-0.213708	1.32524	0.414964	0.855109	0.479026	0.268274	0.321745	0.516663	-0.460907	0.784481	0.203653	-0.27901
CMC_HBCC_134	NIMH_HBCC	65	33	male	Schizophrenia	Black or African American	0.695913	-0.513154	0.983086	-0.424224	-2.28261	-2.40171	-0.914366	-1.95761	-2.28779	1.22074	-2.12983	-0.177585	-1.68816	1.04661	0.671374	-0.176067	-0.609123	0.818617	-0.53491
CMC_HBCC_145	NIMH_HBCC	18	14	male	control	Black or African American	0.346759	0.609381	1.17384	1.99341	-2.02602	1.03553	0.214285	-0.444792	-0.172789	0.13914	0.313039	-0.0467036	-0.414612	1.45826	0.187624	0.146262	1.30075	0.832363	0.253377
CMC_HBCC_307	NIMH_HBCC	16	14	female	control	White	-0.22927	-0.230903	0.481399	0.752554	-0.678277	1.74004	0.123542	1.57697	1.32797	-0.978361	1.27951	0.86452	1.39325	-1.07272	0.0779304	-0.487927	1.14746	-0.454601	-0.22808
CMC_HBCC_236	NIMH_HBCC	46	32	male	Schizophrenia	White	1.09338	0.0849617	0.278807	1.25167	-0.641212	-0.643606	-0.0279945	-0.655102	0.296703	0.639163	-0.312886	-0.100982	-0.911933	0.907003	0.670646	0.421655	0.759625	0.704392	-0.0606927
CMC_HBCC_068	NIMH_HBCC	19	21	male	control	White	-0.387613	0.406446	0.439597	1.59158	0.620207	1.50385	0.19746	0.560029	0.174692	0.407125	0.97966	0.394321	0.421254	0.675205	0.663961	-0.0134434	1.32756	0.455118	-0.0445497
CMC_HBCC_354	NIMH_HBCC	83	32	male	control	White	2.00205	1.53694	-3.07319	-2.82786	-0.540808	-0.325375	-3.09407	0.0110225	-0.0904605	-1.58794	1.67982	2.59866	1.97226	-0.747059	-1.49801	2.2289	-2.49834	-2.76891	3.0467
CMC_HBCC_040	NIMH_HBCC	18	14.5	male	control	Black or African American	-0.662757	-1.04769	0.355408	-0.258917	-1.06853	1.38839	1.14637	1.62545	0.294958	-0.0379839	0.130445	0.317954	0.318191	-0.669556	1.50264	-1.78074	1.61692	0.550367	-1.29818
CMC_HBCC_053	NIMH_HBCC	57	47.5	male	control	Black or African American	2.03931	-0.494598	-1.98594	0.95465	-0.420503	-0.321327	-0.401111	-0.238392	0.130418	-1.46414	0.452033	-0.0324247	0.390426	0.487796	-3.02894	1.54519	-0.54694	-1.29987	1.22257
CMC_HBCC_138	NIMH_HBCC	51	29	male	control	White	0.811279	0.660873	0.438404	-0.383102	1.12995	-0.791949	0.769764	-1.55567	-0.105704	0.450373	0.0277496	-1.05442	-1.13615	0.86823	-0.0565094	0.747392	0.311044	0.569547	0.0700907
CMC_HBCC_035	NIMH_HBCC	42	40	male	control	Black or African American	-0.548613	0.00133462	1.41407	0.701038	0.51344	-1.59033	0.238233	-0.919754	-2.34404	1.67951	-0.553796	-0.521287	-1.09821	0.688917	0.703431	-0.530745	0.702815	1.16669	0.0355922
CMC_HBCC_023	NIMH_HBCC	18	56.5	male	control	Black or African American	-0.468321	-1.78438	1.30035	1.18681	0.131441	1.6925	0.631801	-0.451603	0.508418	0.422202	0.184214	-0.421494	-1.65455	-0.628823	0.649309	-1.95706	1.08634	0.634274	-1.7057
CMC_HBCC_278	NIMH_HBCC	46	26.5	male	control	White	0.133525	1.38032	-3.05657	-1.64162	-0.439783	-0.332348	-1.81274	-0.41363	0.889199	-2.65844	3.00345	2.87174	2.43328	-3.39386	-1.16978	1.41904	-0.575153	-3.04501	0.793662
CMC_HBCC_016	NIMH_HBCC	60	19	female	Schizophrenia	Black or African American	0.305421	2.05061	-1.81956	-1.23479	-0.339819	-0.593913	-0.822038	0.348406	0.859799	-1.40134	1.55782	1.18562	1.68187	-1.41091	-1.03593	1.82334	-0.508738	-1.60168	0.994435
CMC_HBCC_322	NIMH_HBCC	49	15.5	male	control	Black or African American	0.750753	2.22817	-1.0269	-1.30006	1.74018	0.142474	-1.60292	-0.0564347	1.14181	-1.591	0.904551	1.27171	0.727985	-0.782679	-1.73245	1.58419	-1.66108	-1.59827	1.67077
CMC_HBCC_256	NIMH_HBCC	81	7.5	female	Schizophrenia	White	0.691653	1.03982	-0.486531	-0.569622	0.591233	-1.36671	-0.49138	-0.0317727	0.504005	0.229041	0.262752	0.22048	0.823127	0.0480116	-0.41997	0.658807	-0.0277841	0.000472679	0.862327
CMC_HBCC_243	NIMH_HBCC	25	31	male	control	Black or African American	-0.0421814	0.166162	1.18783	1.73405	-0.246051	-0.409625	0.16728	1.02452	-0.49378	0.487945	0.469609	-0.727354	0.131586	0.532578	0.641156	-0.346529	0.739749	0.959139	-0.543779
CMC_HBCC_051	NIMH_HBCC	52	26	female	control	Black or African American	0.947864	-0.526062	0.35257	0.0492262	-0.499712	-1.59123	-0.98245	-1.27452	-1.85173	0.488927	-0.0806866	-0.494207	-0.48316	0.803425	-0.279541	0.153013	-1.10914	-0.27931	-0.211236
CMC_HBCC_262	NIMH_HBCC	34	39.5	male	control	White	-1.48066	0.343342	0.850534	0.840929	-0.676564	1.45839	0.0880058	-0.330734	1.1755	0.494307	1.0412	1.9315	-0.0748731	-0.4313	0.693325	0.284331	0.619512	0.842389	-0.354596
CMC_HBCC_026	NIMH_HBCC	49	50.5	male	Schizophrenia	Black or African American	0.195713	0.304051	-0.318989	-1.32053	2.72095	1.27778	-0.503939	1.7926	0.401276	-1.12331	0.0733181	0.90904	-0.315139	-1.03784	-1.70437	0.316791	-1.16142	-0.584789	0.487183
CMC_HBCC_171	NIMH_HBCC	40	40	female	control	Black or African American	1.57556	-1.35184	0.740946	-0.0532137	0.590539	-1.81782	-1.85867	-0.318405	-1.03468	-0.236886	-1.80823	1.21137	-0.11683	0.588726	-2.47913	-0.0379119	-1.45487	-0.18351	0.228261
CMC_HBCC_285	NIMH_HBCC	54	27	male	control	Black or African American	0.471572	-0.364243	0.285434	-0.368159	0.469647	-0.573417	-0.082408	0.837075	-0.107316	0.132554	-0.615627	0.403745	0.747426	-0.211198	0.0205163	-0.0676817	-0.550607	0.078444	0.281106
CMC_HBCC_038	NIMH_HBCC	62	20	female	Schizophrenia	Black or African American	0.484346	-0.316329	-0.934628	-0.869452	0.470437	-2.4214	-1.26475	-0.544931	-0.514415	-0.0671613	-0.0236388	0.637772	2.00448	0.438607	-0.754884	0.0529358	-0.990692	-0.369691	0.538254
CMC_HBCC_124	NIMH_HBCC	53	40.5	male	Schizophrenia	Black or African American	0.674175	-0.70783	-0.169009	-0.57988	-1.32747	-0.258347	-0.1384	-0.242376	0.928383	0.253194	-0.0890595	-0.568319	-0.37625	-0.209049	0.275718	-0.636923	-0.16033	-0.733531	-0.15217
CMC_HBCC_405	NIMH_HBCC	58	27	female	Schizophrenia	Black or African American	0.385521	-0.565642	-0.134209	-0.372389	1.36615	-0.103747	0.0914006	-0.103422	-1.31929	0.686153	-0.838286	-0.349137	-1.17856	-1.12776	0.288474	0.146096	-1.49732	-0.0664095	0.422867
CMC_HBCC_379	NIMH_HBCC	40	57	female	control	Black or African American	0.852532	0.322212	-0.309078	-0.313331	0.530852	1.20661	-0.347625	0.730952	0.925676	-0.911874	-0.733642	1.07279	-0.243909	-0.497807	-0.223178	0.913953	-0.921476	-0.807012	0.513857
CMC_HBCC_089	NIMH_HBCC	65	28.5	female	control	Black or African American	-2.31137	-0.13509	0.533025	-0.696597	1.5098	0.671391	1.03593	1.6634	0.317554	0.154302	-1.17814	-3.06217	-0.0979598	-0.365146	0.90526	-0.145628	0.0593181	-0.496023	-0.740638
CMC_HBCC_313	NIMH_HBCC	16	15	male	control	White	-1.22271	-1.21495	0.41944	1.61516	-0.15816	1.18569	0.316456	0.348141	1.66536	0.20804	0.796683	0.296696	0.675183	-0.0174208	0.147419	-1.44053	1.1437	1.16382	-1.38849
CMC_HBCC_036	NIMH_HBCC	31	15.5	male	control	Black or African American	0.495732	0.323879	-0.0240187	2.01306	-0.699403	-0.87539	0.80224	-1.2463	-1.53751	1.13024	0.888491	-0.368926	0.0323906	1.28172	1.08984	-0.0201173	1.58678	1.44246	0.436852
CMC_HBCC_294	NIMH_HBCC	16	15	male	control	White	0.849282	0.83961	0.655863	2.1647	-0.2753	-0.043313	-0.296224	-0.553241	0.787535	1.03304	1.57179	0.852455	-0.0168144	1.74334	0.0682307	0.86782	1.15562	1.33866	1.67483
CMC_HBCC_113	NIMH_HBCC	62	28	female	Schizophrenia	Black or African American	0.427099	0.305648	-0.288762	-0.155207	0.875141	-1.2708	-0.715526	-1.21957	0.0900126	-1.59107	0.652324	-0.865303	0.040615	0.491002	-1.31489	0.968761	-1.31379	0.525477	1.19086
CMC_HBCC_194	NIMH_HBCC	70	80	male	Schizophrenia	White	0.943571	-0.351538	0.121368	-1.19058	-1.47009	-0.479952	-1.47819	-0.389165	-0.153469	-0.734455	-0.119315	-0.95048	-0.514834	-0.247418	-0.69389	-0.0434481	-0.625279	-1.63125	0.484369
CMC_HBCC_195	NIMH_HBCC	17	38	male	control	Black or African American	-0.188043	0.031851	0.814093	1.02625	-0.54961	1.0973	0.472068	1.23234	-0.40424	0.795297	0.775872	0.239163	-0.347905	0.823314	0.807749	-0.795294	1.58453	1.08668	-0.274095
CMC_HBCC_096	NIMH_HBCC	54	24	female	control	Black or African American	0.251977	-0.644707	0.471105	0.305035	0.295536	-0.496641	0.120338	0.220724	-0.906361	0.814045	0.650616	-0.0817226	-0.127186	0.61813	0.810614	-0.428326	0.310415	0.533995	-0.409341
CMC_HBCC_467	NIMH_HBCC	44	24	female	Schizophrenia	Asian	1.09411	-0.641344	-2.18501	-1.40389	1.39575	0.460392	-0.63726	-0.474583	0.643437	-1.21956	-0.932536	0.706813	0.866335	-0.813627	-1.49102	0.166062	-1.90162	-1.36074	0.417563
CMC_HBCC_074	NIMH_HBCC	71	40	female	Schizophrenia	White	1.10119	1.24655	-0.96694	-1.63346	1.07205	-0.255708	-1.62231	0.706355	0.429299	-2.05274	-0.295362	1.69336	1.35253	-2.05453	-1.99141	1.36589	-1.99023	-1.84222	1.51148
CMC_HBCC_055	NIMH_HBCC	20	24.5	male	Schizophrenia	White	-2.46701	-0.122565	1.21038	0.432557	-1.26789	0.841231	0.96085	0.448826	0.487828	0.409672	0.515922	-0.660353	-0.662418	-0.177515	0.639731	-1.15758	1.05632	1.48671	-1.39278
CMC_HBCC_105	NIMH_HBCC	22	32.5	male	control	Black or African American	0.0687528	-0.0490277	1.22747	0.598894	-1.4478	0.497747	0.0598022	-1.21083	-1.02287	1.06833	0.638424	0.19329	-1.19152	1.06223	0.510156	-0.970582	1.07402	1.51608	-0.683363
CMC_HBCC_451	NIMH_HBCC	50	25.5	male	control	Black or African American	0.0653057	-0.912403	0.549703	0.683715	-0.922555	0.1399	0.185234	0.220688	-1.60412	0.503056	-0.691967	-0.283817	-0.323572	0.867334	0.515149	-0.77246	-0.135711	0.281346	-0.825801
CMC_HBCC_014	NIMH_HBCC	22	38	male	control	Black or African American	0.0943396	-0.738445	1.32158	1.42184	-2.12567	-0.0926436	0.72818	-1.11738	0.750939	1.21519	-0.719483	-0.643743	-1.18306	0.453574	0.355599	-0.864133	0.730965	1.07501	-0.359325
CMC_HBCC_390	NIMH_HBCC	37	25.5	male	control	White	-0.914473	0.0818967	0.669359	0.736576	-0.911903	0.229158	0.0843056	-0.238126	0.519791	0.417029	-0.214292	-0.647773	-1.06173	0.118716	0.38479	-0.304175	0.147572	1.02585	0.382641
CMC_HBCC_429	NIMH_HBCC	53	28	male	Schizophrenia	Black or African American	0.162908	0.735887	-0.0830996	0.160778	0.429049	-0.612922	0.0986033	0.996731	2.83693	0.120189	1.76732	-0.426949	0.43405	0.264798	0.142972	1.93901	0.00491395	0.254474	1.86891
CMC_HBCC_140	NIMH_HBCC	28	19	male	control	White	-1.28093	-0.642985	0.887373	0.454932	-0.00228358	0.578876	0.693916	0.255369	0.606113	0.330775	0.131305	-0.96343	-0.551607	0.78605	0.634761	-1.20574	0.526733	0.526553	-1.33855
CMC_HBCC_392	NIMH_HBCC	54	27	female	control	Black or African American	0.0663129	-1.15028	0.577403	-0.516501	-1.36751	-1.33361	0.424581	-0.763173	-1.06606	0.976506	-0.826574	-0.606302	-0.586835	0.689267	0.717222	-1.08105	0.0852785	0.33863	-0.866107
CMC_HBCC_375	NIMH_HBCC	48	20	male	control	White	2.85452	1.22154	-1.38979	-1.93522	0.603868	-1.69114	-3.60182	-2.72886	0.392637	-3.27078	-0.774179	1.43261	0.529937	1.94681	-4.10783	2.17563	-1.80772	-0.497192	2.00795
CMC_HBCC_203	NIMH_HBCC	67	73.5	female	Schizophrenia	Black or African American	-0.25099	-0.647535	0.0988307	-0.52621	-0.160081	-0.962791	-0.864888	-1.1018	-0.554014	0.677447	0.344548	-0.449505	-1.0732	1.25521	-0.313692	0.195044	-1.44666	-0.192334	1.11131
CMC_HBCC_397	NIMH_HBCC	63	49.5	male	control	White	1.12102	-0.783479	-0.163513	-0.22115	-0.633678	-0.795667	0.495304	-0.236896	-0.261677	0.592733	-0.208699	-0.541464	-0.803593	0.444006	0.0949132	-0.222764	-1.21637	0.274843	0.0421787
CMC_HBCC_257	NIMH_HBCC	79	15.5	male	Schizophrenia	White	0.349606	-0.0355102	0.72746	-0.464437	1.60166	-1.31878	-0.652493	-0.151711	-3.1519	0.156004	-0.605012	-1.21695	-1.27157	-0.253549	-0.520084	-0.353512	-0.716854	0.419555	0.0270946
CMC_HBCC_291	NIMH_HBCC	17	12	female	control	White	-1.4086	-0.33702	0.681665	0.735645	-1.6592	2.69193	0.818491	1.87424	1.76344	-0.0180731	0.714237	0.484838	0.182708	-0.810878	0.918294	-1.16863	1.41482	0.591436	-0.985766
CMC_HBCC_426	NIMH_HBCC	46	28	male	control	White	-0.471301	0.096713	0.381465	0.0281346	-0.156975	-0.221131	0.0965744	-1.01602	-0.615602	0.586373	0.115977	-0.930638	-0.63468	0.276383	0.907356	-0.0856544	0.762286	0.601158	-0.15811
CMC_HBCC_075	NIMH_HBCC	58	37	male	control	Asian	0.20785	0.0412157	-0.0173623	0.0233794	0.266194	0.270188	0.53043	1.18074	0.425131	-0.228747	0.218323	-0.0629575	0.39612	-0.67673	0.575178	-0.0952835	0.135868	-0.28932	0.0200542
CMC_HBCC_065	NIMH_HBCC	40	25	female	control	Black or African American	1.91251	0.934957	-1.77949	-2.87593	1.22799	-0.636273	-4.14934	0.326214	0.931528	-2.98943	-1.63308	3.25146	2.11814	0.510662	-4.07603	1.42105	-1.73871	-0.925805	1.22703
CMC_HBCC_100	NIMH_HBCC	27	19.5	male	control	White	0.54313	0.150998	0.15173	0.786084	-0.442792	0.619962	-0.0434997	-0.426711	0.791708	0.520489	0.745288	0.191941	-0.00834585	1.2013	0.340572	0.166065	1.13028	0.916307	-0.0962333
CMC_HBCC_441	NIMH_HBCC	40	44.5	male	control	White	0.544065	-1.8655	0.688302	-0.868598	-0.839105	0.161379	0.20286	-0.741964	0.765596	0.238319	-1.06491	-0.0407806	-0.466493	0.537336	0.0450517	-1.03967	-0.39241	0.193316	-0.767474
CMC_HBCC_032	NIMH_HBCC	53	10	female	control	Black or African American	0.327557	2.23628	-0.331538	0.647189	1.07101	0.0830203	-0.257998	0.676251	-0.0175433	-0.177244	1.14368	0.784884	1.76738	-0.00953477	0.172593	1.24614	0.465234	0.164486	0.974234
CMC_HBCC_079	NIMH_HBCC	78	23.5	female	control	Asian	0.670817	0.0571211	-1.04904	-0.650143	0.308136	-0.878836	-0.866793	-0.179856	0.415953	-1.28981	0.138656	0.484976	1.797	-1.35551	-0.92534	0.233967	-1.18196	-1.60016	0.381052
CMC_HBCC_049	NIMH_HBCC	35	55.5	male	control	Black or African American	0.599348	-1.1287	0.453137	0.618915	-1.15083	0.795199	0.127075	0.033028	-0.529663	1.0035	-1.08746	0.0643256	-1.12828	0.861473	0.631588	-0.319281	0.567925	0.761407	-0.282525
CMC_HBCC_226	NIMH_HBCC	27	14	male	control	Black or African American	-0.308697	1.30289	-0.00212911	-0.487609	1.12804	1.39188	1.28081	1.62115	0.677858	-0.671869	0.483341	0.388795	1.04695	-1.24694	0.252422	0.782633	0.777194	-0.920781	0.3788
CMC_HBCC_217	NIMH_HBCC	56	15	female	Schizophrenia	White	0.936107	0.290515	-0.450146	-0.85863	2.25527	-2.05122	0.263087	0.246453	-2.21062	0.586797	-1.3116	-0.756784	-0.824013	-0.114134	-0.752672	0.290855	-0.878243	-0.327758	0.450718
CMC_HBCC_320	NIMH_HBCC	46	31.5	female	control	Black or African American	-4.02501	-1.03821	1.51535	0.463579	0.98604	0.376071	0.849787	0.0742171	-1.0741	0.739416	-0.61902	-1.57082	-0.873405	-0.124161	0.945551	-2.13332	0.491699	0.880031	-2.12174
CMC_HBCC_125	NIMH_HBCC	38	38.5	female	control	Black or African American	0.125421	0.170505	0.494992	0.291752	0.476917	0.366636	0.71671	0.133779	0.545407	0.636446	-0.208258	0.208967	0.427787	0.901248	0.181465	-0.154573	0.580643	1.10072	-0.0342124
CMC_HBCC_343	NIMH_HBCC	50	50.5	male	Schizophrenia	Black or African American	-0.192469	1.27546	0.511375	-0.317933	2.25387	1.02841	-0.991043	-0.000408172	-0.643676	-0.794949	0.51777	0.612629	0.620417	0.850993	-0.770973	1.15189	0.0024611	0.000353381	0.880093
CMC_HBCC_311	NIMH_HBCC	16	15	female	control	White	0.804322	1.5057	0.252402	0.787681	-0.860626	2.00599	0.618044	0.750387	1.65383	0.806057	1.0212	0.52265	0.467759	0.420437	0.0178281	2.14439	0.0867565	0.467127	3.48808
CMC_HBCC_361	NIMH_HBCC	55	39.5	male	control	White	0.276761	-0.139805	0.0670049	-0.469305	-0.0217711	0.543415	0.398424	1.2758	0.0465051	0.282562	0.62943	0.399239	-0.0522474	0.86631	0.913984	-0.440044	0.551024	0.406939	-0.105348
CMC_HBCC_341	NIMH_HBCC	59	24.5	male	Schizophrenia	Black or African American	-2.36895	-0.50521	0.756568	0.48856	1.8639	1.56988	-0.51436	0.0559485	-0.066809	0.247796	-2.21918	-1.3148	-0.84752	-0.773259	0.196477	0.383111	-0.954566	-0.387442	0.700151
CMC_HBCC_108	NIMH_HBCC	68	28	male	Schizophrenia	Black or African American	0.617174	-1.35965	-1.25794	-0.804585	0.264988	-0.230146	-0.956947	0.0890296	-0.173227	-0.250838	-0.256925	0.418112	1.1806	-1.09051	-0.496921	-0.550448	-0.399831	-0.661367	-0.25532
CMC_HBCC_111	NIMH_HBCC	60	13	male	control	Black or African American	-1.47605	1.55939	-1.03755	-0.804799	0.0244616	-0.0623319	0.163025	2.05154	1.42144	-0.383249	0.872387	0.539976	1.92639	-2.32861	0.68165	0.542716	0.204861	-0.852641	0.691179
CMC_HBCC_324	NIMH_HBCC	52	23	male	control	White	0.679862	0.222905	-0.415919	-1.00104	-1.61134	0.72954	1.39283	0.204231	1.26531	0.566641	-0.316926	0.46033	-0.636028	-0.11725	1.14432	-0.044196	0.396217	0.33517	-0.365969
CMC_HBCC_279	NIMH_HBCC	57	30.5	male	Schizophrenia	Black or African American	1.19698	-0.707708	-0.0211315	0.322318	-0.562727	-1.42236	-0.11039	-0.0271787	-0.423931	0.122121	-0.605813	0.0971786	0.030662	1.36983	0.575811	-0.165167	0.735637	0.589813	-0.161989
CMC_HBCC_039	NIMH_HBCC	71	40.5	male	control	Black or African American	1.05907	0.0599321	0.0285723	-0.243421	-0.181299	-0.267441	-0.0192434	0.96878	0.252615	-0.344769	-0.956357	-0.129101	-0.314829	0.916112	-1.17898	0.594887	-1.05808	-0.247816	0.75181
CMC_HBCC_095	NIMH_HBCC	45	43	female	control	Black or African American	0.458861	0.532323	0.625042	-0.115023	1.14652	-0.840202	-0.419386	0.451925	-0.101321	0.298541	0.171395	0.683827	-0.639295	1.19327	-0.464903	0.981732	-0.799837	0.590689	0.244959
CMC_HBCC_401	NIMH_HBCC	33	49	male	Schizophrenia	White	-0.491592	-0.158033	-0.00010891	0.688067	-0.27188	0.993444	1.05114	0.318528	-0.799872	0.583598	-0.296579	-1.93892	0.092913	-0.124199	0.681508	-0.375546	0.387036	1.06782	-0.427403
CMC_HBCC_215	NIMH_HBCC	42	47.5	male	Schizophrenia	White	0.452109	-0.262558	0.810054	-0.297386	0.642891	-0.365314	-0.501519	-0.570863	-1.34251	-0.517406	-1.34822	-0.640856	-1.11775	-0.0267319	-0.727058	0.477307	-1.20343	-0.158387	-0.267889
CMC_HBCC_231	NIMH_HBCC	71	25	female	control	Black or African American	0.393694	1.5756	-0.405399	0.107191	0.724312	-0.42204	-0.622094	0.560786	0.148718	0.0422691	0.63764	0.147668	0.210666	-0.657284	0.179593	1.73884	-0.055258	-0.602933	1.14073
CMC_HBCC_228	NIMH_HBCC	17	61.5	male	Schizophrenia	White	-1.69787	-0.585941	1.42399	1.2257	-0.679354	1.44618	1.25866	0.443641	0.135079	1.00753	0.41797	0.256733	-0.877858	0.605942	1.20366	-1.00166	1.75316	1.84947	-1.06154
CMC_HBCC_164	NIMH_HBCC	39	8	male	Schizophrenia	White	0.587496	1.24138	-1.95756	-0.753356	-0.271643	-1.42852	-0.610018	-0.101974	-0.0957841	-0.969774	1.97171	0.3726	1.70774	-0.432802	-0.696178	0.901119	0.0784087	-0.869263	0.681296
CMC_HBCC_048	NIMH_HBCC	37	13.5	male	control	Black or African American	-0.0423025	0.5033	0.282753	0.728951	0.0611071	-0.625909	0.0855984	-1.17115	-0.22287	0.691716	0.554184	-0.048388	0.723667	0.126795	-0.0593073	-0.172952	0.201218	0.414868	0.157903
CMC_HBCC_439	NIMH_HBCC	54	18	male	control	White	-1.67548	-0.663348	0.367923	0.2508	-1.67395	0.464777	0.532887	-0.136392	1.09813	0.360234	0.0102292	-0.536561	-0.0191708	-0.438989	0.833176	-0.797904	0.523463	0.214854	-0.561757
CMC_HBCC_192	NIMH_HBCC	19	9.5	female	control	White	-0.279538	0.120466	0.637659	1.55626	-0.139214	1.05	0.423174	0.135907	0.865441	-0.0169273	0.468101	0.158525	0.444901	0.318979	0.616589	-0.286623	1.31778	0.818537	-0.190732
CMC_HBCC_191	NIMH_HBCC	64	52.5	female	control	Black or African American	-0.215365	1.2036	-0.819661	-0.122923	0.82902	0.105942	0.259984	1.46677	0.970498	-1.32829	0.456492	0.565028	1.65166	-2.3325	-0.0364103	1.00289	0.266134	-0.941676	0.511309
CMC_HBCC_103	NIMH_HBCC	26	25	female	control	Black or African American	1.00359	1.32621	0.420294	1.70762	0.353641	-0.095489	-0.521858	-1.29424	-0.216728	0.653559	0.435047	0.399186	-0.164424	1.45545	-0.00642789	2.09997	0.496076	0.909602	2.22732
CMC_HBCC_207	NIMH_HBCC	23	17.5	female	control	White	1.86416	1.45433	0.218372	-0.459376	-0.315651	-0.191889	-2.89545	-1.5641	-0.0531511	0.64521	-0.185753	1.41427	0.447852	2.015	-0.0757656	1.69049	-0.511441	0.661822	1.3801
CMC_HBCC_208	NIMH_HBCC	48	30	male	control	White	0.395989	0.0411407	0.208061	0.816597	0.994172	-0.79925	-0.168994	-0.0189	0.43763	0.312643	0.321128	-0.738478	0.486744	0.219121	0.221515	0.00559626	0.250563	0.35562	0.288317
CMC_HBCC_083	NIMH_HBCC	23	16.5	male	control	Black or African American	-0.456335	1.48432	-7.06638	-0.89888	-0.110909	-1.56595	-4.03712	-3.27342	1.61048	-5.7606	3.59013	2.2071	2.81001	-3.45143	-3.67943	2.55628	-2.75215	-4.69572	2.43168
CMC_HBCC_202	NIMH_HBCC	37	26	male	control	Black or African American	-0.706853	-1.15211	-0.104076	0.259045	-0.150157	1.00011	1.53844	1.16922	0.195059	-0.234128	0.531099	0.423983	0.19399	-0.74246	0.713255	-1.4461	0.616022	0.141004	-1.14394
CMC_HBCC_076	NIMH_HBCC	67	34	female	control	Black or African American	-1.19263	-0.56205	-0.953742	-0.330003	-0.942849	0.727449	0.643438	2.48253	-0.840485	-0.231782	0.467698	0.551088	1.59676	-0.956968	0.736658	-0.564093	-0.0426177	-0.782662	-0.357148
CMC_HBCC_449	NIMH_HBCC	41	34.5	male	control	White	-1.57458	0.073656	0.383475	0.835029	0.138962	-0.0918193	0.784468	-0.318532	-1.99578	1.31199	1.03531	-0.307361	-0.963657	0.748536	0.972296	-0.476712	1.05655	1.47663	0.216411
CMC_HBCC_432	NIMH_HBCC	51	23.5	male	control	White	0.149694	0.24803	0.881548	0.41343	-1.03638	0.457363	0.457843	1.36904	-1.5279	0.444973	0.121134	-0.595073	-0.906255	0.690537	0.658683	-0.0983157	0.743277	0.487134	0.0925306
CMC_HBCC_169	NIMH_HBCC	32	41.5	female	Schizophrenia	White	0.960963	0.573878	0.34057	-0.865444	-1.14477	2.0262	-1.36079	-0.0661145	-0.441236	-0.789727	-0.839595	1.1503	-0.974436	-0.121027	-1.68061	0.876501	-1.68369	-0.747551	1.16788
CMC_HBCC_070	NIMH_HBCC	75	20.5	male	Schizophrenia	Black or African American	0.252514	-0.3517	-0.561126	-0.565522	-0.843901	-0.702945	0.440875	1.3037	-0.20531	0.163792	0.148648	-0.787812	0.777418	-0.205317	0.263619	-0.111821	0.261179	-0.0816976	0.155333
CMC_HBCC_146	NIMH_HBCC	15	26	female	control	White	-1.57456	-0.65174	1.11384	2.91856	-0.12865	0.517261	0.969989	-1.5769	-0.0417247	1.58322	1.13739	-0.124299	-2.10949	1.38934	1.03469	-0.874316	2.01174	2.066	-0.939672
CMC_HBCC_362	NIMH_HBCC	44	34.5	male	control	Black or African American	0.0719079	0.527752	-0.120706	0.269823	-2.1117	-0.0717644	0.374547	1.22012	0.0373569	0.229949	-0.0684683	0.26971	0.558364	0.215552	0.538166	0.772746	0.215273	0.191688	0.759458
CMC_HBCC_381	NIMH_HBCC	50	17	male	Schizophrenia	White	-0.752607	0.546258	-0.459455	-0.661365	1.00435	0.493563	0.0758786	0.48169	0.151975	-0.784851	0.0756861	0.10261	0.974449	-0.920482	0.280078	1.50363	0.383069	-0.570397	0.798911
CMC_HBCC_179	NIMH_HBCC	48	31.5	male	Schizophrenia	Black or African American	0.241044	0.647715	0.0926813	-1.05347	0.709387	1.24793	1.01945	0.326779	-0.43426	-0.317504	-0.575991	-0.206085	-0.0371886	0.407915	0.114479	0.0401658	-0.290117	-0.384343	-0.0343371
CMC_HBCC_377	NIMH_HBCC	59	22	male	control	White	0.770711	-1.12384	-1.7081	0.319481	0.0914791	-0.375165	-0.662535	-0.808568	0.0117632	-0.38032	-0.403464	-0.525976	-1.8959	0.464365	-1.01968	0.709501	-1.91001	-0.226399	0.0731902
CMC_HBCC_112	NIMH_HBCC	18	43.5	male	control	White	-0.803201	1.91302	0.707914	0.617268	-0.24591	2.35469	0.681563	0.680786	-0.363334	0.129715	0.658982	-0.213226	-0.437863	0.576538	0.618054	0.845852	1.13087	0.862656	0.516649
CMC_HBCC_425	NIMH_HBCC	59	52.5	male	control	White	-0.613388	-1.4366	0.806857	0.313365	-0.0789259	-0.551044	-0.305563	-0.056445	0.220768	0.548306	-1.23904	-1.65623	-1.62277	1.25479	0.513341	-0.303239	0.299751	0.794371	-1.01089
CMC_HBCC_286	NIMH_HBCC	42	22	male	control	White	0.677656	-0.909229	0.377677	0.322009	-0.0975554	-1.16447	-0.451288	-0.413371	-0.0670422	0.2947	-0.317536	-0.87403	-0.367459	0.96577	0.081165	-0.599094	0.359257	0.951734	-0.567028
CMC_HBCC_269	NIMH_HBCC	48	33.5	male	control	Black or African American	-0.158743	-1.77352	-0.657351	-0.756664	-0.175317	0.0100894	-0.141673	1.16039	-0.780894	-0.470598	-1.60144	0.118709	0.465008	-1.65218	0.0496575	-1.23507	-0.403566	-1.14602	-1.80683
CMC_HBCC_459	NIMH_HBCC	35	31	female	Schizophrenia	White	1.70281	0.91777	-0.899072	-0.678408	1.13211	0.00674785	-0.555451	0.0991529	0.845419	-1.10037	-1.02006	1.69817	0.963706	0.71976	-2.33494	1.92405	-1.36952	-0.773752	0.997612
CMC_HBCC_162	NIMH_HBCC	35	44	male	Schizophrenia	Black or African American	0.27012	1.00745	-0.168229	0.0290959	1.80331	1.6278	0.846576	0.128766	0.558771	0.69566	0.199457	0.0295597	-0.438908	0.0232471	-0.559118	0.791806	-0.868811	-0.100421	2.22993
CMC_HBCC_239	NIMH_HBCC	81	43.5	male	Schizophrenia	White	1.5507	-0.167101	-0.0524815	-0.976538	0.8279	-1.54517	-1.45592	-2.48548	-0.549939	0.0558671	1.05261	0.0508499	-0.217119	0.354266	-1.67762	0.420678	-1.58067	-0.883528	0.852477
CMC_HBCC_293	NIMH_HBCC	16	17	male	control	White	0.1913	1.76547	-0.0987058	1.09957	-0.926012	1.56928	0.0536692	0.708408	3.01312	0.697011	2.03453	1.51831	1.07513	0.0870803	0.364953	2.08758	0.988286	0.4648	3.6407
CMC_HBCC_006	NIMH_HBCC	85	44	male	control	Black or African American	0.840025	0.633645	-1.08721	-1.36972	0.0412331	-1.11161	0.423159	0.204243	-1.11041	-0.101041	0.127814	-0.0857963	1.02461	0.240997	-0.573047	0.735503	-1.1683	-0.86655	0.761386
CMC_HBCC_355	NIMH_HBCC	56	44.5	male	Schizophrenia	White	1.26347	1.58007	0.357037	-0.597691	-0.156465	0.108903	-1.98953	0.118813	-0.673008	-0.887415	-1.26122	0.953314	0.595326	0.382163	-0.646292	1.71404	-0.939785	-0.0588235	1.14788
CMC_HBCC_378	NIMH_HBCC	51	20	male	Schizophrenia	Black or African American	0.0670146	0.249822	-0.222324	-0.2131	1.5661	0.485854	0.169116	0.101306	1.15576	-0.166984	-0.951765	-0.659635	-0.0716588	-0.774283	0.0604626	-0.0877046	-0.454575	-0.337662	-0.237779
CMC_HBCC_246	NIMH_HBCC	45	25	male	Schizophrenia	Black or African American	0.125639	-1.50936	-1.49729	-1.03774	1.01966	-1.99504	0.132126	1.77877	0.805583	-0.386293	-1.01972	0.284513	1.23051	-1.57975	-0.296896	-0.705555	-0.843057	-0.900916	-0.501684
CMC_HBCC_190	NIMH_HBCC	24	20.5	male	control	White	0.286311	0.651701	1.55879	1.93443	-1.79395	-0.514819	-0.611769	-2.5843	0.0559077	1.48936	0.67116	-0.385695	-1.52041	1.18751	1.05536	-0.0482505	1.5451	1.69982	0.138286
CMC_HBCC_407	NIMH_HBCC	54	53.5	male	Schizophrenia	White	0.40614	-1.27026	-1.07226	-0.357851	-0.183305	0.296537	0.262998	0.219424	1.00516	-0.620267	-1.29945	0.259254	-0.265899	-0.295915	-0.849427	-0.181125	-1.3272	-0.462515	-0.288841
CMC_HBCC_248	NIMH_HBCC	48	7	male	Schizophrenia	White	1.01735	-0.183071	0.266181	-0.0275095	0.424434	-2.06971	-0.594928	-1.12805	0.754984	0.92573	-0.513959	-0.912296	-0.966755	0.268531	-0.101366	0.418526	0.461839	0.898812	0.883842
CMC_HBCC_021	NIMH_HBCC	59	48	female	Schizophrenia	Black or African American	1.9237	1.1214	-1.45203	-2.13209	2.23564	0.0721694	-2.52708	-0.137777	-1.24925	-2.78786	-0.934177	2.0196	0.834903	-0.182452	-2.51649	1.51801	-1.09906	-1.03295	1.3801
CMC_HBCC_436	NIMH_HBCC	50	46.5	male	control	White	0.282815	0.810554	0.109239	0.132164	0.480182	-0.172953	0.047719	-0.204716	-1.19922	0.61825	0.655336	0.00772797	0.236388	-0.0337884	0.482362	0.494698	0.432086	0.666966	0.283474
CMC_HBCC_251	NIMH_HBCC	42	24.5	male	control	White	-0.584749	1.01918	0.611061	0.652806	-0.477135	0.126683	1.07107	-1.42696	-1.55016	1.07183	0.80282	-0.14769	-0.107457	0.437303	0.974007	-0.177303	0.873977	0.955044	0.0756941
CMC_HBCC_404	NIMH_HBCC	21	56	male	Schizophrenia	White	1.43362	-0.38579	-0.458582	0.489045	0.228539	0.530496	-1.63585	-0.345417	0.146509	0.229129	-0.247448	1.62832	-0.841504	1.49445	0.0534437	0.692193	-0.133664	0.707121	0.437374
CMC_HBCC_122	NIMH_HBCC	63	55	female	Schizophrenia	Black or African American	0.737992	0.342643	-2.77291	-1.76969	1.46903	-0.873438	-0.819796	-0.319572	-1.34192	-3.13045	-0.537876	-0.298334	-0.775684	-0.277287	-2.19694	1.26279	-2.33011	-2.81049	0.22716
CMC_HBCC_061	NIMH_HBCC	51	24	female	control	Black or African American	-0.257624	-1.02479	0.267495	-0.395815	-0.715294	0.674274	1.2823	0.641764	-0.783784	0.409897	-1.19127	-0.128073	-0.349528	-0.00239329	0.548299	-1.11386	0.155622	-0.139509	-0.915
CMC_HBCC_387	NIMH_HBCC	54	43	female	Schizophrenia	Black or African American	0.338473	0.796603	-1.23666	-1.97083	1.6327	-0.349561	-0.219873	1.28142	0.0540749	-1.63019	0.399815	0.387463	0.908919	-1.02882	-1.21076	0.910461	-1.26117	-1.93541	0.564776
CMC_HBCC_196	NIMH_HBCC	46	68	male	control	White	-0.895104	-1.02497	-0.45943	-0.373719	-0.358159	1.14266	0.0910133	1.82153	1.83977	-0.975227	0.346532	0.204022	0.620137	-1.46861	-0.0454247	-1.18312	-0.00788985	-0.643701	-1.13328
CMC_HBCC_242	NIMH_HBCC	62	46.5	male	control	White	0.365668	0.660021	-0.86858	-1.97043	0.224541	-0.216131	-0.167018	1.02277	0.140525	-1.40296	0.404021	-0.0984434	1.5842	-1.72949	-0.337934	0.45647	-0.0560442	-1.36717	0.112453
CMC_HBCC_062	NIMH_HBCC	20	14	male	control	Black or African American	-0.168853	-0.140444	-0.109276	0.255486	1.68359	0.825545	1.51865	0.877803	1.16615	0.387441	0.833193	0.19486	-0.308966	-0.63588	1.2381	-0.523144	1.43067	0.666146	-0.785097
CMC_HBCC_090	NIMH_HBCC	73	68.5	male	control	Black or African American	0.539037	-0.511702	0.10317	-0.388307	0.00483064	0.524423	0.310559	0.859	-0.726146	0.262109	-1.13436	0.0114517	-0.564828	-0.104302	-0.107259	0.42136	-0.756063	-0.930804	-0.0770376
CMC_HBCC_301	NIMH_HBCC	18	9	male	control	White	-1.2394	0.468315	1.5072	-0.247518	-1.4558	0.204327	0.271399	-0.120288	0.948441	0.484849	0.132374	0.0838718	-0.373419	-0.299741	0.590209	-0.724636	1.1895	0.794618	-0.655946
CMC_HBCC_326	NIMH_HBCC	55	31	male	control	White	-0.562122	-0.768914	0.504944	0.652215	-0.278649	-1.13977	0.635806	-0.622172	-0.423968	1.13997	-0.318889	-1.20221	-1.10392	0.242793	0.835926	-0.903013	0.886462	1.36055	-0.816669
CMC_HBCC_448	NIMH_HBCC	48	34	female	Schizophrenia	Black or African American	0.267816	0.546477	0.683889	-0.209005	-0.664463	0.467411	-0.105474	-1.10092	1.08489	0.0527979	-0.870431	-0.318144	-1.00928	0.416086	-0.451493	1.01941	-0.811561	0.0668936	0.731129
CMC_HBCC_344	NIMH_HBCC	41	19.5	female	control	White	-0.106128	0.337922	0.944345	0.253751	-0.179148	-0.127002	0.201927	-0.0501252	0.265114	0.263271	-0.576016	-0.529482	-1.16088	0.699537	0.308888	0.488121	0.779905	0.915231	-0.354264
CMC_HBCC_071	NIMH_HBCC	59	37	female	control	Black or African American	-1.07419	0.241619	0.595392	0.667429	1.44685	-0.83184	0.354726	1.54063	-1.57042	0.574817	-0.856599	-3.25152	-0.435932	0.197885	0.387695	0.407478	-0.56701	0.0727541	-0.59672
CMC_HBCC_157	NIMH_HBCC	66	24.5	male	Schizophrenia	White	-0.559159	-0.473495	-0.430937	-0.446592	-1.77898	0.116946	0.668809	0.547543	0.864291	-0.519978	-1.32942	-1.20288	0.6404	-1.78549	-0.175603	-0.743395	-0.320693	-0.681326	-0.806673
CMC_HBCC_363	NIMH_HBCC	40	12	male	control	White	-0.139384	-1.03035	-0.0011252	1.06605	-1.7654	0.248121	0.975766	0.765949	-0.73884	0.487932	-0.195676	-1.28754	-0.363385	-0.664835	0.855498	-1.04668	0.948093	0.563613	-0.907223

## Sheet: LIBD_szControl
individualID	newStudy	ageDeath	PMI	reportedGender	primaryDiagnosis	race	Astrocyte	Endothelial	IT	L4.IT	L5.ET	L5.6.IT.Car3	L5.6.NP	L6.CT	L6b	LAMP5	Microglia	OPC	Oligodendrocyte	PAX6	PVALB	Pericyte	SST	VIP	VLMC
CMC_HBCC_104	LIBD_szControl	42	27.5	male	Schizophrenia	White	0.339289	-0.904907	0.305342	0.157126	-0.119859	-0.00966373	-0.157278	-1.38726	-2.79438	-0.959734	-2.06936	-1.12813	-1.67319	-0.0515395	-0.765262	0.0574026	-0.920582	-0.0941044	-0.304823
CMC_HBCC_120	LIBD_szControl	43	31	female	Schizophrenia	Black or African American	0.328064	0.121174	0.40297	0.0980868	0.100228	0.00554557	0.236725	-0.105457	-0.186824	0.451675	-0.749496	-0.588757	-0.490893	0.466894	0.0325275	0.425102	-0.464666	0.261025	0.653364
CMC_HBCC_219	LIBD_szControl	60	57	female	Schizophrenia	Black or African American	0.345456	-0.808414	0.610696	-0.0666589	0.205503	0.149635	-0.133588	-0.516972	1.01943	0.505688	-0.410825	0.469555	-1.42571	-0.102631	0.186194	0.0595568	-0.426992	-0.190024	0.522
CMC_HBCC_247	LIBD_szControl	34	36	female	Schizophrenia	Black or African American	-0.474029	-0.100486	0.779755	0.210754	0.28305	0.483464	0.629754	0.586241	-1.14524	0.351222	0.5769	-0.390137	-0.050413	0.352783	0.442719	0.077491	0.838489	0.448148	-0.0677719
CMC_HBCC_251	LIBD_szControl	42	24.5	male	control	White	-1.16924	0.0792893	1.08752	0.913338	-0.676731	0.0707377	0.738791	0.0744971	-0.983876	0.744317	0.711241	-0.744425	-1.3311	0.497904	0.5806	-0.334801	0.676002	0.926892	-0.482262
CMC_HBCC_256	LIBD_szControl	81	7.5	female	Schizophrenia	White	1.15965	0.732597	0.342414	-0.0108477	1.44738	-0.125165	0.22974	0.186276	-0.475952	0.486221	0.433685	0.488991	0.521589	0.909819	0.272874	0.905991	0.526606	0.500619	0.842954
Br1688	LIBD_szControl	52	51	male	Schizophrenia	Black or African American	-0.0200511	0.223497	0.485758	0.465801	-0.175596	0.358285	0.451297	0.654237	-0.947396	0.730035	0.564073	-0.374092	-0.818295	0.900105	0.575911	-0.0974281	0.504979	0.657361	0.0657164
CMC_HBCC_255	LIBD_szControl	41	34.5	male	Schizophrenia	White	-0.586835	-0.306583	0.207135	0.00060723	0.123888	0.451071	0.401303	0.621552	0.471383	-0.40152	0.481169	0.527475	0.374462	-0.531447	0.361086	-0.692523	-0.26141	-0.377983	-0.878694
CMC_HBCC_072	LIBD_szControl	58	23.5	male	Schizophrenia	Black or African American	-0.0995634	-0.662365	0.124191	0.162853	0.0708492	-0.10363	-0.129204	0.323011	-0.0298073	-0.0857175	-1.14119	-0.886587	0.88395	0.435438	0.0859792	-0.502908	-0.101421	-0.0284876	-0.770324
CMC_HBCC_076	LIBD_szControl	67	34	female	control	Black or African American	-1.41159	-0.0858732	-0.252434	-0.283216	0.0230754	0.468098	0.717026	0.909541	1.41414	-0.12993	0.206639	-0.000629295	1.40886	-0.880708	0.329048	-0.419107	0.463957	-0.476856	-0.506893
Br1157	LIBD_szControl	60.7	20	male	control	Black or African American	-0.84093	-0.370577	0.30277	0.47248	0.411115	0.405244	0.566263	0.846752	0.461886	0.621214	0.0420354	-0.123834	0.292988	0.0254974	0.744164	-0.537854	0.8227	0.588762	-0.430146
CMC_HBCC_230	LIBD_szControl	78	21.5	male	control	White	0.171874	0.0814942	0.372198	-0.0137422	-1.1328	0.231264	0.0656104	0.690489	0.85928	0.561716	-0.0229474	0.25632	0.223018	-0.29302	0.513794	-0.259672	0.127857	-0.0815743	0.395597
Br1648	LIBD_szControl	48.1	16.5	female	Schizophrenia	White	1.84387	3.26562	-2.10725	-1.2092	2.29988	-1.65323	-2.21154	-1.57105	1.84927	-2.38666	2.31595	1.89281	1.33632	-0.881372	-2.49464	3.84192	-2.12221	-1.60761	3.44899
CMC_HBCC_245	LIBD_szControl	43	7	male	Schizophrenia	Black or African American	0.563632	0.598081	-0.0521042	0.354549	1.71344	-0.147748	-0.248409	0.116894	0.945103	0.0442042	1.27564	-0.200611	1.00341	0.151972	0.15243	0.723636	-0.0935695	-0.0827912	1.04603
CMC_HBCC_080	LIBD_szControl	51	22.5	male	control	Black or African American	-0.733784	-0.17618	0.812274	0.516439	-0.438585	0.302717	0.369819	0.0888619	-0.327824	0.484809	0.0684462	-0.514528	-0.198683	0.514664	0.486526	-0.204678	0.0851464	0.374612	-0.249116
Br1764	LIBD_szControl	56.1	23.5	male	control	White	-0.775508	-0.0315818	0.389328	0.257007	-2.04404	-0.755272	0.14462	-0.219007	-0.783741	0.159987	0.634923	-1.18997	-0.0173017	0.247713	-0.219274	0.193992	0.617786	0.340079	-0.0542642
CMC_HBCC_028	LIBD_szControl	40	31.5	male	control	Black or African American	0.582324	0.191148	0.352492	0.400962	-0.978744	-0.0146993	0.569585	0.335484	-0.595977	-0.111126	-0.669468	-0.376155	-0.106353	0.561365	-0.131643	0.429339	0.35779	-0.135385	0.00724858
CMC_HBCC_186	LIBD_szControl	31	31.5	male	Schizophrenia	White	-0.0996242	-0.230535	0.303819	0.668907	-0.552968	-0.313341	0.646276	-0.216346	-0.0548671	0.648992	0.890093	-0.386153	-0.765883	0.940675	0.742866	-0.5973	0.767476	0.635275	-0.516874
CMC_HBCC_246	LIBD_szControl	45	25	male	Schizophrenia	Black or African American	0.748084	-0.766608	0.491809	-0.219174	0.427281	-0.829048	-0.22657	0.311102	-0.811642	0.291823	-1.20614	-0.553234	-0.83481	0.936539	0.171577	-0.244585	-0.435264	0.107297	-0.224298
CMC_HBCC_276	LIBD_szControl	59	21.5	female	Schizophrenia	Black or African American	0.274634	0.488359	0.217204	0.178188	0.782567	-0.0785417	0.788515	0.719127	-1.83433	0.401394	0.879663	0.030701	0.520602	0.283336	0.255308	0.364705	0.347206	0.521619	0.375322
CMC_HBCC_043	LIBD_szControl	62	76	female	Schizophrenia	Black or African American	-1.7181	-0.900121	-0.535862	0.0204712	1.29794	-1.26219	1.30751	-0.202033	-1.77585	0.0836181	0.590815	-1.15662	0.226398	-0.561273	0.232058	-0.847438	-0.156253	-0.0781006	-1.49499
CMC_HBCC_044	LIBD_szControl	41	14.5	male	control	Black or African American	0.760747	-0.347791	0.00445553	0.177854	0.59071	0.414674	0.242077	0.265698	0.145509	0.322686	-0.0320053	0.220269	0.595084	0.539097	0.388765	-0.324062	0.0512429	-0.363485	-0.333121
CMC_HBCC_216	LIBD_szControl	37	30.5	male	Schizophrenia	Black or African American	1.21732	0.698937	0.147551	0.0575332	0.344544	0.0110335	-0.597904	-1.38542	0.172964	-0.54532	0.219858	1.0025	0.31598	0.923292	-0.664979	0.914939	-0.399331	-0.0943066	0.638523
Br1568	LIBD_szControl	39.6	49	male	control	White	-1.62927	-0.0156781	0.74748	0.351727	-1.0913	0.704766	0.642674	0.755886	0.507416	0.313526	-0.354833	-0.743046	-1.34557	-0.445366	0.583839	-0.834461	0.320389	0.634735	-0.973434
CMC_HBCC_222	LIBD_szControl	43	39	male	Schizophrenia	White	0.600103	-0.0492664	0.0337243	-0.303123	0.514468	0.494787	0.407469	0.427621	0.0248611	-0.443488	0.31015	0.0459467	0.424749	-1.2235	-0.323378	-0.376481	-0.564591	-0.500427	-0.155126
CMC_HBCC_250	LIBD_szControl	54	50	female	Schizophrenia	Black or African American	0.263333	0.689256	0.219431	-0.518641	1.59347	0.604223	0.800807	0.486709	0.147327	0.243081	0.600199	0.434254	0.119039	0.239823	0.112443	0.436822	-0.376084	-0.0332512	0.541022
CMC_HBCC_264	LIBD_szControl	48	44	male	Schizophrenia	Black or African American	0.393771	1.04268	0.360573	0.43445	0.740342	-0.361864	0.335581	-0.607196	-1.23913	0.34677	1.17771	0.690996	0.140444	0.518865	0.514895	0.79587	0.259112	0.286821	0.564022
CMC_HBCC_077	LIBD_szControl	46	43.5	male	Schizophrenia	Black or African American	0.19961	-0.283255	0.332079	0.814617	-0.721815	-0.369806	0.209971	0.197525	0.766786	0.678612	-0.443402	0.0762277	0.0551195	0.375366	0.629127	-0.695196	0.235729	0.692233	-0.192497
Br1142	LIBD_szControl	33	43	male	control	Black or African American	0.897933	-0.0721888	0.526448	-0.103938	-1.33826	0.0795728	0.0997735	-0.136464	-1.48644	0.768271	0.386905	0.118539	-0.963137	1.55942	0.831374	-0.166256	0.375353	0.839682	-0.257879
Br1221	LIBD_szControl	41.2	32	female	control	Black or African American	-0.255343	-0.435248	-0.116406	0.61861	0.532716	0.322126	0.585596	0.893904	-1.09064	0.319107	-0.294409	0.0138245	-0.427988	0.539927	0.525342	-0.617362	0.365058	0.541883	-0.650237
CMC_HBCC_134	LIBD_szControl	65	33	male	Schizophrenia	Black or African American	0.227233	1.74499	-0.0741223	-0.171851	0.282445	-0.262565	0.0560315	-1.15043	-0.737134	0.606676	-0.501064	1.28923	-0.144463	0.282443	0.615018	1.72575	0.15503	0.765973	1.02913
CMC_HBCC_135	LIBD_szControl	41	18	male	control	White	-1.0827	0.283601	0.729952	0.960173	-1.28108	-0.200226	0.423029	0.0177683	-0.578934	1.07065	0.254134	-0.636684	-0.892275	0.700627	0.581674	-0.46316	0.64852	0.936374	-0.40111
Br1678	LIBD_szControl	42.7	21	male	Schizophrenia	White	-1.66088	-1.82301	0.58549	0.853897	-1.37659	0.441432	0.416125	-0.139156	0.41601	-0.285478	-1.75797	-0.983539	-0.709778	-0.295577	0.0442388	-0.614489	0.161774	0.118228	-1.29343
CMC_HBCC_042	LIBD_szControl	22	54.5	male	control	Black or African American	-1.50137	-0.393129	0.467923	0.54904	-0.0829611	0.943085	1.04038	1.0263	1.13362	0.498196	0.544964	-0.132377	-0.22626	-0.900657	0.660114	-0.902915	0.628387	0.288158	-1.00767
CMC_HBCC_050	LIBD_szControl	30	32.5	female	control	Black or African American	-1.20106	-0.734942	0.806837	1.06744	-0.968307	0.571092	0.341176	0.467916	-1.2281	0.776602	-0.929187	-2.19271	-1.91437	1.2173	0.72031	-0.643758	0.720716	1.0314	-1.11187
CMC_HBCC_092	LIBD_szControl	48	16	female	control	Black or African American	-0.912854	-0.0120985	0.312794	0.997381	-0.702561	0.322522	0.154084	0.743625	-0.907617	0.529107	0.560619	-0.369323	0.677707	-0.0025808	0.521496	-0.392919	0.60464	0.587617	-0.0651144
CMC_HBCC_226	LIBD_szControl	27	14	male	control	Black or African American	0.154219	-0.944315	0.287167	0.439531	0.205026	0.678357	0.722466	1.07004	-0.082707	0.332037	-0.0345695	-0.0293598	0.0406294	0.252794	0.681088	-0.773004	0.9676	0.18202	-0.692255
CMC_HBCC_096	LIBD_szControl	54	24	female	control	Black or African American	-0.0656699	-0.027065	0.386763	0.392855	0.180079	0.305527	0.703972	0.721656	-0.299267	0.520764	0.476886	-0.14293	-0.0692144	0.574743	0.570894	-0.0827711	0.364119	0.441498	-0.347281
Br1228	LIBD_szControl	49.7	50.5	male	control	Black or African American	0.0641884	-0.645555	-0.643975	-0.576276	0.590979	-0.478637	-0.35864	-0.709323	0.350825	-0.490398	-1.67358	1.63917	-0.44025	-1.39109	0.276835	-0.410869	-1.38355	-0.790042	-0.931562
CMC_HBCC_212	LIBD_szControl	31	34.5	male	control	Black or African American	0.493093	-0.531413	0.176326	0.091901	0.963152	-0.0744708	-0.140664	0.188155	-0.800423	0.348857	-1.0562	0.559806	1.70126	0.189865	0.0384024	-0.603518	0.228941	0.0337257	-0.122986
CMC_HBCC_215	LIBD_szControl	42	47.5	male	Schizophrenia	White	1.25223	-0.87815	0.203202	0.0126088	0.613832	0.179188	-0.375201	-0.776092	-0.0130732	-0.71952	-1.21981	0.668623	-0.406307	-0.226315	-0.0301859	-0.0794392	-0.548897	-0.644094	-0.0947448
Br1288	LIBD_szControl	47.5	57	male	control	White	-0.910379	0.0305902	0.265123	0.180692	-0.403189	0.583865	0.679994	0.866606	0.96583	0.789789	0.332319	0.0669666	-0.215022	0.129649	1.11996	-0.567565	0.326054	0.685927	-0.707541
CMC_HBCC_196	LIBD_szControl	46	68	male	control	White	-1.15689	-0.520083	-0.0742705	0.0973447	-1.71791	-0.526997	-0.286825	0.0808784	0.802596	-0.347097	0.460964	-0.369791	1.47178	-0.138064	-0.152408	-0.335996	0.237243	-0.0446401	-0.58414
Br1595	LIBD_szControl	54.5	13.5	female	Schizophrenia	White	1.56054	1.20621	-3.22952	-3.58775	-1.55328	-3.96684	-4.05606	-2.9102	-1.79079	-3.50939	-0.458897	-0.634701	-0.911274	-2.12368	-3.77718	0.947757	-3.5294	-3.47389	0.9218
CMC_HBCC_252	LIBD_szControl	68	45	male	Schizophrenia	White	1.78581	2.28874	-0.450718	-0.581437	1.47984	0.0366111	-0.897887	-0.347766	-0.102291	0.25557	2.00575	1.35263	0.929902	-0.0293785	-0.35506	2.23772	-0.706047	-0.298925	2.8514
CMC_HBCC_155	LIBD_szControl	51	58	male	control	Black or African American	-0.355331	-0.539101	0.310524	0.169394	1.07056	0.034072	0.435265	0.596176	-0.658296	0.551952	-1.01589	-0.174283	0.181075	0.808605	0.464895	-0.232353	-0.0198606	0.572782	-0.537529
Br1550	LIBD_szControl	20.8	32	male	control	White	-1.88636	-0.784269	0.468436	1.11404	-0.552467	1.22763	0.547042	0.922159	1.72803	0.347738	-0.520121	-0.313309	-0.950542	0.0925139	0.755612	-0.973129	1.11352	0.692978	-1.34867
CMC_HBCC_265	LIBD_szControl	50	22.5	male	control	White	-1.35493	-0.40761	0.619366	-0.095802	-1.30459	0.264984	0.291421	0.550374	-0.93682	-0.0144397	-0.267221	-0.399029	0.416033	-0.254437	0.101773	-0.155022	0.566686	0.225048	-0.605943
CMC_HBCC_274	LIBD_szControl	31	25	male	control	White	-1.80279	0.264021	0.802736	0.804221	-0.399353	0.803672	0.354832	0.153324	-0.587722	0.42715	0.34722	-0.350083	-1.18834	0.171009	0.480053	-0.838372	0.500683	0.826983	-0.919177
CMC_HBCC_103	LIBD_szControl	26	25	female	control	Black or African American	0.499377	0.0320843	0.386086	1.90573	1.94974	0.0870616	0.727655	-0.754683	-0.983349	0.33258	-0.0927409	0.021561	-1.38094	1.22274	0.582283	0.161875	0.455635	0.859557	0.0411502
CMC_HBCC_179	LIBD_szControl	48	31.5	male	Schizophrenia	Black or African American	0.475154	0.113481	0.164052	-0.52637	-0.0416744	0.864542	0.246891	0.642187	0.126969	0.0407649	-0.557199	0.496207	0.402271	-0.267764	0.132948	-0.163501	-0.0443258	0.00570394	0.127983
CMC_HBCC_231	LIBD_szControl	71	25	female	control	Black or African American	0.333482	0.161207	0.137413	-0.697458	0.405494	0.749746	0.180279	0.896342	0.193841	0.0522509	0.279318	0.617292	0.0771231	-2.41297	0.357017	-0.196771	-0.144611	-0.565085	0.296865
CMC_HBCC_188	LIBD_szControl	30	9.5	female	control	White	-1.60228	-0.461973	0.589079	-0.0661181	-0.7631	0.78191	0.510481	0.686668	-0.227477	0.102098	-0.862221	-1.22075	0.0295923	-0.528712	0.662741	-1.05814	0.59134	0.305491	-1.01738
Br1590	LIBD_szControl	83.4	18	male	Schizophrenia	Black or African American	2.25182	2.72644	-2.02167	-2.15622	0.21864	-1.418	-2.75576	-1.64032	0.43668	-2.36414	0.244128	1.69335	0.585795	-2.75646	-2.62277	2.06446	-2.6165	-3.37804	2.34968
CMC_HBCC_227	LIBD_szControl	47	22.5	male	Schizophrenia	Black or African American	-0.454887	-0.709679	1.05098	0.0384314	0.301308	0.276288	0.15998	-0.556484	-0.122739	0.0554627	-1.9961	-0.611911	-1.6128	0.366173	0.430525	-0.419116	-0.229523	0.430419	-0.815623
Br1649	LIBD_szControl	46.9	67.5	male	control	White	-1.73463	-2.16166	0.618367	-0.291422	-0.523417	0.275194	0.720121	0.364527	-0.191689	0.115332	-0.513152	-1.8651	-1.35309	-0.203817	0.332164	-1.21343	0.08245	0.498928	-1.9184
CMC_HBCC_214	LIBD_szControl	66	32	female	Schizophrenia	Black or African American	1.23936	0.731256	0.500284	-0.855569	1.16917	0.400151	0.000157135	-0.00434204	-1.12399	0.674319	-0.325163	0.93442	0.0962783	0.600738	0.119839	0.606757	-0.356655	0.108447	1.02112
CMC_HBCC_070	LIBD_szControl	75	20.5	male	Schizophrenia	Black or African American	0.517596	-0.0157942	0.369538	-0.267313	0.262661	-0.167358	0.730174	0.416618	-0.551158	0.73978	0.529388	0.0947846	0.855131	0.528916	0.519241	-0.180497	0.185447	0.554166	0.297469
CMC_HBCC_052	LIBD_szControl	21	28.5	male	control	Black or African American	1.50686	1.29816	-0.450873	-0.688787	-0.413147	-0.480358	-0.0340246	-0.548869	1.19227	-0.398123	-0.150753	1.93862	0.373951	1.37727	-0.204239	1.04894	0.0975029	0.029212	0.723868
CMC_HBCC_065	LIBD_szControl	40	25	female	control	Black or African American	1.04574	1.92975	-2.24979	-1.43321	1.18911	-1.8625	-2.49058	-0.85924	2.09847	-1.8544	-0.617837	2.70579	2.82729	-3.09046	-1.89251	1.22344	-1.40061	-2.12053	1.30314
CMC_HBCC_217	LIBD_szControl	56	15	female	Schizophrenia	White	0.588909	-0.172921	0.603916	0.0698268	2.25417	-0.297869	0.312011	0.369812	-1.15798	0.287456	-0.977315	-0.663598	-0.954368	0.279738	-0.0938043	-0.13686	-0.464703	0.221387	0.432818
CMC_HBCC_059	LIBD_szControl	26	40	female	control	White	-1.4007	0.135586	0.129989	0.185877	0.282245	0.727624	0.703007	0.726926	1.3701	0.421954	0.954217	0.441927	1.02807	0.10662	0.714346	-0.520194	0.929983	0.506119	-0.590517
CMC_HBCC_260	LIBD_szControl	71	29.5	male	Schizophrenia	Black or African American	0.883642	1.84983	-0.197173	-0.257222	2.09381	0.111499	-0.433844	-0.226511	1.35216	-0.531109	0.550452	1.40493	0.994266	-0.856597	-0.728319	1.72225	-0.969263	-0.708268	1.78164
Br1017	LIBD_szControl	48.4	23.5	female	control	Black or African American	0.634156	1.93672	-6.15397	-2.91226	0.340751	-4.01344	-3.93444	-3.04958	-0.414262	-3.97513	-1.52086	-0.377568	2.89577	-1.08693	-3.7329	1.28361	-2.46149	-4.63124	0.698631
Br1624	LIBD_szControl	72.8	88	female	Schizophrenia	White	-1.48878	-1.19612	-1.64054	-3.16628	-0.0646545	-1.06609	-2.06604	-2.02994	0.818649	-2.33049	-2.38915	0.22478	-0.870301	-3.81215	-1.99648	-0.00428254	-2.006	-2.17378	-1.29331
Br823	LIBD_szControl	50	10.5	female	control	Black or African American	1.03244	3.23305	-3.83596	-2.12507	-1.26466	-2.77398	-3.2975	-3.42702	0.0621586	-2.80677	-0.460572	-0.0729303	1.016	-1.90284	-3.19543	1.98393	-2.05941	-1.74191	1.79035
Br1464	LIBD_szControl	55.7	77.5	female	Schizophrenia	Black or African American	0.655805	-0.6662	-5.48986	-3.15254	-6.29388	-5.84571	-5.94694	-4.32667	-4.24186	-6.36837	-3.34973	-4.34666	-1.28787	-2.5371	-5.41382	0.0836519	-4.39932	-5.24283	-1.07143
Br1105	LIBD_szControl	44.1	89.5	female	control	Black or African American	1.49316	0.182735	-1.53567	-1.41385	-1.85925	-2.94543	-2.52488	-2.47723	1.46419	-1.43663	-1.45571	0.772211	-1.48702	0.080428	-2.60723	2.32029	-2.8624	-1.55682	1.15445
Br1285	LIBD_szControl	58.2	53	male	control	Black or African American	0.425701	0.301072	0.0298704	-0.460366	0.151383	0.236804	0.000461406	0.10145	-1.4889	-0.0908481	0.561273	0.301681	0.131547	-0.293308	0.0921694	0.235592	-0.38603	-0.389455	0.30737
CMC_HBCC_140	LIBD_szControl	28	19	male	control	White	-1.60433	-0.520116	0.431747	0.577518	-0.731219	0.251546	0.408329	1.04299	0.947015	0.373431	0.389195	-0.889589	-0.35903	-0.516013	0.14043	-1.23114	0.447196	0.659705	-0.904381
Br1446	LIBD_szControl	34.4	29.5	male	control	White	-0.873315	-0.0472191	0.283557	0.207258	-0.594398	0.542389	0.505478	0.973131	0.0494602	0.50946	0.16694	-0.20654	-0.182623	0.0272038	0.689104	-0.895592	0.603166	0.514346	-0.547934
Br914	LIBD_szControl	19.7	19	female	control	Black or African American	-2.78579	0.0870651	1.04329	1.19987	1.10628	0.716525	1.19416	1.00461	-0.0236045	-0.335899	1.1574	-1.22353	-1.38288	-0.981652	-0.458392	-0.943059	0.525208	0.375964	-1.01768
Br1306	LIBD_szControl	21.5	15	male	control	Black or African American	0.372883	-0.720829	0.391425	0.807305	-1.88279	0.98723	0.0491332	0.876783	-0.00254587	0.577389	0.00301401	0.175389	-0.871083	0.983425	0.479027	-0.78622	1.15692	0.699297	-0.392574
Br1356	LIBD_szControl	49.2	28	male	control	White	-1.38837	-0.724326	0.343714	-0.0974125	-1.67875	0.320063	0.242098	0.97174	0.355397	0.814065	0.122635	-0.366533	-0.101125	0.174883	0.709057	-1.15457	0.806225	0.728614	-1.1619
CMC_HBCC_142	LIBD_szControl	45	17.5	female	Schizophrenia	Black or African American	-0.016598	-0.629623	0.488099	0.233086	-0.0024096	0.858105	0.627279	0.504397	-0.31654	0.698244	-1.04838	-0.37907	-0.458657	0.235674	0.736541	-0.653391	0.475546	0.373365	-0.510546
Br859	LIBD_szControl	52.1	19.5	male	control	Black or African American	-1.00702	-1.86097	0.535854	0.499744	0.998394	-0.51037	0.374053	-0.181913	-1.54105	-0.077828	-1.88066	-1.32665	-1.66753	-1.11179	0.250088	0.0272711	-0.79896	0.219829	-1.09219
CMC_HBCC_040	LIBD_szControl	18	14.5	male	control	Black or African American	0.385911	0.356896	0.176101	0.953484	-0.197776	0.784283	0.178895	0.767767	-0.242343	0.866675	1.15988	1.03614	0.914001	1.05213	0.803814	-0.506968	1.19457	1.25759	0.264924
CMC_HBCC_060	LIBD_szControl	57	24	male	control	White	-0.482566	0.0259023	0.165877	0.368438	-0.262402	0.743997	0.709112	0.984244	-0.0646058	0.912976	0.444764	0.0586059	0.216503	-0.0945431	0.702388	-0.732346	0.375128	0.30487	-0.474464
CMC_HBCC_087	LIBD_szControl	18	11.5	male	control	Black or African American	-1.1344	-0.00191668	-5.82254	-1.85666	0.978734	-3.64117	-2.95061	-1.19402	0.210961	-2.73691	3.13268	1.45135	3.72081	-5.34752	-2.69866	-0.652414	-1.76686	-3.83301	0.0971581
Br1183	LIBD_szControl	26.1	29.5	female	Schizophrenia	White	0.265058	-0.0441583	0.615231	0.60165	0.383896	0.972114	0.0367507	0.23124	0.172552	0.752654	0.116517	0.216686	-0.300452	0.604696	0.327882	-0.115985	0.709549	0.731061	-0.0168291
CMC_HBCC_122	LIBD_szControl	63	55	female	Schizophrenia	Black or African American	1.14896	1.41314	-0.484823	-0.817493	0.670052	-0.847695	-0.722376	-1.5302	-3.48542	-1.82294	-0.0878277	-0.0536245	-0.496857	-0.631258	-1.25224	2.02987	-1.40001	-1.89612	1.30522
Br1358	LIBD_szControl	43.4	48	male	Schizophrenia	Black or African American	-0.260811	-1.58857	0.53175	-0.218794	-0.0576928	0.0419425	-0.122833	-0.524313	-0.0116034	0.156133	-0.67904	0.415152	-1.08504	0.369292	0.405426	-0.678322	-0.7656	0.207206	-1.0326
Br1383	LIBD_szControl	59	13.5	male	Schizophrenia	White	0.273957	-0.164273	0.0776403	0.681635	0.226273	-0.0391637	0.298567	0.802465	0.669673	0.534475	0.794722	-0.256297	0.774184	0.768987	0.735161	-0.294512	1.24806	0.681517	-0.270276
Br1420	LIBD_szControl	80.2	17.5	female	Schizophrenia	Black or African American	0.862544	3.66841	-3.38933	-1.70529	0.0319448	-2.0178	-2.20077	-1.75826	0.286085	-1.70713	1.64541	1.91966	2.35201	-2.24721	-1.65067	2.93734	-1.3862	-2.68557	2.76386
Br885	LIBD_szControl	19.9	21.5	male	control	Black or African American	-0.274741	-0.185315	-0.0492992	0.753409	-0.411388	1.09219	0.957342	0.898772	1.12247	0.752968	0.889808	0.126909	0.546789	-0.150316	0.713534	-0.92322	1.03834	0.680125	-0.363069
CMC_HBCC_024	LIBD_szControl	25	43	male	Schizophrenia	White	0.0224093	0.362571	0.269061	0.168682	-0.799191	-0.196924	0.00923182	-0.11447	-0.958315	0.810611	1.18874	0.412225	0.133727	0.75278	0.699164	-0.231216	0.693644	0.84403	-0.0795444
Br1370	LIBD_szControl	30.9	41	male	Schizophrenia	White	-0.85877	-0.824907	0.592624	0.562056	-1.29379	0.12695	0.887761	-0.237477	0.676537	0.782028	-0.541329	-0.690099	-1.20435	0.400519	0.746695	-0.630946	0.138695	0.4467	-0.808172
Br1458	LIBD_szControl	34.2	13.5	male	control	White	-1.15509	-0.254098	0.505037	0.529907	0.0718671	1.00216	0.333283	0.577551	0.99808	0.0129048	1.35279	-1.59728	-0.247025	-0.543264	0.453061	-0.377532	0.491632	0.264189	-0.0726931
Br1498	LIBD_szControl	90	32.5	female	Schizophrenia	White	1.64424	2.36412	-0.619417	-0.47711	0.672865	-0.441104	-0.732225	-1.32888	-0.484511	-0.308442	2.20371	0.180286	-0.144916	0.338612	-0.218284	1.72884	-0.972839	-0.492248	2.23334
CMC_HBCC_192	LIBD_szControl	19	9.5	female	control	White	-0.244247	-0.103887	0.110632	1.0149	0.273318	0.919878	0.523128	0.670085	1.01505	0.373575	0.326584	0.451716	0.61765	-0.062	0.651768	-0.626465	1.13439	0.637724	-0.0320684
Br909	LIBD_szControl	57.8	45.5	female	control	Black or African American	1.38051	2.7569	-2.73795	-0.285609	-0.143057	-2.69929	-3.05368	-1.02414	-1.37668	-2.12975	0.415344	-0.139435	0.0644872	-0.185436	-2.96715	2.24596	-3.00268	-2.99118	2.31182
Br1235	LIBD_szControl	48.3	32.5	female	Schizophrenia	Black or African American	0.135019	0.188713	0.180387	-0.142608	0.732754	0.0414381	0.358945	0.26075	0.042659	0.240665	0.624711	-0.153855	0.866982	-0.0446894	0.180525	0.200613	-0.645791	-0.297941	0.460343
Br1321	LIBD_szControl	57.1	24.5	female	Schizophrenia	Black or African American	1.25049	1.25308	0.202906	-0.939453	1.31607	-1.54377	-0.641422	-0.747468	-1.2432	-0.344535	-0.733358	0.284182	-0.585744	0.0842218	-0.726455	1.30808	-0.750687	-0.229437	0.553874
Br942	LIBD_szControl	61.9	19.5	male	control	White	0.996318	0.180671	0.64563	-0.257195	0.499121	-0.641324	0.0354088	-0.200093	-0.235514	-0.499799	0.471126	0.0018703	0.810861	0.00881275	-0.0335904	0.231789	-0.512738	-0.344864	0.502694
CMC_HBCC_073	LIBD_szControl	49	72	female	Schizophrenia	Black or African American	1.42323	0.936722	0.190588	-0.020221	3.04923	0.195958	-0.566065	-0.837968	-0.751114	-0.217351	0.641862	1.05905	0.249396	0.39969	-0.770419	1.73067	-1.22446	-0.503525	2.01414
Br1191	LIBD_szControl	36.5	36.5	male	control	Black or African American	0.710043	0.231041	0.353936	0.640183	0.523622	0.227868	0.259492	0.44561	-0.52306	0.93958	0.561562	0.362322	0.0899847	0.531281	0.517227	-0.0944201	0.204752	0.38729	0.679578
CMC_HBCC_101	LIBD_szControl	61	19.5	male	control	White	-0.392716	0.70263	-0.0431158	0.612795	-0.924328	0.0577132	0.214632	0.461741	-0.7131	0.777326	1.47801	0.0181436	1.47639	-0.258243	0.620902	0.0780539	0.387759	0.561054	0.751447
CMC_HBCC_107	LIBD_szControl	41	45.5	female	control	Black or African American	-1.74279	-0.332143	0.37532	0.911851	-0.136095	0.386479	0.820209	0.358874	-0.179264	0.62036	0.18172	-1.64397	-0.0162938	-0.5883	0.309416	-0.552199	0.548029	0.685129	-1.14139
CMC_HBCC_112	LIBD_szControl	18	43.5	male	control	White	-2.077	0.154731	0.357537	1.08965	-0.847338	1.22926	0.701546	0.569143	-0.36414	0.854063	0.359162	-0.355853	-0.752919	-0.0919132	0.710801	-0.676535	0.602495	1.04417	-0.689471
CMC_HBCC_125	LIBD_szControl	38	38.5	female	control	Black or African American	-0.546255	-0.768042	0.21552	0.163218	0.470049	1.31148	0.512067	1.28656	0.555791	0.571855	-0.853029	-0.0405806	-0.367441	-0.408822	0.508725	-1.17457	0.44733	0.378272	-0.926207
CMC_HBCC_110	LIBD_szControl	46	16	male	control	White	0.224625	-0.133155	0.382922	0.654529	0.0403396	-0.120346	0.250604	0.830634	0.0216592	0.954441	0.527611	0.210985	0.0464553	0.911956	0.573531	-0.589935	0.607693	0.86823	-0.0991542
Br1276	LIBD_szControl	24.2	43.5	male	control	Black or African American	-0.23791	-0.597752	0.187612	0.342615	0.463273	1.03707	0.771298	1.21006	0.251648	0.50347	-0.171134	0.159371	0.376025	0.27926	0.415993	-1.06341	0.682198	0.445731	-0.593212
CMC_HBCC_177	LIBD_szControl	38	41	female	control	White	-0.120305	-0.746456	0.0827068	-0.507492	-1.5398	0.823532	0.508703	0.756142	0.800306	0.259312	-0.219321	0.0172432	0.169031	-0.485254	0.779663	-0.791338	0.408189	-0.0167628	-0.809028
CMC_HBCC_062	LIBD_szControl	20	14	male	control	Black or African American	-0.374622	0.16214	0.211267	0.716177	1.00533	0.803221	1.20109	0.782444	0.957174	0.793131	1.06883	0.0372784	-0.123928	0.493623	0.882512	-0.473254	1.33256	1.03622	-0.218781
CMC_HBCC_084	LIBD_szControl	36	32	female	control	Black or African American	-0.827345	-0.0917601	0.668667	1.12351	-0.529785	0.708614	0.59155	0.689322	-0.429574	1.02094	-0.739064	-0.18601	-0.416644	1.39433	0.68802	-0.525864	0.861894	0.921348	-0.448596
CMC_HBCC_088	LIBD_szControl	30	32.5	male	control	Black or African American	-1.67534	-0.284142	0.384704	0.950413	-0.406557	0.15132	0.912939	0.650476	1.01354	-0.0307597	0.200912	-0.87264	-0.268108	-0.224627	0.266049	-0.630973	0.946305	0.42364	-0.976968
Br1167	LIBD_szControl	45.9	26.5	male	control	Black or African American	0.254968	-0.233784	0.103161	0.109213	-0.112285	0.196963	0.191042	0.901951	-0.644022	0.333415	-0.71809	0.0639005	1.11368	0.323102	0.293596	-0.511425	0.196678	0.125644	-0.0891951
Br1297	LIBD_szControl	62.7	37	male	control	Black or African American	0.251783	0.283665	-0.343367	0.0634391	-0.654534	-0.336372	0.369717	0.572892	-1.03309	0.333536	0.92688	0.25402	0.907007	-0.60222	0.434151	-0.394841	0.0556993	-0.270984	0.062492
CMC_HBCC_100	LIBD_szControl	27	19.5	male	control	White	-0.000409298	-0.303233	0.440775	0.412574	0.45068	1.01734	0.749239	0.327112	-0.733929	1.03341	0.441079	-0.0898975	-1.01303	0.696986	0.977357	-0.806031	0.971799	0.887564	-0.184512
Br1304	LIBD_szControl	58.6	64	male	control	White	-1.39623	-0.279711	0.395423	0.0277701	-1.75489	0.527015	0.757183	0.349764	0.252452	0.227724	-0.237018	-0.659603	-0.51172	-0.81412	0.537065	-1.01016	0.0224255	-0.321063	-1.21422
CMC_HBCC_195	LIBD_szControl	17	38	male	control	Black or African American	-0.502544	0.0549371	0.13338	0.769388	-0.420315	0.636323	0.484012	0.833702	-1.06589	0.621557	1.17642	0.496668	1.28769	0.394037	0.642221	-0.595983	0.949279	0.640765	-0.082422
Br1023	LIBD_szControl	63	45.5	male	control	White	0.873735	0.958726	-0.304687	-0.584718	-0.58504	-0.397161	0.213828	-0.632859	-0.349292	0.0440583	2.38693	0.385206	0.0376458	0.362609	-0.176042	0.595335	-0.635707	-0.169926	0.507035
Br1225	LIBD_szControl	32.7	22.5	male	control	White	0.0766724	-0.143255	-0.202084	0.108664	-1.14804	0.97539	0.195583	1.06575	-0.412193	-0.200357	0.0707734	0.759479	2.03298	-0.532604	0.207941	-0.848653	0.317922	-0.229725	-0.255736
CMC_HBCC_113	LIBD_szControl	62	28	female	Schizophrenia	Black or African American	1.28104	1.80281	-0.694911	-0.163846	1.9505	-0.61185	-0.331214	-0.742392	0.264049	-1.30518	1.08638	0.719671	1.63755	0.354053	-0.469739	2.00112	-0.747961	-0.147287	2.5431
CMC_HBCC_114	LIBD_szControl	24	14.5	male	control	Black or African American	-0.412739	-0.438907	0.107704	0.857945	0.108213	0.942637	0.666616	0.69511	0.16394	0.456244	0.660104	0.41168	0.724267	0.301365	0.73681	-0.856691	0.953998	0.437502	-0.50794
Br1348	LIBD_szControl	42.9	25.5	female	control	Black or African American	1.18647	1.47374	-0.0644315	0.809551	1.00076	-1.35229	-0.90709	-1.15617	-0.316019	0.0626131	-0.584673	1.01439	1.38017	0.780471	-0.527188	1.13126	-0.464118	0.226068	1.44241
CMC_HBCC_164	LIBD_szControl	39	8	male	Schizophrenia	White	0.777506	0.42735	-0.88509	-0.190803	-0.0695564	-0.222439	0.169741	1.18368	-0.691511	0.329308	1.88263	0.837751	1.82293	-1.08738	0.099973	-0.17758	0.239459	-0.275291	0.630776
CMC_HBCC_293	LIBD_szControl	16	17	male	control	White	-0.719896	-0.07876	0.4504	0.77272	-0.791132	1.06471	0.337992	0.699086	0.707	-0.0541188	0.524486	-0.450384	-0.621985	0.242875	0.240089	-0.372563	1.34021	0.41791	-0.357264
CMC_HBCC_298	LIBD_szControl	16	25	male	control	White	-0.309045	-0.669958	0.399113	0.760557	-0.286787	1.22224	0.705728	1.17771	0.609677	0.322334	0.496211	-0.151661	-1.12565	0.314353	0.605602	-1.43911	1.26286	0.733015	-0.76357
CMC_HBCC_311	LIBD_szControl	16	15	female	control	White	0.471383	0.263837	0.566047	1.20494	0.190956	0.830176	0.392907	0.221622	0.07519	0.72461	0.404141	0.204614	-0.784435	1.40595	0.454985	0.523679	0.849499	1.1196	1.05654
CMC_HBCC_131	LIBD_szControl	24	36	male	control	White	0.173185	-0.495745	0.524443	0.874833	-1.26952	0.16311	-0.10977	0.234242	-2.42738	-0.198355	-1.09835	-0.362636	-0.396115	1.27781	-0.00670087	-0.201375	0.89174	0.679889	-0.518351
Br1448	LIBD_szControl	18.6	32	male	Schizophrenia	Black or African American	-0.0596756	-0.305358	0.200746	0.092853	0.365436	1.54483	0.706068	1.07226	1.21381	0.637739	0.509932	1.15058	-0.320277	0.0818001	0.814083	-0.54688	1.14236	0.702407	-0.198282
CMC_HBCC_176	LIBD_szControl	44	29	male	control	Black or African American	-0.231678	-0.793149	0.294442	0.210064	0.178156	0.270041	0.756484	0.329885	-0.316594	0.807341	-0.69644	0.139569	-1.70972	0.804095	0.94871	-0.723974	0.503874	0.690785	-0.772106
CMC_HBCC_190	LIBD_szControl	24	20.5	male	control	White	0.423448	0.218595	0.128237	1.00094	-0.932278	1.06334	0.247617	0.904855	1.19152	0.963552	1.31247	0.425407	-0.218657	0.750145	0.832692	-0.566334	1.17807	0.812267	0.203112
CMC_HBCC_294	LIBD_szControl	16	15	male	control	White	0.401881	-0.200589	0.599708	1.34359	-0.340694	0.693775	0.497196	0.424216	0.0703215	0.334053	0.585314	0.10236	-0.481121	0.941492	0.533792	-0.316715	0.870004	0.875769	0.184145
CMC_HBCC_308	LIBD_szControl	15	5	female	control	White	0.103524	-0.591597	0.124272	1.26475	-0.653166	1.03571	0.670183	1.08642	0.212392	0.72069	1.07877	0.299208	0.0357762	0.800483	0.65405	-1.24617	1.64705	0.982514	-0.546047
CMC_HBCC_094	LIBD_szControl	40	60	female	Schizophrenia	Black or African American	0.795724	0.0384685	0.650808	-0.240468	1.03109	-0.187916	-0.0970056	-0.64449	-0.345056	0.030367	-1.02908	-0.070568	-1.52783	0.797806	-0.259687	0.172062	-0.572212	0.344599	0.151744
CMC_HBCC_161	LIBD_szControl	45	43.5	male	control	White	-0.453967	-0.203949	0.217431	0.266835	-0.183987	0.848515	0.882587	0.635085	0.508318	0.512091	-0.644185	0.177975	-0.136155	-0.166775	1.02064	-0.20795	0.547081	0.102474	-0.683616
Br1390	LIBD_szControl	42.7	20.5	female	control	Black or African American	0.776177	-0.0191971	0.0935377	0.417023	0.579468	-0.373946	0.0731957	0.366223	0.816806	0.521056	0.475533	0.521427	1.32338	0.169215	0.304016	-0.173865	0.0995759	0.185439	0.335684
CMC_HBCC_291	LIBD_szControl	17	12	female	control	White	-1.06351	0.742701	0.211853	1.27588	-1.32167	0.912658	0.893585	0.45394	1.69144	0.90273	1.64298	0.845869	0.869514	1.12908	0.872573	-0.155685	1.49644	1.36526	0.526869
Br1857	LIBD_szControl	17.2	19	female	control	White	-0.353611	-0.129854	0.374113	1.43965	-0.209917	0.89079	0.740012	0.271077	0.210826	0.794357	0.863799	-0.10851	-0.470913	0.844532	0.685064	-0.647133	1.37506	1.28991	-0.0283623
CMC_HBCC_061	LIBD_szControl	51	24	female	control	Black or African American	-0.0460454	0.861208	-0.678437	0.100985	0.663858	0.557621	0.26188	0.475999	1.14146	-0.223922	-0.366887	1.61626	2.21562	-2.03122	-0.0295473	0.121248	0.0115319	-0.747793	0.694381
Br1264	LIBD_szControl	57.4	29	female	control	White	-2.10332	0.705649	-8.52586	-7.1384	0.274281	-3.40157	-3.23524	-2.12092	-3.48882	-4.78259	-0.0946703	-1.9354	3.54608	-5.71929	-3.69459	0.538548	-4.72596	-4.64612	0.221608
CMC_HBCC_108	LIBD_szControl	68	28	male	Schizophrenia	Black or African American	0.904097	2.15222	-0.456359	0.145263	0.526065	-0.190445	0.0599156	0.160213	0.269531	0.873592	1.34306	2.28408	1.56064	0.592183	0.261323	1.73642	0.409681	0.477871	2.13302
CMC_HBCC_156	LIBD_szControl	48	24.5	male	Schizophrenia	White	0.763973	0.0035666	-0.117713	0.334631	-0.278952	-0.22081	0.1021	0.994425	0.639509	0.282086	0.484342	0.662064	1.36071	-0.188301	0.171255	-0.325333	0.543443	0.0719909	0.303123
CMC_HBCC_166	LIBD_szControl	42	24.5	male	control	Black or African American	-0.179293	0.359321	0.422369	0.875252	0.887318	0.102425	0.38644	0.346799	-0.334541	1.06479	1.05762	0.126819	-0.242749	1.52911	0.54198	0.170239	0.786409	1.03536	0.616597
CMC_HBCC_171	LIBD_szControl	40	40	female	control	Black or African American	1.5921	0.836236	-0.118866	-0.787002	1.72112	-0.749707	-1.19525	-0.968638	1.50343	-0.750075	-0.942785	2.42589	0.387124	0.494118	-1.18758	1.53639	-0.57453	-0.462555	1.1472
CMC_HBCC_313	LIBD_szControl	16	15	male	control	White	-1.31646	-1.11766	0.13399	1.45553	-0.599046	0.943599	0.738823	0.714875	1.57399	0.540482	0.152866	-0.606655	-0.740325	0.900755	0.683791	-1.53406	1.29266	1.22006	-1.28825
CMC_HBCC_003	LIBD_szControl	26	13	male	control	White	-1.00514	0.0887824	0.221408	0.541917	-0.878582	0.635823	0.937872	0.82243	0.734022	0.744493	1.05621	-0.100204	0.354738	0.0112598	1.12914	-0.75949	0.983582	0.856275	-0.281281
Br1408	LIBD_szControl	37.2	13	male	control	Black or African American	0.0946949	-0.043177	0.168716	0.547207	-1.19478	0.909818	1.01496	1.06997	-0.481127	0.744915	0.331097	-0.0700156	-0.310319	1.00531	0.876672	-0.12304	0.582537	0.441854	0.136248
CMC_HBCC_157	LIBD_szControl	66	24.5	male	Schizophrenia	White	-0.863507	0.152496	0.580354	-0.0892527	-0.199587	0.557761	0.628039	0.816434	0.0771738	0.897843	-0.905484	-0.434461	-0.223171	0.00540491	0.548294	-0.747184	0.151532	0.784407	-0.463299
CMC_HBCC_300	LIBD_szControl	18	6	male	control	White	0.109629	-0.602368	-0.243239	0.787156	-0.727191	0.864203	0.342445	1.11997	0.989324	0.726528	0.886203	0.379615	0.0764273	0.679983	0.731098	-1.16529	1.28894	0.600845	-0.44502
Br1282	LIBD_szControl	15.5	14.5	male	control	Black or African American	-1.13648	-0.200225	0.343565	1.0168	0.0059552	1.505	0.629965	0.985765	0.789473	0.329319	0.708844	0.149947	-0.647061	-0.277546	0.62184	-1.30791	1.22906	1.08051	-0.868293
Br1289	LIBD_szControl	17.3	15.5	female	control	Black or African American	-0.71229	-0.1948	0.26025	1.07698	-0.751997	0.964712	0.845487	1.09696	1.05542	0.538744	0.971679	0.19359	0.316012	-0.193299	0.760463	-1.13339	1.46904	0.806352	-0.654328
CMC_HBCC_191	LIBD_szControl	64	52.5	female	control	Black or African American	-0.780668	-0.547727	0.632695	0.699135	0.0439759	0.450078	0.826166	0.832889	0.134174	0.657092	-0.333829	-0.348618	-1.30358	0.27852	0.709346	-0.401048	0.315754	0.67147	-0.598014
CMC_HBCC_198	LIBD_szControl	53	57	male	control	Black or African American	-0.473976	-0.107777	0.429674	0.338998	-1.242	0.530636	0.819022	0.760288	-1.77857	0.637444	0.1291	-0.0547371	-0.543978	0.141673	0.857044	-0.466048	0.383164	0.252066	-0.52505
Br1283	LIBD_szControl	37.3	70.5	male	Schizophrenia	Black or African American	-0.0526789	-1.53433	0.157348	0.358191	-0.647349	0.847131	0.600702	0.707482	0.545903	0.461212	-1.3268	0.107321	0.175053	0.319584	0.392377	-0.848937	0.423485	0.154831	-0.622368
Br1492	LIBD_szControl	74	28.5	male	Schizophrenia	Black or African American	1.0422	1.2541	-2.17357	-2.10565	0.669481	-2.1894	-2.11006	-1.98399	2.23691	-2.94858	0.385358	2.28418	0.816096	-0.184799	-2.34615	2.0499	-2.06339	-2.81939	1.33857
Br1876	LIBD_szControl	16.3	16	male	control	White	-1.19211	0.192336	-0.121314	1.03974	0.276259	0.968117	0.267501	0.599106	0.868871	0.110981	1.46386	0.516662	1.61438	-0.00165026	0.318863	-0.50027	1.0392	0.488586	-0.252571
CMC_HBCC_047	LIBD_szControl	15	21	male	control	Black or African American	-0.119174	-0.263597	0.495219	1.28113	-0.454999	0.946498	0.798393	0.64384	-0.540335	0.614424	0.553774	0.168054	-0.0231414	0.617672	0.605536	-0.853591	1.0144	0.971155	-0.582948
Br1455	LIBD_szControl	21.5	44	male	Schizophrenia	Black or African American	-1.22443	0.395972	0.667523	1.15302	-0.0377989	0.883547	0.619288	0.500808	-0.159254	1.1918	1.52136	0.491054	-1.46531	1.39997	0.990595	-0.35516	1.28084	1.64633	-0.166015
Br1849	LIBD_szControl	15.8	12	male	control	White	0.00260182	0.128222	-0.0859904	1.00351	0.438067	1.10708	0.536696	0.951847	0.66806	0.125887	1.6786	0.700948	1.44531	-0.436669	0.376678	-0.549969	1.25276	0.437565	0.249434
CMC_HBCC_008	LIBD_szControl	20	25.5	male	control	Black or African American	0.800373	0.798491	-0.00992458	-0.00556906	-0.049937	1.01152	-0.436325	-0.0725704	-0.32344	-0.193926	1.43222	0.96555	0.0523512	-0.946479	-0.573159	0.83838	-0.98201	-0.267857	1.10844
CMC_HBCC_017	LIBD_szControl	47	168	male	Schizophrenia	Black or African American	-0.453912	-2.82249	0.448153	0.818366	1.06669	-0.178583	0.252353	-0.153597	-0.157289	0.252798	-2.43943	-1.27281	-2.01653	0.334598	0.430846	-0.279851	-0.384571	0.316983	-1.33225
CMC_HBCC_022	LIBD_szControl	35	79	male	Schizophrenia	Black or African American	-0.52688	-1.91052	-0.138791	0.140088	-1.00145	-0.0217019	0.759641	0.747736	1.35179	0.040185	-0.315561	1.16851	0.175185	-0.455189	0.238042	-1.16426	0.316817	-0.350868	-1.15622
Br1243	LIBD_szControl	49.2	52	male	control	White	-1.94459	-1.95371	0.0448445	0.127485	-1.65915	0.403325	1.15303	0.541768	0.161109	0.231516	-0.40384	-1.87551	-0.0174875	-0.900592	0.925209	-2.70845	0.132567	-0.251332	-2.41916
Br1292	LIBD_szControl	17.8	14	male	control	Black or African American	-1.17988	-0.524	0.423464	1.06127	-0.775881	1.21038	1.02348	0.572338	-0.641175	0.688579	0.694035	-0.40191	-1.12902	0.773833	0.815271	-1.40458	1.548	1.09178	-1.33776
Br1497	LIBD_szControl	44	33.5	male	Schizophrenia	White	0.30015	-1.29022	0.0204938	0.286591	-0.348435	0.482659	0.401469	0.719937	1.72562	0.227834	-0.895222	-0.173212	0.455747	0.291239	0.597304	-0.606129	0.376979	0.466281	-0.430881
Br1050	LIBD_szControl	41.2	32	male	Schizophrenia	Black or African American	0.112131	-0.477534	-0.0649631	-0.260886	0.279472	0.67868	0.633976	1.25035	-1.00313	0.658141	-0.337739	0.612179	0.400642	-0.613239	0.61359	-0.603588	0.252156	-0.132122	-0.287613
Br1339	LIBD_szControl	60.1	89	female	Schizophrenia	White	-1.04438	-0.303415	0.0291791	-0.594608	0.276833	-0.152865	0.395775	-0.378652	0.439225	0.218641	-0.548454	-0.164031	1.19158	-0.72491	0.384616	-0.1415	-0.255419	-0.395644	-0.149824
Br1416	LIBD_szControl	37.2	21	male	Schizophrenia	White	-1.04696	-0.0905546	0.315064	0.106387	-0.420221	0.410331	0.802703	0.392497	0.39538	0.478817	-0.123652	0.176405	0.166284	-0.198414	0.450431	-0.718604	0.367956	0.666676	-0.420753
Br1669	LIBD_szControl	83.6	33.5	female	control	White	0.907738	1.4002	0.175046	-0.810803	-0.0507098	-0.420162	0.278278	0.141199	-1.7847	0.365902	0.909747	0.844596	0.0194899	0.359259	0.213209	0.968484	-0.392213	-0.0483967	0.974369
Br763	LIBD_szControl	75.2	41.5	male	Schizophrenia	Black or African American	1.01225	-1.24249	-2.69288	-2.19643	1.28276	-3.94972	-2.29555	-2.88869	-0.408836	-3.37937	-2.09188	-1.5972	-0.856478	-2.8144	-3.1641	-0.510662	-2.99385	-3.45359	-0.938654
Br983	LIBD_szControl	43.4	25	male	Schizophrenia	White	-0.633846	-0.732901	0.290685	0.297248	-0.532868	-0.681726	0.89231	-0.449943	-0.546363	0.402395	-0.185023	-0.983198	-0.630202	0.290316	0.976278	-0.850311	0.625151	0.736024	-1.23107
CMC_HBCC_016	LIBD_szControl	60	19	female	Schizophrenia	Black or African American	0.516429	0.67175	0.386551	0.613305	1.07361	-0.186224	0.677774	0.116194	0.234659	0.384796	0.915213	-0.827405	-0.982145	0.296114	0.356201	0.10968	0.245347	0.345509	0.0205784
CMC_HBCC_038	LIBD_szControl	62	20	female	Schizophrenia	Black or African American	0.0580477	-0.0897394	-0.316257	-0.457473	1.26735	-0.545526	-0.561458	-0.301932	0.280795	-0.287301	0.206991	0.714219	2.79529	-1.49897	-0.334226	-0.0977398	-0.761293	-0.714772	0.262759
CMC_HBCC_021	LIBD_szControl	59	48	female	Schizophrenia	Black or African American	2.08982	1.02489	-0.886234	-1.36982	0.837967	-1.69605	-1.93736	-1.80782	1.47452	-1.5092	-0.459346	1.44472	-0.233889	0.566262	-1.75703	2.07602	-1.38974	-0.81972	1.33594
Br1463	LIBD_szControl	49.5	18.5	male	control	White	-0.537925	-0.408347	0.473965	0.364704	1.01165	0.647503	0.529595	0.81613	-0.871078	0.685875	0.0263429	-0.237272	0.122883	-0.0736566	0.876244	-1.05733	0.750948	0.737784	-0.592437
CMC_HBCC_026	LIBD_szControl	49	50.5	male	Schizophrenia	Black or African American	0.200074	1.19244	-0.213873	-0.944145	1.83519	-0.0453713	-1.27916	-0.786134	-0.703386	-0.954213	-0.278085	1.21123	0.218488	-0.750437	-0.979117	0.986603	-0.929334	-0.646916	0.900305
Br1025	LIBD_szControl	41.6	51	female	Schizophrenia	Black or African American	1.94176	-0.272484	-1.75378	-1.98737	-1.52213	-1.99782	-2.19823	-2.30579	1.20983	-1.23006	-1.75527	-0.085916	-0.645599	1.15969	-2.0015	1.26806	-2.13541	-0.633035	0.625989
Br1203	LIBD_szControl	24.3	32	male	Schizophrenia	White	-0.702928	-0.515913	0.477616	0.0643839	-0.706943	0.901275	0.488808	0.416424	1.07833	0.805615	-0.157105	0.0653547	-1.72796	0.592015	0.6101	-0.777349	0.47759	1.03374	-0.850135
CMC_HBCC_285	LIBD_szControl	54	27	male	control	Black or African American	0.33469	-0.373418	0.591671	0.603311	0.407846	-0.661467	0.163518	-0.891442	-0.929874	0.35489	-0.532046	-1.12803	-1.48671	0.353269	0.593224	-0.0460564	-0.227505	0.367218	0.145336
Br1840	LIBD_szControl	55.3	33.5	male	Schizophrenia	Black or African American	1.11707	0.684903	-0.150932	-0.86848	0.665328	-0.127625	-0.667492	-0.765683	0.924173	-0.266004	-0.963983	1.6836	1.57733	-0.131022	-0.669264	0.887125	-0.721743	-0.657535	1.00418
CMC_HBCC_055	LIBD_szControl	20	24.5	male	Schizophrenia	White	-1.73106	-0.489875	0.413667	0.254864	-1.24934	1.59361	0.985415	1.23457	0.248293	0.388813	0.895148	0.175849	-0.65116	-0.894453	0.723134	-1.291	1.17996	0.882751	-1.10339
CMC_HBCC_314	LIBD_szControl	45	14.5	male	control	Black or African American	0.00997017	-1.21155	0.215862	0.898806	-0.119483	0.137689	0.938503	-0.332462	-0.3788	0.283143	0.470097	-1.39289	-0.408762	0.597309	0.784717	-1.53326	0.864068	0.540857	-1.28255
Br1884	LIBD_szControl	38.5	25	male	control	Black or African American	0.141808	-0.139848	0.258669	0.39446	-0.900619	0.306933	0.254837	0.671261	-0.693792	0.659599	0.556331	0.167089	-0.262246	0.173783	0.576337	-0.45034	0.787713	0.600199	-0.369867
CMC_HBCC_317	LIBD_szControl	34	47	male	control	Black or African American	-0.412239	-0.931113	0.501485	0.577006	0.305898	0.107347	0.737439	0.000942823	-0.131312	0.392056	-0.899124	-0.621789	-0.0530416	0.523708	0.672333	-1.24721	0.770642	0.628558	-1.24531
Br1900	LIBD_szControl	40.9	30.5	female	control	Black or African American	-1.12389	-2.13292	0.917822	0.113283	0.554093	-0.181554	1.16547	-0.470879	0.770441	0.208499	-1.69968	-2.51934	-1.62623	-0.506948	0.572022	-1.22948	0.182224	0.167599	-2.07573
CMC_HBCC_318	LIBD_szControl	46	9	male	control	Black or African American	0.0936225	-0.525008	0.342751	0.387314	-0.601477	0.185406	0.505789	0.00094529	-0.179172	0.430121	0.17363	-0.593406	0.36923	1.04389	0.615049	-1.06962	0.304979	0.0848722	-0.563085
Br1487	LIBD_szControl	61.9	34	male	Schizophrenia	White	1.20799	1.42912	-0.557558	-0.313716	1.00114	0.250287	-0.844369	-0.60794	0.386927	-0.172745	1.23754	1.44215	1.35516	-0.0090293	-0.40615	1.38915	-0.701047	-0.529202	1.65822
Br925	LIBD_szControl	66.7	29.5	female	control	White	1.87534	0.747201	-1.63251	-1.39001	-1.16036	-2.28751	-1.15752	-1.80712	0.880043	-1.34234	0.347044	1.00466	1.36943	-1.67097	-2.2945	2.59461	-1.87411	-2.68916	2.2355
Br1092	LIBD_szControl	48.9	18	male	control	White	0.292947	-0.414789	0.243037	0.746639	-0.245709	0.0222922	0.968722	0.607058	0.705864	0.749293	0.0993627	-0.47156	-0.503527	0.887248	0.911419	-0.983186	1.02166	0.973842	-0.513343
Br1109	LIBD_szControl	59.2	22	female	control	White	-1.13842	0.320865	0.432766	-0.236395	-0.493946	0.159584	0.290066	0.848152	0.407045	-0.0378286	-0.0480724	-0.422393	-0.0412906	-0.753576	0.657576	-0.636434	0.458527	-0.39916	-0.643095
CMC_HBCC_278	LIBD_szControl	46	26.5	male	control	White	-0.77264	0.473989	-0.322641	0.207733	-0.296874	0.0206653	0.604771	0.701825	0.548404	0.0477533	1.35739	0.505379	1.41072	-1.65264	0.346086	-0.454225	0.758023	-0.0948224	-0.585894
Br1761	LIBD_szControl	30	22	male	control	White	0.142269	-1.70689	0.513051	1.20391	-0.724823	-0.491677	0.588955	-0.117373	-1.16541	0.2862	-0.147039	-1.07764	0.0811362	0.95684	0.663386	-1.64929	1.13441	0.672667	-1.41998
Br1890	LIBD_szControl	42	24.5	male	control	White	-0.265648	-1.06629	0.389404	1.46089	-1.91774	-1.15291	0.497088	-0.868262	-0.759724	0.808695	-0.162156	-1.71187	-1.84761	1.123	0.90799	-0.921127	0.98671	1.35576	-1.54972
CMC_HBCC_105	LIBD_szControl	22	32.5	male	control	Black or African American	-0.622382	-0.560676	0.564334	0.338803	-0.948999	1.47757	1.27949	1.04068	-1.00488	0.52197	0.31325	-0.181017	-0.4561	0.392094	0.85434	-1.03256	1.09361	0.935996	-0.970565
Br858	LIBD_szControl	64.6	58.5	female	Schizophrenia	Black or African American	-0.962911	0.802778	-0.47909	-1.23421	0.428673	-1.29889	-1.05328	-2.27204	-1.96268	-1.15145	-0.099345	-1.04012	-2.09289	0.766246	-1.46924	0.691772	-1.95393	-0.204677	0.0444424
Br1030	LIBD_szControl	49.7	14.5	female	Schizophrenia	Black or African American	0.720138	1.10685	0.351969	0.717197	0.844693	0.228392	0.286729	0.283646	0.056652	0.779135	0.60659	0.149472	0.1591	1.26615	0.385122	0.554946	0.0484758	0.47383	0.917227
Br1410	LIBD_szControl	29.8	29.5	male	control	Black or African American	-1.23428	-0.137811	0.575256	0.700151	-0.877725	0.760599	0.973263	0.891416	-0.559827	0.640329	0.809374	-0.544696	-1.17152	0.285813	1.0561	-1.07674	1.33268	1.11871	-1.36334
Br1525	LIBD_szControl	46.1	13	female	control	Black or African American	-0.790839	-0.0288424	0.0488058	0.841412	0.138192	0.852859	0.948431	0.933055	-0.0982819	0.53919	0.355766	-0.467115	0.0676187	-0.0380657	0.955684	-0.542692	0.991475	0.402078	-0.576504
Br1588	LIBD_szControl	50.6	46.5	male	Schizophrenia	Black or African American	0.372513	3.50662	-3.20926	-0.220134	1.39927	-0.712139	-2.22166	-2.29417	3.11724	-2.44275	3.89921	0.355908	-0.342261	-0.3623	-1.72363	4.78608	-1.06899	-0.960467	3.91902
Br827	LIBD_szControl	50.9	49	male	control	White	-0.709521	0.05226	0.66177	0.285809	-0.012702	0.594995	0.750669	0.778802	-0.221125	1.02095	0.413201	0.165332	-0.561107	0.0124039	1.11396	-0.740914	0.579503	0.892606	-0.531377
Br1021	LIBD_szControl	63.2	56.5	male	Schizophrenia	Black or African American	0.673601	0.162124	-0.142791	-0.618027	1.26427	0.408979	-0.334876	-0.20777	0.803413	-0.044927	-0.512934	1.67769	1.4294	-0.74806	-0.33275	0.47955	-0.978364	-0.565164	0.868948
CMC_HBCC_169	LIBD_szControl	32	41.5	female	Schizophrenia	White	1.26287	1.55677	-0.0940859	-0.841838	0.819941	-0.355211	-1.20032	-0.899928	0.216842	-1.0506	-0.638985	1.2496	-0.166533	1.38254	-1.28084	0.792675	-1.41174	-0.0665845	0.918354
Br1538	LIBD_szControl	59.8	29	female	Schizophrenia	Black or African American	-0.0930885	-0.173375	0.322115	0.463204	0.718213	-0.13341	0.665278	-0.273761	0.596017	0.794333	-0.229857	-0.156749	-0.585968	0.319725	0.26285	-0.113051	-0.0640795	0.339092	-0.155367
CMC_HBCC_032	LIBD_szControl	53	10	female	control	Black or African American	0.285669	-0.00355435	0.00444751	0.731435	0.0191788	0.0866449	0.537266	0.840878	0.139834	0.292482	0.883626	-0.055864	1.22766	0.0522996	0.616963	-0.603475	0.645915	0.226312	-0.0719689
CMC_HBCC_034	LIBD_szControl	51	30.5	male	control	White	-1.81383	-2.16034	0.990359	-0.019552	1.19441	0.0789976	0.424567	-0.439185	0.23524	-0.0127304	-2.4406	-2.51189	-1.44439	-1.00176	0.574957	-0.749753	-0.27075	-0.0162548	-1.44387
CMC_HBCC_071	LIBD_szControl	59	37	female	control	Black or African American	-1.47738	-0.0761399	0.520168	0.304926	-0.442128	0.60337	0.840349	1.17525	0.178656	0.48592	-0.773885	-2.85155	-0.807006	-0.725351	0.241162	-0.0390625	-0.193755	-0.204406	-0.611844
CMC_HBCC_095	LIBD_szControl	45	43	female	control	Black or African American	0.706613	0.472472	0.411347	-0.516058	0.802515	0.531244	0.133817	0.0595479	0.311747	-0.267971	-0.000483954	0.976119	-0.100872	-0.523047	-0.133112	0.420085	-0.637827	-0.257981	0.432074
CMC_HBCC_086	LIBD_szControl	44	44	female	Schizophrenia	White	0.0965532	0.941204	-0.0182886	0.104709	0.375793	-1.41541	-0.128301	-0.665852	0.571801	0.303993	0.487889	0.352977	1.0732	-0.374439	9.7731e-05	0.771134	0.00746234	0.13521	0.626184
CMC_HBCC_117	LIBD_szControl	60	38	male	Schizophrenia	Black or African American	-1.12172	-1.03163	0.24921	0.0675252	1.0462	0.39353	1.19914	0.463345	0.876365	0.361443	-0.499283	-0.427028	-1.37803	-0.851165	0.933588	-1.08592	0.305554	-0.057879	-1.32132
CMC_HBCC_129	LIBD_szControl	26	42	female	control	Black or African American	-1.73509	-0.476401	0.319786	0.422435	0.466868	0.88045	0.792116	0.974298	0.314412	0.339459	0.233236	-0.267079	0.91896	-1.35318	0.764904	-0.984636	0.840928	0.43263	-0.929168
Br1351	LIBD_szControl	53.9	63	male	control	White	1.02817	-0.714245	0.35593	-0.122283	0.10777	-0.201925	0.0440496	0.0318917	-0.935262	0.456341	-0.447495	0.907841	0.511754	0.411686	0.53668	0.101348	-0.298323	0.0450245	0.246597
CMC_HBCC_184	LIBD_szControl	64	53.5	male	control	Black or African American	0.282954	0.47693	-0.641323	-1.03055	0.819331	0.108073	-0.351138	-0.188653	0.984981	-0.513005	0.811448	1.35474	2.43527	-2.14606	-0.068459	0.0189011	-0.730858	-1.94189	0.549739
CMC_HBCC_200	LIBD_szControl	54	53.5	female	control	Black or African American	-2.33786	-1.87324	0.62421	0.125793	0.00545893	1.10417	0.748387	1.02756	-0.353132	0.304858	-1.68895	-3.34581	-2.01489	-1.247	0.657229	-1.02171	0.349629	0.242821	-1.89067
CMC_HBCC_206	LIBD_szControl	30	37.5	female	control	Black or African American	0.170205	0.77909	0.686944	0.663943	0.150707	0.437553	0.759077	0.524224	0.076443	1.55231	0.424555	0.0139292	-1.04731	1.33638	1.02377	0.375523	0.527869	1.09032	1.20945
CMC_HBCC_238	LIBD_szControl	45	21.5	male	control	Black or African American	0.457994	0.896635	0.931663	0.155975	1.32067	0.263884	0.0626075	-0.473734	-1.31337	0.394549	-0.908527	-1.00793	-1.53842	0.866513	-0.315128	1.77637	-1.17116	0.340778	1.46907
CMC_HBCC_223	LIBD_szControl	69	13.5	male	Schizophrenia	White	1.18643	0.475103	-0.137972	-0.152585	2.12114	-1.11937	-0.900433	-0.996	0.776007	-0.239249	-0.10866	0.561688	-0.681767	0.436645	-0.806167	0.398338	-0.665345	-0.579083	0.283574
CMC_HBCC_048	LIBD_szControl	37	13.5	male	control	Black or African American	0.579174	0.603558	-0.616942	-0.120553	0.226712	0.0900371	-0.0207784	0.563055	-0.255462	0.037607	0.482084	0.790326	2.04899	0.072034	-0.110129	0.069426	0.140773	-0.319899	0.365327
Br1113	LIBD_szControl	51.9	51.5	female	control	White	-0.824382	0.479394	1.07739	0.547001	-0.238339	0.237779	0.516092	0.191205	-1.04871	1.0992	0.04331	-0.547402	-1.29666	1.37217	0.66694	0.253459	0.629642	1.20813	-0.273115
Br1509	LIBD_szControl	38.6	30	male	Schizophrenia	Black or African American	-0.484414	-0.0972182	-0.0946487	0.135667	1.06339	0.581181	0.475417	1.1566	0.933896	0.448494	-0.444265	0.353787	0.125851	0.0296253	0.609914	-0.27682	0.0410788	0.0335524	-0.383896
Br1602	LIBD_szControl	83.1	24	female	Schizophrenia	White	1.81986	1.1104	-2.06092	-7.1384	-0.303921	-2.20746	-3.79843	-2.44839	0.0379372	-2.82986	0.0140204	1.09958	0.533636	-0.80583	-3.27249	1.87397	-3.17137	-3.14157	1.57815
CMC_HBCC_263	LIBD_szControl	60	24	male	Schizophrenia	Black or African American	0.878205	0.85219	0.0516311	-0.413827	1.75257	0.686989	0.0799248	0.564827	0.565837	-0.0350327	0.776127	0.928384	0.215971	-1.43201	-0.0295552	0.683783	-0.632951	-0.46461	1.31571
Br1738	LIBD_szControl	55.7	58.5	male	Schizophrenia	White	1.68184	-1.04059	-0.158821	-1.53335	0.110702	-0.705491	-1.3172	-1.79382	-0.798069	-1.07565	-1.38907	-0.0794356	-0.799335	0.294757	-0.832804	0.598648	-1.68157	-1.07226	0.436498
CMC_HBCC_027	LIBD_szControl	58	24	female	control	Black or African American	1.5316	1.88318	-1.72642	-1.45219	1.05705	-1.0812	-2.86799	-1.95959	0.221222	-2.1562	1.86874	1.32992	1.7202	-3.29794	-2.27571	2.21332	-2.21802	-2.54448	2.37961
CMC_HBCC_046	LIBD_szControl	38	61	male	Schizophrenia	Black or African American	0.380731	0.964081	-0.94673	0.204506	0.48191	-0.0157488	0.127796	0.234547	0.555921	0.718099	2.43612	2.24393	2.03987	0.57618	0.359998	0.784939	0.611329	0.0316392	1.5772
CMC_HBCC_085	LIBD_szControl	68	58	male	control	Black or African American	-1.06141	0.0240156	0.490657	0.0232065	-0.274462	-0.227907	0.725128	0.271809	-0.178663	0.391765	-0.483441	-0.193328	0.190365	-0.116415	0.530218	0.148751	-0.114052	0.186522	-0.144022
Br1527	LIBD_szControl	62.7	59.5	female	Schizophrenia	Black or African American	1.50992	0.667498	-0.0698772	-0.654225	0.0512119	-0.287904	-0.73811	-0.635062	0.0237812	-0.787022	0.671201	1.20364	0.223077	-0.821066	-0.919992	1.26795	-1.41174	-1.38874	1.29538
Br1756	LIBD_szControl	71.1	23.5	female	control	White	-2.49503	-0.770394	0.357108	-0.109704	-0.136192	0.499336	0.387471	0.932189	1.1911	0.159149	-0.469751	-1.04009	-1.02455	-0.592599	0.439789	-0.938956	0.529087	0.0881148	-1.29377
CMC_HBCC_053	LIBD_szControl	57	47.5	male	control	Black or African American	1.54082	-0.10462	0.245708	0.199255	-0.586182	-0.12165	0.33766	0.0788129	-0.775796	-0.672219	-0.0404488	-0.180105	-0.476855	0.602312	-0.829929	1.09367	-0.293742	-0.445001	0.960965
CMC_HBCC_074	LIBD_szControl	71	40	female	Schizophrenia	White	0.8211	1.612	-0.785358	-1.62286	1.06306	-0.678581	-1.36228	-1.25566	0.444501	-1.23115	0.350441	1.51229	0.956758	-0.766896	-1.11729	2.13879	-1.2471	-1.12664	1.66016
CMC_HBCC_218	LIBD_szControl	46	34	male	control	White	-0.832366	0.266284	0.319137	0.456574	-0.964317	0.0216983	0.447412	0.419973	0.123457	0.416902	0.556284	0.515878	1.46356	0.130756	0.487146	-0.105491	0.711305	0.619566	-0.232225
CMC_HBCC_228	LIBD_szControl	17	61.5	male	Schizophrenia	White	-1.6181	-0.17781	0.673257	1.0279	-2.94407	1.4299	0.457549	0.762106	0.29622	0.751953	0.427564	-0.14467	-1.89639	1.05812	0.577152	-0.233154	1.18507	1.23944	-0.0785338
CMC_HBCC_089	LIBD_szControl	65	28.5	female	control	Black or African American	-1.01592	-0.563982	0.825846	0.613559	0.99279	-0.187305	0.628572	0.461231	-1.5338	1.16767	-1.04605	-2.72696	-1.6254	1.09728	0.993918	-0.209943	0.64233	1.24627	-0.482827
Br1189	LIBD_szControl	70.9	23.5	female	Schizophrenia	White	1.74338	1.66156	-0.498669	-0.951829	1.62231	-0.32136	-0.909057	-0.396411	-2.0977	-0.546909	0.451524	1.44427	0.680513	-0.677365	-0.583587	1.82152	-0.905397	-1.07213	1.88743
CMC_HBCC_229	LIBD_szControl	53	46.5	female	control	Black or African American	-0.0709241	0.0687684	0.343972	0.366645	0.968413	1.00301	0.690835	0.493701	0.588534	-0.157741	0.0698443	-0.28122	-0.0906369	-1.07941	0.148189	-0.204438	-0.0690033	-0.164053	-0.226612
CMC_HBCC_296	LIBD_szControl	16	16	female	control	White	0.0321466	-0.068002	0.490527	0.694226	-0.349437	1.35232	0.769177	1.10096	0.761257	0.662438	0.45689	0.21699	-0.4261	1.19886	0.695564	-0.875068	1.18791	0.935112	-0.309858
Br1865	LIBD_szControl	18.7	15	female	control	White	-0.0271597	0.955615	-2.62313	-0.048236	0.386813	-0.561338	-0.686054	-0.121539	0.85314	-0.77305	2.58872	2.45419	3.13967	-2.05491	-0.696721	-0.0917982	-0.0223531	-1.4263	0.658045
CMC_HBCC_319	LIBD_szControl	23	10.5	male	control	Black or African American	0.401353	-0.419855	0.0372763	-0.0385491	0.635373	0.96949	0.823596	0.485352	2.08589	0.135873	0.361726	0.504339	0.88558	-0.971092	0.491962	-0.445575	0.521494	-0.0497663	0.0102776
Br1909	LIBD_szControl	67.8	21	male	control	White	-1.08422	0.158329	0.489815	-0.570139	-0.595798	0.412842	0.393883	0.79022	-1.04982	0.474741	-0.20167	-0.626287	-1.20779	-0.709955	0.735445	-0.511387	0.494772	0.627502	-0.899165
Br1923	LIBD_szControl	50.2	19	male	Schizophrenia	White	1.01562	0.0805626	-0.385645	-0.0700188	0.411758	0.399336	0.23928	0.757764	0.795633	-0.117589	1.45271	0.0984411	-0.743975	1.03741	0.228125	0.685409	0.653446	0.278754	0.376087
CMC_HBCC_322	LIBD_szControl	49	15.5	male	control	Black or African American	1.78634	2.095	-0.21674	-0.748706	1.20399	-0.543556	-1.2801	-1.31342	1.64428	-0.386362	1.08155	2.08305	1.18293	0.487392	-0.741581	1.79689	-0.969968	-0.525528	2.32194
Br1941	LIBD_szControl	51.7	11.5	male	Schizophrenia	Black or African American	0.750103	0.524506	0.483055	0.402455	2.73242	0.184183	0.0711556	0.116273	-0.932304	1.31801	-0.403006	0.425567	-0.772148	1.41132	0.288057	1.11072	-0.1839	0.956253	1.57169
CMC_HBCC_326	LIBD_szControl	55	31	male	control	White	-1.24821	0.0179722	0.558485	0.259363	-0.79225	0.296659	0.402157	0.783999	-1.25936	1.11848	-0.130214	-0.373517	-1.13007	0.485942	0.759934	-0.099194	0.781086	1.04369	-0.0577337
Br1980	LIBD_szControl	33.2	30.5	male	control	White	-0.324706	0.164992	0.418952	0.0330994	0.224505	0.694227	0.549407	0.746796	-1.48785	0.617227	0.466082	0.175186	-0.395164	0.624311	0.67331	-0.004807	0.47647	0.558385	-0.0314597
Br1987	LIBD_szControl	54.4	27	male	control	White	-0.470126	-0.158294	0.629518	-0.0379388	-0.23215	0.618701	0.573303	1.02118	-0.679304	0.920551	0.497694	-0.164149	-0.851939	0.673186	0.645707	-0.6732	0.66466	0.876866	-0.546364
CMC_HBCC_344	LIBD_szControl	41	19.5	female	control	White	-0.811011	-0.423393	0.419023	0.264813	-0.874096	0.790406	0.323276	1.20682	1.43545	0.321232	-0.847975	-0.49348	-0.125475	-0.553937	0.459801	-0.435803	0.715241	0.320623	-0.788547
CMC_HBCC_347	LIBD_szControl	73	11	male	control	Black or African American	-0.631852	-0.760162	-0.0862919	-0.346668	0.429859	1.31723	0.302468	1.31692	0.947492	0.998491	-0.691427	-0.400653	0.214373	0.0633297	0.63592	-0.452956	0.350819	0.274991	0.0137728
Br1409	LIBD_szControl	40.6	28.5	female	control	White	-0.641489	-0.318137	0.37755	0.581731	-1.4974	0.211846	0.466796	0.68213	-0.393891	0.667576	0.581227	-0.339691	0.457114	-0.0448749	0.633087	-0.727509	0.42788	0.392815	-0.725893
Br1842	LIBD_szControl	22.1	25.5	male	Schizophrenia	White	0.142225	-0.690182	0.373835	0.867417	-1.19343	-0.216064	-0.288591	-0.406505	-0.539822	0.499172	-0.211877	0.387237	-0.679074	1.10598	0.0987017	-0.467903	0.479452	0.799128	-0.239366
CMC_HBCC_320	LIBD_szControl	46	31.5	female	control	Black or African American	-2.52232	-0.940598	0.266206	0.700867	0.675138	0.184134	1.0793	0.0862162	0.747435	-0.0669969	-0.0913656	-1.32237	-0.0380119	-0.695763	0.544781	-1.69218	0.401507	-0.0428017	-1.87237
CMC_HBCC_324	LIBD_szControl	52	23	male	control	White	1.09226	0.596366	0.0105697	-0.235412	-0.677504	-0.0537847	-0.147682	0.0197206	0.605367	0.566329	0.08418	1.31775	-0.201563	1.12722	0.51366	0.622456	0.458908	0.492826	0.393814
CMC_HBCC_335	LIBD_szControl	29	21.5	male	control	Black or African American	-0.746872	-0.459328	0.347126	0.567813	0.36613	-0.33338	0.577148	0.330431	0.36984	-0.0912927	0.516902	-0.974183	-0.157059	-0.464141	0.42526	-0.974396	0.479701	0.392685	-1.14079
Br1995	LIBD_szControl	35.3	16	male	control	White	0.177907	-0.177642	0.227766	0.205734	-1.01395	0.235634	0.229818	0.678835	0.446194	0.549967	0.802998	0.349795	0.49341	-0.0143681	0.678852	-0.22324	0.887686	0.511529	-0.0327665
CMC_HBCC_348	LIBD_szControl	22	18	male	control	White	-0.960546	0.520949	0.41823	0.561425	-0.678022	0.748429	0.396838	0.294287	-0.537674	0.784111	0.728856	0.0143306	-1.01998	0.253439	0.299979	0.403309	0.45915	0.745233	0.79632
CMC_HBCC_006	LIBD_szControl	85	44	male	control	Black or African American	1.11477	-0.00789037	-0.115595	-0.558287	0.356684	-0.178847	0.215248	-0.0803507	-1.26801	0.414741	0.113343	0.517005	0.344599	0.0883662	0.308018	0.0495301	-0.496508	-0.531076	0.40686
CMC_HBCC_063	LIBD_szControl	36	16	female	Schizophrenia	Black or African American	0.595124	-0.525892	0.0802545	-0.315337	0.555493	0.493931	-0.25727	0.642386	0.0169159	-0.189811	-0.428202	0.64191	0.964715	-0.0944283	-0.0343514	-0.454453	-0.0620482	0.0133301	0.00108211
CMC_HBCC_124	LIBD_szControl	53	40.5	male	Schizophrenia	Black or African American	0.476876	0.181155	0.639554	0.21163	-0.148145	0.401589	-0.0450284	0.282474	-0.647266	0.855272	-0.358045	-0.118675	-0.915049	1.02349	0.411358	0.242011	0.0607276	0.637608	0.37775
CMC_HBCC_151	LIBD_szControl	43	35	male	Schizophrenia	Black or African American	0.660286	1.98146	-0.398741	-0.595999	0.707524	0.223657	-1.11786	-0.73872	0.434016	-1.4204	-0.624709	1.97301	0.0901797	-0.175142	-1.31218	1.68561	-1.51059	-0.966673	1.06721
Br1326	LIBD_szControl	74.6	33	male	Schizophrenia	Black or African American	1.86636	1.11828	-0.886917	-1.85624	0.26552	-1.26814	-1.72095	-2.20068	-0.105659	-1.77129	-1.33374	0.732008	-0.676368	0.471921	-2.08034	2.47221	-2.34617	-1.66651	1.7667
CMC_HBCC_167	LIBD_szControl	55	29.5	male	control	White	-0.698144	0.533981	0.363612	0.42847	0.21221	1.13399	0.416508	1.18754	0.917558	0.485349	0.387714	-0.0505598	0.496488	-0.392632	0.561493	-0.00394169	0.394335	0.0308574	-0.060052
CMC_HBCC_174	LIBD_szControl	28	7.5	male	control	White	-1.4174	-0.51402	0.488132	0.756076	-1.70191	-0.208303	0.0577489	0.522336	0.21541	0.0436612	0.215076	-0.654703	0.725419	0.1578	-0.0391768	-0.703652	0.821102	0.520303	-0.907745
Br1499	LIBD_szControl	90	42.5	female	Schizophrenia	White	1.65896	1.80234	-0.545299	-0.958716	0.448954	-0.0375334	-0.335313	-0.978493	-0.0258143	-0.323228	1.5077	0.84974	0.771924	-2.58722	0.1304	1.46827	-0.815608	-1.59163	2.09809
CMC_HBCC_203	LIBD_szControl	67	73.5	female	Schizophrenia	Black or African American	-0.0862273	-0.122068	0.360109	-0.115444	0.113069	-0.538638	-0.275946	-0.396968	-1.99037	-0.0631214	-0.151715	-0.175996	-0.00468269	0.392373	-0.366941	0.872293	-0.477878	-0.352445	0.457528
CMC_HBCC_268	LIBD_szControl	61	40	male	Schizophrenia	Black or African American	1.29657	0.93966	0.127562	0.183557	1.33753	-0.0485575	-0.0442242	-0.167499	-0.535369	0.0897735	0.00486248	1.06537	0.787254	0.279801	0.0465393	1.31665	-0.813101	-0.297898	1.27344
CMC_HBCC_019	LIBD_szControl	43	24.5	male	control	Black or African American	0.0360649	-0.867553	0.665877	0.483329	-0.117565	-0.0549186	-0.23257	0.0529298	-1.44866	0.0132509	-1.21427	-0.555024	-0.818998	0.62346	0.0262069	-0.455867	0.63541	0.193078	-0.830597
CMC_HBCC_010	LIBD_szControl	24	43.5	male	control	Black or African American	-0.49814	-0.186803	0.641306	0.971037	-0.937921	0.619909	0.759432	0.499125	-1.09984	0.741792	0.504766	-0.445263	-0.832406	0.667473	0.748778	-0.8709	0.985065	0.728267	-0.550039
Br948	LIBD_szControl	45.9	38.5	male	control	Black or African American	-0.325135	-0.50956	0.161289	0.0426028	-0.0755263	0.471316	0.270873	1.10407	-0.711662	0.441823	0.019745	-0.330781	0.65454	0.137009	0.460281	-0.899982	0.813517	0.195182	-0.607026
Br1346	LIBD_szControl	29.5	58	male	control	Black or African American	0.176997	-1.38691	0.449751	0.854284	0.261781	0.224363	0.891414	0.10077	-0.792587	1.11546	-0.134899	0.243227	-1.24509	1.37785	0.976699	-0.151038	0.573903	1.06081	-0.177908
Br1441	LIBD_szControl	48.1	26.5	male	Schizophrenia	Black or African American	-0.329368	-1.17529	0.0792511	0.622787	-0.11064	-0.430288	0.435408	0.231468	-1.04384	-0.00754138	-1.19274	-0.710783	-0.118956	0.679549	-0.223399	-1.08597	0.121482	-0.139381	-1.07436
CMC_HBCC_013	LIBD_szControl	22	38.5	male	control	Black or African American	0.0731277	0.143757	0.0791011	0.901464	0.290421	0.483827	0.717399	0.553914	-0.0913678	0.691799	0.771343	0.398274	0.445811	0.418153	0.938197	-0.607863	0.979226	0.612053	-0.0591953
CMC_HBCC_049	LIBD_szControl	35	55.5	male	control	Black or African American	0.668469	-1.65575	0.260787	-0.0745889	0.396046	1.2096	0.17568	0.509678	0.710547	0.495077	-1.29238	0.834712	-0.740058	-0.505667	0.758845	-0.847749	0.161314	0.120972	-0.390037
CMC_HBCC_097	LIBD_szControl	21	25	female	control	Black or African American	-0.849681	-0.349998	0.52376	0.801896	0.221812	0.883616	0.91019	0.788314	-0.56981	0.5297	-0.307471	-0.346396	-1.39433	0.586548	0.761634	-0.809203	1.04949	0.83926	-0.779553
CMC_HBCC_202	LIBD_szControl	37	26	male	control	Black or African American	-0.447024	-0.641912	0.356292	1.03081	-0.0638959	0.0289289	0.904075	0.791455	0.675817	0.48967	0.710948	-0.0238471	0.105375	0.617406	0.514628	-0.840542	0.555603	0.811181	-0.78856
CMC_HBCC_146	LIBD_szControl	15	26	female	control	White	-1.04773	0.403479	0.14751	2.12639	-0.0349794	0.479535	0.716962	-0.288088	-0.187381	0.812253	1.11947	-0.302115	-1.94942	1.19417	0.775194	-0.274154	1.66164	1.35079	-0.253868
CMC_HBCC_243	LIBD_szControl	25	31	male	control	Black or African American	-0.421348	-0.0868558	0.56125	0.806002	-0.105048	0.806453	0.996499	1.04304	-0.0047146	0.423484	0.462939	-0.360815	-0.241498	0.121524	0.769366	-0.552448	0.919803	0.578473	-0.766043
Br869	LIBD_szControl	46.9	70.5	female	Schizophrenia	White	0.627942	-0.95452	-0.0343072	-0.799923	0.88057	-0.629848	-0.461207	-0.935025	0.305548	-0.606655	-1.55916	-0.705282	0.0426703	-0.617345	-0.401692	-0.0269774	-0.896675	-0.546321	-0.0765291
CMC_HBCC_111	LIBD_szControl	60	13	male	control	Black or African American	-1.45995	-0.097078	0.439324	0.124953	0.0992592	0.326798	0.73541	1.03034	-0.536087	0.567998	0.243516	-0.652942	0.196661	-0.361592	0.781462	-0.724818	0.817478	0.498071	-0.607794
CMC_HBCC_189	LIBD_szControl	44	62.5	female	control	Black or African American	-0.251826	0.410277	0.374154	0.513649	0.362299	0.330049	0.894557	0.1019	0.365931	0.749518	0.63593	0.0827565	-0.997339	0.575698	0.977366	-0.188663	0.694029	0.736278	-0.497392
CMC_HBCC_014	LIBD_szControl	22	38	male	control	Black or African American	0.902271	0.126133	0.594762	0.732723	-0.076695	0.821416	0.473061	-0.076352	-0.466962	0.77985	-0.808016	0.724246	-0.261721	0.709591	0.340045	0.0174884	0.419023	0.60149	0.30531
Br1135	LIBD_szControl	60.3	44	male	control	Black or African American	0.331486	-0.320147	0.0532265	0.0164689	-0.0121479	0.496537	-0.0147783	0.242106	-0.567487	-0.211826	-0.101053	0.202933	0.986692	-0.460277	-0.000377509	0.148734	-0.00653161	-0.77157	0.263743
CMC_HBCC_011	LIBD_szControl	58	15	male	control	Black or African American	0.513185	0.946755	0.14905	0.171107	1.84374	-0.0442883	-0.155898	-0.0441025	0.779965	0.625088	-0.310423	0.860845	1.25036	0.750217	0.326377	0.338325	-0.0141244	0.550975	0.640994
Br946	LIBD_szControl	53.9	32.5	male	control	Black or African American	0.560577	-0.333661	-0.131455	-0.392529	0.144063	0.395346	0.169894	0.456587	0.262326	0.293896	-0.00515879	0.612255	1.20576	-0.430979	0.0634413	-0.009864	-0.109908	-0.709505	0.271015
CMC_HBCC_067	LIBD_szControl	48	37	male	control	Black or African American	-0.676169	0.197388	0.125284	-0.0906088	-0.443879	0.406726	0.499559	0.783921	1.17647	0.147733	0.653029	0.176758	0.684254	-0.715883	0.0558512	-0.37677	0.123353	-0.0772815	-0.240664
Br1060	LIBD_szControl	75.5	50	female	control	White	1.20384	0.962875	-0.387826	-1.32738	-1.19348	-0.682234	-0.727528	-1.29557	0.475758	-0.772126	0.0969858	1.56723	0.043179	-0.321091	-0.335181	1.50189	-0.929006	-0.934769	0.834584
Br1695	LIBD_szControl	63.2	26	male	control	White	-1.44558	0.0971097	0.51275	-0.606517	-0.23117	0.91708	0.197307	0.70202	-0.561777	0.172956	0.107758	-0.211323	0.693369	-1.25895	0.290947	-0.75269	-0.347678	-0.296773	-0.635735
Br1753	LIBD_szControl	49	36	female	control	White	-0.346607	-0.117908	0.439061	0.666875	-0.309175	-0.325883	-0.0421184	0.710791	-0.496094	0.467647	-0.243162	-0.32683	-0.152098	1.12912	0.127265	0.0313554	1.02135	0.631911	-0.298909
Br1447	LIBD_szControl	53.2	21.5	male	Schizophrenia	Black or African American	1.34734	2.11517	-0.565549	-2.18132	0.88078	-0.608965	-1.46145	-0.851494	-0.455771	-1.69578	0.552528	0.420668	0.348617	-1.55417	-2.29953	1.74256	-1.91718	-2.15914	1.68242
Br1503	LIBD_szControl	71.1	30	female	Schizophrenia	Black or African American	0.918017	0.620265	0.259353	-0.477886	1.60701	-0.171435	0.123506	-0.421526	0.361907	-0.179115	-0.201525	0.747327	0.980994	-0.594851	-0.0637109	0.472381	-0.30417	-0.661166	0.667443
Br1526	LIBD_szControl	47.5	27.5	male	Schizophrenia	White	1.51838	-0.251364	-0.00904074	-0.49539	-0.39147	-0.726364	-0.523893	0.235186	-0.731078	-0.710321	-1.26537	0.533593	-0.0126015	0.736105	-0.870474	0.932296	-0.291574	-0.329049	0.290128
CMC_HBCC_327	LIBD_szControl	15	20	male	control	White	-1.6154	-0.50307	0.420367	1.33262	-1.00134	1.47108	1.12754	0.893962	1.07425	0.688298	0.563348	0.0539467	-0.20581	0.186697	0.607705	-1.24382	1.38522	1.1561	-0.612207
CMC_HBCC_328	LIBD_szControl	15	34	male	control	White	-1.19346	0.321682	0.0880486	0.992169	-0.0839737	1.21831	0.878396	0.989936	1.60908	0.523863	1.01937	0.668957	0.671616	0.165279	0.777015	-0.507411	1.51489	0.715399	-0.495075
CMC_HBCC_330	LIBD_szControl	15	16	male	control	Black or African American	0.286825	0.123347	0.222915	0.772671	-0.422686	1.40834	0.506286	1.02226	-0.0391662	0.680637	1.16388	0.731998	0.364675	0.638062	0.298095	-0.19759	1.23032	0.756582	0.736262
Br2187	LIBD_szControl	47.1	62	male	Schizophrenia	White	-1.56607	-2.38607	0.721312	-0.366743	0.58387	0.729672	-0.0851219	-0.0056401	-0.28312	-0.520576	-2.72232	-2.0676	-0.862195	-0.988443	-0.187809	-0.870009	-0.399657	-0.601301	-1.76281
Br2192	LIBD_szControl	28.2	15	female	Schizophrenia	White	1.40738	1.15434	0.358023	0.823999	-0.228991	0.316599	-0.153244	-0.555835	0.420907	0.0635817	0.0213678	0.612422	0.104982	0.449906	-0.316868	0.726932	-0.0296486	-0.125244	0.995695
Br2196	LIBD_szControl	59.8	38	female	Schizophrenia	White	0.455525	-1.46658	0.516478	0.0546754	0.497047	0.125718	0.576855	0.148394	-0.41185	0.452362	-0.270938	0.0807626	0.461985	0.391603	0.219072	-0.868686	0.260093	0.39905	-0.708475
Br2201	LIBD_szControl	49.4	32	female	Schizophrenia	White	0.461627	0.154561	-1.63958	-1.18621	-0.151481	-1.42142	-1.70506	-1.34493	-1.0754	-1.73364	0.908861	0.294426	2.82047	-4.02481	-1.60925	-0.416489	-0.548744	-1.73904	0.117895
Br2202	LIBD_szControl	38.8	29	male	control	White	-0.423595	-0.698117	0.954371	0.327212	-0.235978	0.144682	0.551704	0.0916477	-0.628557	0.57579	0.33959	-0.551711	0.0846555	0.743723	0.416515	-0.397793	0.491799	0.76264	-0.513569
Br2206	LIBD_szControl	54.3	90	male	control	White	-0.375812	-3.93963	0.113309	-1.6073	0.0400529	-0.726472	-0.578516	-1.46248	0.454839	-1.75778	-3.19041	-0.54787	-1.07718	-1.42418	-1.11494	-1.99845	-1.38578	-1.80589	-2.77556
Br2200	LIBD_szControl	40.6	11	male	Schizophrenia	White	0.501044	-0.0717767	0.579325	0.402825	-0.216151	0.279736	0.0472746	0.382653	0.998754	0.100537	0.507378	-0.207641	0.0605846	0.757545	0.259674	-0.0358993	0.959521	0.534167	-0.0234527
Br2204	LIBD_szControl	45.1	38	male	Schizophrenia	White	1.11362	0.690298	0.0821424	-0.369295	0.932489	-0.324407	-0.781626	-0.846605	-1.87607	0.172014	-0.652933	1.09397	0.613946	0.0597098	-0.186542	0.626459	-0.596804	-0.391691	1.11218
Br2207	LIBD_szControl	42.3	47	male	Schizophrenia	White	1.29695	-1.10341	-0.122758	-1.05461	0.412029	-0.931338	-1.25062	-1.62221	1.01962	-0.575626	-1.31397	0.988142	0.896895	-0.442659	-1.2668	0.544426	-1.04547	-1.32778	0.724566
Br2209	LIBD_szControl	45.4	49	female	Schizophrenia	White	1.285	0.599122	0.330971	0.303759	1.92599	0.700815	0.0466991	-0.41315	1.33881	0.665715	0.411855	1.16635	-0.519681	0.71221	0.436496	0.858288	0.361011	0.496973	0.999054
Br2130	LIBD_szControl	34.9	9	male	control	White	-1.08445	0.304448	0.152702	0.174997	0.412232	0.0364197	0.0177367	0.806218	-0.217998	0.220576	-0.157737	0.624323	2.09877	-0.66352	0.412812	-0.405039	0.346179	0.0424809	-0.270516
Br2133	LIBD_szControl	44.4	76	female	Schizophrenia	White	0.141154	-1.09652	0.132884	-0.590502	0.684951	-0.277212	-0.776837	-1.23633	0.370366	-1.00126	-1.86644	0.529532	1.65616	-3.05099	-1.62486	-0.354963	-1.38401	-1.49146	-0.569593
Br2090	LIBD_szControl	56.5	41	female	Schizophrenia	White	0.536644	0.639636	-1.41005	-3.92293	-0.7196	-2.42315	-2.49417	-2.66781	-0.373852	-4.23885	-1.30844	-2.63676	-1.06405	0.00304425	-3.09181	2.47844	-2.41152	-1.88958	0.75755
Br2097	LIBD_szControl	49.2	25	male	Schizophrenia	White	0.969674	0.261106	-0.686085	-1.8898	0.0766192	-3.20491	-1.83286	-2.4726	-1.97752	-2.40406	-0.489903	-1.5067	-0.455883	-0.197818	-2.97208	1.69087	-2.29817	-1.53446	0.366638
Br2102	LIBD_szControl	57.3	65	female	Schizophrenia	White	-1.04849	-0.816615	-1.92834	-2.19946	-2.2006	-3.43226	-2.51676	-2.97694	-2.52048	-2.79105	-3.34441	-3.54223	-0.256474	-3.38301	-2.97169	-0.0929943	-2.20106	-2.99961	-2.0707
Br2103	LIBD_szControl	50.3	11	male	control	White	-0.182995	-0.254183	0.199115	0.03362	1.07671	0.995975	0.191901	1.04687	0.789029	0.443021	0.309991	0.454755	1.11844	-0.255786	0.616313	-0.656242	0.814769	0.357428	-0.221038
Br2108	LIBD_szControl	63.4	37	male	control	White	-1.05738	-0.467076	0.655122	0.519636	0.429885	0.28731	0.8633	0.213334	-0.833311	0.241457	0.147543	-1.5338	-0.690636	0.0362577	0.343171	-0.901023	-0.142797	0.0280289	-1.20153
Br2091	LIBD_szControl	32.8	24	male	Schizophrenia	Black or African American	-0.642174	0.135484	0.24012	0.302005	-0.120965	0.93047	0.909476	0.622917	0.608828	0.453316	-0.00624853	0.0986672	0.196778	-0.196676	0.537882	0.323584	0.291382	0.555027	0.335112
Br2092	LIBD_szControl	38	142	male	Schizophrenia	White	1.00059	-0.549866	0.153054	0.28352	0.36935	-0.0346825	0.30346	-0.825496	-0.216266	0.814754	1.23361	-0.0143938	-0.0362891	0.832765	0.503499	0.490102	0.51468	0.645116	0.566117
Br2094	LIBD_szControl	46.2	121	male	Schizophrenia	White	-2.00225	-1.67166	0.660888	0.221705	-1.07617	-0.435746	-0.0955012	-0.494973	-0.877004	-0.270689	-1.94779	-2.57732	-1.81444	0.138425	-0.48462	-0.240762	0.0693817	0.397507	-1.85309
Br2098	LIBD_szControl	57.1	20	male	Schizophrenia	White	0.202332	-0.0878469	0.119947	0.371717	-2.1022	-0.249689	0.412724	0.433089	-1.07595	0.507311	-0.179822	-0.636895	0.8775	0.496887	0.217714	0.131275	0.514731	0.218177	0.0749115
Br2107	LIBD_szControl	53.9	26	male	Schizophrenia	White	0.783912	0.303941	0.399383	0.143914	-1.46599	-0.955269	-0.00815903	0.497111	0.160474	0.149468	0.638034	-0.738097	0.142201	0.8225	0.0828951	0.46797	0.860555	0.0839285	0.855136
Br2099	LIBD_szControl	44.6	30	female	Schizophrenia	White	-0.0501276	0.186677	0.385017	0.29566	0.754848	0.927575	0.646702	0.206852	1.08445	0.95617	0.182377	0.900934	0.577353	-0.0639224	0.421018	-0.234398	-0.170892	0.638714	0.304301
Br2104	LIBD_szControl	45.7	33	male	Schizophrenia	White	0.676056	0.0547221	-0.100896	-0.0728273	0.174679	0.168293	0.40187	0.5084	0.5403	0.215807	0.848211	0.143694	1.06187	-0.288117	0.643421	-0.485415	0.619491	-0.0895819	0.0671476
Br2212	LIBD_szControl	31.3	40	male	Schizophrenia	White	1.14249	-0.154122	-0.0273101	0.270271	-0.289732	-0.972424	-1.1079	-1.45051	0.541993	-0.772793	-1.16092	0.230722	-0.386429	1.28236	-1.61221	1.00233	-0.554666	-0.0701984	0.429858
Br2213	LIBD_szControl	53.9	37	male	Schizophrenia	White	-1.55249	-1.28303	0.591921	0.203828	-1.98647	-0.671835	0.196259	0.323761	0.436098	0.00618773	-1.32948	-2.9894	-0.962636	0.160242	-0.249001	-0.703133	0.418913	0.572918	-1.31004
Br2216	LIBD_szControl	54.8	21	male	control	White	0.185527	-0.505746	0.351914	0.242852	0.568054	-0.150961	0.333188	0.0995708	-0.680324	1.04028	-0.602222	-0.141026	-0.219398	0.976857	0.531924	-0.840884	0.724206	1.05033	-0.698944
Br2219	LIBD_szControl	52.1	26	male	Schizophrenia	White	1.22965	1.81024	-0.699802	-1.16619	-0.393739	-3.05478	-2.32079	-2.29238	-1.19091	-1.4776	-1.34041	0.751352	-1.40083	0.436697	-3.1312	2.1689	-1.52112	-0.792317	1.39435
Br2229	LIBD_szControl	49.3	18	male	Schizophrenia	Black or African American	0.675211	-0.18069	0.391958	-0.192351	-0.816941	0.12774	0.0614251	0.908095	0.318495	0.147606	-0.166992	-0.345904	-0.0468185	0.365269	-0.12751	0.154235	0.489941	-0.0347188	0.153222
Br2230	LIBD_szControl	57.6	17	male	control	White	0.0673843	0.442521	0.719561	0.200002	1.6329	0.42188	0.444788	0.472165	-0.760539	0.508244	-0.567612	-0.307501	-0.0607115	0.384807	0.682913	-0.228044	0.527365	0.695575	-0.010541
Br2214	LIBD_szControl	29.9	36	male	Schizophrenia	White	-0.0699825	1.19078	-1.26725	-2.24004	-0.0140075	-2.00475	-2.59454	-3.48409	1.22507	-2.12778	-1.12525	1.13177	0.153778	0.462132	-2.80813	0.496781	-2.41076	-1.85524	-0.507862
Br2215	LIBD_szControl	57.4	32	male	control	White	-0.354992	-0.000395631	0.587949	0.818118	-0.404853	-0.10138	0.632137	0.496864	-0.686896	1.06266	0.0860248	-0.368609	-0.860763	0.556059	0.751071	-0.537036	0.220862	0.917599	-0.267437
Br2221	LIBD_szControl	45.9	35	male	Schizophrenia	White	0.937155	0.239	0.402523	-0.218785	1.18557	0.211727	0.109997	0.515164	0.546641	-0.0525193	-0.648265	0.20101	-1.07685	1.03575	0.0744293	0.728839	-0.34679	0.324782	0.907943
Br2224	LIBD_szControl	39.6	24	female	control	White	0.532463	-0.0696501	0.617426	0.488998	-0.359825	0.316492	0.0839524	0.386479	0.207598	0.536012	0.419145	0.178236	0.196306	0.675065	0.262741	-0.186839	0.721862	0.729933	0.173685
Br2225	LIBD_szControl	44.5	40	male	Schizophrenia	White	0.884035	1.23283	-0.443894	-0.927932	1.12768	-0.845591	-1.00095	-1.02661	0.896058	-1.25147	-0.631207	1.60583	1.79666	-2.86816	-1.18929	2.20406	-1.42626	-1.13137	1.53192
Br2226	LIBD_szControl	52.3	33	male	Schizophrenia	White	1.33224	0.516921	-0.0263536	-1.0886	-1.23282	-1.48231	-1.2336	-1.46985	0.0359434	-0.990318	-1.42439	0.526914	-0.0886069	-0.354419	-1.25076	1.1304	-1.28893	-1.46922	0.598426
Br2227	LIBD_szControl	57.5	24	male	control	White	0.279191	0.203942	0.591367	0.227106	0.436689	0.0769918	0.0788388	0.453059	-0.426251	0.609273	-0.0212773	0.216902	0.284877	0.156755	0.639659	-0.536312	0.383055	0.446642	-0.184858
Br2228	LIBD_szControl	29.2	42	male	Schizophrenia	White	0.679795	0.0854055	0.31907	0.619711	-0.74646	0.0870592	0.0120377	0.46598	0.424167	0.333623	0.521997	0.1924	-0.146171	1.07212	0.262028	-0.0558041	0.295059	0.419366	0.347657
Br2236	LIBD_szControl	49.4	14	male	Schizophrenia	White	1.40556	1.43443	0.205781	-0.360598	1.24692	-0.692591	-0.832152	-0.286655	0.164958	0.24471	0.226992	0.920735	0.58003	0.926268	-0.300023	1.27274	-0.432117	0.336224	1.5837
Br2163	LIBD_szControl	61.5	9	female	Schizophrenia	White	1.12585	1.15916	0.33714	-0.303743	-0.300378	-0.465989	-0.302146	-0.349418	-0.95451	-0.162316	0.268664	0.142251	0.128225	0.0800262	-0.111079	0.825375	-0.284798	-0.393759	0.940607
Br2173	LIBD_szControl	45.7	25	male	Schizophrenia	White	-1.33771	-1.48629	0.526321	0.215726	0.360626	-0.165015	0.323845	0.241981	-0.0775014	0.107971	-1.26773	-2.15672	-0.188355	0.389303	-0.0320948	-0.739872	0.204528	0.203071	-1.66324
Br2186	LIBD_szControl	33	98	male	Schizophrenia	White	0.0557544	-0.456978	0.39034	-0.527681	-0.678249	-0.00332657	-0.0265767	-1.3068	2.07547	-1.56568	0.879525	-2.06782	-0.697039	-0.307925	-0.548707	1.0188	-0.715247	-1.387	0.0397987
Br2170	LIBD_szControl	34.1	23	male	Schizophrenia	White	0.390113	-0.59642	0.0551875	0.33023	-1.5283	0.152979	-0.0941873	0.749958	-0.269482	-0.0415156	0.0329291	-0.809587	0.343262	-0.0464038	-0.054676	-0.475972	0.672438	0.0202207	-0.399037
Br2177	LIBD_szControl	53.6	48	female	Schizophrenia	White	-0.325279	-0.213127	0.340635	0.345028	-0.0482177	0.602186	0.749051	0.842503	0.618144	0.869176	-0.238176	0.185194	0.172977	0.052009	0.69556	-0.793524	0.281422	0.222825	-0.362976
Br2178	LIBD_szControl	40.3	22	female	Schizophrenia	White	0.827673	-0.693558	0.0787168	-0.689587	-0.764881	-0.805702	-1.29702	-1.25191	-0.12564	-1.88932	-1.86182	-0.648827	0.909847	-1.05722	-1.98104	0.485662	-1.55708	-1.95678	-0.315875
Br2180	LIBD_szControl	45.9	34	male	control	White	-1.85599	-0.596292	0.663483	0.171254	-1.67826	0.523788	0.333835	0.414974	0.818153	0.418762	-0.865873	-1.4424	-0.892909	-0.561758	-0.0883032	-1.06702	0.0546525	0.485356	-1.73499
Br2183	LIBD_szControl	28.6	32	male	Schizophrenia	White	-0.758501	-0.256343	0.655522	0.165573	-0.932942	0.339253	0.268345	0.654978	-0.611351	2.69824e-05	0.191495	-0.793504	0.148807	-0.246508	-0.20339	-0.213044	0.515492	0.197426	-0.242107
Br2184	LIBD_szControl	45.7	47	female	Schizophrenia	Black or African American	1.56903	0.0123473	-0.408562	-0.477951	-0.148984	-0.960295	-0.616362	-0.803469	-0.507426	-0.331729	-0.843066	1.3696	-0.492013	0.477397	-0.100604	0.673583	-0.807576	-0.618527	0.618232
Br2185	LIBD_szControl	46.1	27	female	Schizophrenia	White	1.31555	2.3627	-1.13486	-2.40117	0.968584	-2.30499	-2.94702	-2.85132	-0.444857	-1.60151	-0.417206	0.506226	1.42834	-2.49679	-2.33798	2.04464	-1.99607	-1.9371	1.78836
Br2146	LIBD_szControl	21.2	40	male	Schizophrenia	White	-1.76002	-0.536211	0.55372	0.572253	-0.19635	1.06597	-0.0193154	0.738728	0.343773	0.771161	-0.0473849	-0.103927	-1.15698	-0.107905	0.478332	-1.04661	0.856576	0.902779	-0.973918
Br2149	LIBD_szControl	56.3	29	female	control	White	-1.75102	-0.780162	0.31563	0.582705	-0.617704	0.363967	0.546631	0.807008	0.63179	0.559011	-0.410582	-0.69153	-0.339859	-0.402831	0.623105	-1.12665	0.250599	0.560978	-1.06657
Br2161	LIBD_szControl	43.9	78	male	Schizophrenia	White	0.991015	0.456927	-0.0511934	-1.34357	1.5294	-0.61671	-0.580037	-0.987447	-0.0734827	-1.23988	1.78762	0.413022	1.24446	-2.23241	-0.571046	0.22925	-1.58644	-1.22494	0.791014
Br2162	LIBD_szControl	44.9	20	male	control	White	-0.139806	-0.472301	-0.000806094	0.443082	-0.668515	0.248207	0.489277	0.602471	1.67467	0.466374	0.608375	-0.0577218	0.835676	0.391856	0.411861	-0.528564	0.579499	0.323078	-0.293556
Br2166	LIBD_szControl	18.2	25	male	Schizophrenia	White	-1.13241	-0.330852	0.434171	1.01237	-0.506367	1.11345	0.489803	0.645659	1.22395	0.68061	0.330751	-0.0562095	0.0798033	0.426605	0.712999	-0.928778	1.53428	1.11327	-0.743258
Br2176	LIBD_szControl	36.5	72	male	Schizophrenia	Black or African American	-0.386206	-3.02183	0.414492	0.690436	-0.428347	0.379288	0.558581	0.410093	1.0912	0.342723	-1.48376	0.103738	-0.839528	-0.187494	0.235392	-0.961771	0.254917	0.184155	-1.4358
Br2137	LIBD_szControl	46.2	12	female	Schizophrenia	White	0.827242	-0.458139	0.665443	-0.734549	0.781651	0.379211	-0.148364	-0.20731	0.696305	0.2448	-0.652153	0.70479	0.519357	-0.410333	-0.306196	0.174402	-0.726393	-0.337743	0.589771
Br2148	LIBD_szControl	53.4	44	female	Schizophrenia	White	0.650007	0.1638	0.0757116	-0.27379	0.579205	-0.0337049	-0.143247	-0.178872	0.054899	0.248744	-1.30958	0.443495	-0.289876	0.114693	0.063306	-0.457113	-0.132882	0.0541106	0.0296361
Br2151	LIBD_szControl	60.1	37	female	Schizophrenia	White	-1.37209	-0.0861156	0.335216	0.170204	-1.26312	-0.0830281	0.269947	0.934563	1.54017	0.364327	-0.445162	-0.162648	0.479639	-0.3272	0.400276	-0.381332	0.285697	0.451311	-0.451538
Br2154	LIBD_szControl	55.7	57	female	Schizophrenia	White	-0.102953	-1.96785	0.61904	0.440566	-0.786903	-1.01387	0.146481	-0.860837	0.585933	0.0183724	-0.645729	-1.54128	-2.18158	0.986955	0.232335	-1.50234	0.302102	0.550499	-1.70492
Br2159	LIBD_szControl	31.7	48	male	Schizophrenia	White	-0.227674	-0.541847	0.383805	0.0115353	-0.0270446	0.810591	0.559427	0.693596	-0.54825	0.432626	-0.503322	0.278904	0.331797	0.183975	0.495671	-0.0764313	0.266896	0.410474	0.194429
Br2160	LIBD_szControl	18	30	male	Schizophrenia	White	0.62936	0.381418	0.178082	0.744153	1.71197	0.820944	-0.00543224	-0.223878	2.0252	0.0652282	1.35884	0.159798	-0.396171	0.833309	0.24131	0.656367	-0.17087	0.121251	0.507777
Br2144	LIBD_szControl	52.2	16	female	Schizophrenia	Black or African American	0.392008	-0.348396	-0.0144544	-0.743721	1.37543	0.212238	0.172258	0.242555	0.101785	0.261831	-1.28009	0.481217	0.359748	-0.154737	0.382616	-0.376439	0.0467469	-0.242993	-0.232881
Br2156	LIBD_szControl	43.1	24	male	Schizophrenia	White	0.537523	-0.130172	0.273111	0.25252	0.293519	0.884209	0.417546	0.938243	-0.588686	0.835166	-0.473141	0.234848	-0.142975	0.489189	0.311117	-0.257992	-0.147205	0.455267	0.406829
Br2158	LIBD_szControl	61.5	111	male	Schizophrenia	White	1.89843	0.271004	-0.335575	-0.138311	-0.376917	-0.224624	-0.666529	-0.762712	-6.21163	-0.219169	-0.547337	-0.0139379	-0.0539284	0.458154	0.191564	0.914316	-0.792698	-0.18891	0.732476
Br2217	LIBD_szControl	63.5	20	male	control	White	1.1455	0.469279	0.432393	-0.347193	1.03773	0.0589046	0.285532	0.448256	0.223019	0.454432	0.0763905	0.76148	0.54068	0.592133	0.073926	0.12281	-0.108447	0.110421	0.649281
Br2231	LIBD_szControl	46.5	38	male	Schizophrenia	White	0.743502	-0.0053462	0.0883582	0.620508	0.811291	0.597909	-0.0160793	0.124235	1.56757	-0.28202	-0.529538	-0.107791	-0.496835	-0.518197	-0.410357	0.957331	-0.538304	-0.323414	0.911309
CMC_HBCC_301	LIBD_szControl	18	9	male	control	White	-0.151832	0.322241	0.157217	0.411035	0.00947302	0.92679	1.03267	0.425819	1.43421	0.588749	0.0862642	0.959157	0.691904	0.717492	0.809988	-0.364936	1.02851	0.670911	-0.152684
CMC_HBCC_343	LIBD_szControl	50	50.5	male	Schizophrenia	Black or African American	-0.435707	-0.279262	0.526562	-0.203826	1.16658	0.5297	0.841594	0.481683	-0.566097	0.395236	0.361943	0.574104	0.562507	-0.321706	0.64738	-0.435695	-0.0220279	0.0181023	-0.493016
CMC_HBCC_341	LIBD_szControl	59	24.5	male	Schizophrenia	Black or African American	-1.86489	-2.58541	0.772725	0.115391	1.18539	0.943153	0.67553	-0.767441	1.11929	-0.141331	-2.51375	-2.1712	-1.11267	-1.57517	0.0796195	-0.81349	-0.535453	-0.346796	-1.70333
CMC_HBCC_351	LIBD_szControl	45	29.5	male	control	White	-0.846499	-0.118943	0.597452	0.71237	-0.425108	0.460274	0.562699	1.07059	-0.811493	0.648819	0.155744	-0.655442	-0.34166	0.356083	0.59735	-0.261572	0.541475	0.887322	-0.299805
CMC_HBCC_352	LIBD_szControl	52	31	male	Schizophrenia	Black or African American	-0.00598854	0.443879	0.990535	-0.0357343	1.1991	-0.250828	0.233046	0.136329	-1.1684	0.3321	-0.769233	-0.190009	-0.773243	-0.0732092	0.253421	-0.0412288	0.253201	0.402988	-0.0602049
CMC_HBCC_354	LIBD_szControl	83	32	male	control	White	2.14749	1.91669	-0.903183	-1.38333	0.145426	-0.408446	-1.62341	-1.90072	0.993387	-1.51419	1.56582	2.08423	0.0545566	0.221097	-1.10195	2.03617	-1.32014	-1.31628	1.52618
CMC_HBCC_358	LIBD_szControl	44	26.5	male	Schizophrenia	Black or African American	-0.688632	-1.19117	0.563201	0.714033	1.08252	0.308193	0.714211	0.455376	0.707287	0.617648	-1.5846	-0.242384	-0.493064	0.424071	0.706004	-0.577572	0.508197	0.865667	-0.786389
CMC_HBCC_361	LIBD_szControl	55	39.5	male	control	White	0.231026	0.809772	0.412153	-0.106036	-0.697764	0.141583	0.187645	0.458009	-0.835318	0.560097	0.849535	0.597586	-0.523788	0.74113	0.460394	0.0118777	0.513239	0.507347	0.143215
CMC_HBCC_364	LIBD_szControl	65	40.5	male	control	Black or African American	-0.779586	-0.45426	0.247895	0.597239	0.608614	0.312948	0.690617	0.454239	0.095982	0.960056	0.0393174	0.235522	-0.924416	-0.351626	1.04406	-0.667586	0.553339	0.816401	-0.715667
Br1958	LIBD_szControl	41.1	23	female	Schizophrenia	White	0.324733	0.803241	-0.140339	0.938067	0.845069	-0.996394	0.164581	0.173379	-2.33599	0.692266	1.23706	0.00398004	0.0598969	1.56661	0.324973	1.22843	1.31861	0.904226	0.832949
Br1946	LIBD_szControl	46.5	51	female	Schizophrenia	White	0.777367	-0.728109	0.350546	-0.0505053	0.840478	0.0638149	-0.36587	-1.03684	-0.185684	-0.0622107	-1.49458	0.0852052	-1.21618	0.44367	-0.327131	0.876442	-0.752859	0.35802	0.474567
Br1988	LIBD_szControl	62.2	18	male	Schizophrenia	White	-0.546253	-0.280053	0.60897	0.946999	0.155229	0.508346	0.606421	0.837306	-1.17998	0.622904	-0.11806	-0.197228	0.312669	1.07531	0.569811	-0.372826	0.621033	1.05687	-0.461738
Br1912	LIBD_szControl	66.9	71	female	Schizophrenia	Black or African American	1.73801	-0.197912	-0.0972597	-1.52917	-0.375144	-0.176516	-0.637298	-0.888905	-0.472193	-0.890252	-0.830002	1.82712	-0.111837	0.0016237	-0.941088	1.1167	-1.50011	-1.34339	0.957321
CMC_HBCC_362	LIBD_szControl	44	34.5	male	control	Black or African American	-0.0490653	0.137057	0.023214	-0.154489	-0.138286	0.951363	0.682107	1.0871	1.40849	0.00354834	0.00211492	1.13811	1.20596	-1.20383	0.614735	-0.119104	0.330325	-0.40049	0.245136
Br2074	LIBD_szControl	44.8	16	male	control	Black or African American	0.159097	-0.279909	0.456031	0.258893	-0.260961	0.794453	1.00198	0.716706	0.302239	0.637793	0.420538	-0.0759875	-0.365043	0.274094	0.737907	-0.810813	0.730011	0.554067	-0.306352
Br2076	LIBD_szControl	56.5	24	male	control	Black or African American	0.262955	-0.539796	0.809852	-0.289678	0.881363	0.556551	-0.0372603	0.310578	-0.270019	0.162112	-0.731665	-0.0546507	-0.776855	0.641599	0.32306	-0.0682429	-0.0655271	0.282338	-0.133904
CMC_HBCC_373	LIBD_szControl	36	18	male	control	White	-0.643161	-0.271728	0.604713	1.70869	0.0254995	-0.0954491	0.475654	0.0241538	-0.0180822	0.614293	0.417518	-0.919126	-1.10654	1.82487	0.506345	0.013855	0.865017	1.25003	-0.489376
CMC_HBCC_378	LIBD_szControl	51	20	male	Schizophrenia	Black or African American	1.10818	-0.053975	0.509893	0.690861	0.943528	-0.277856	-0.121757	-0.232191	0.95	-0.193965	-0.964844	-0.0849413	-0.197452	0.578594	-0.888572	0.443063	-0.389868	0.217732	0.573019
Br2242	LIBD_szControl	50.7	12	female	Schizophrenia	White	1.19001	0.278695	0.208816	0.060181	-0.00587402	0.111748	-0.334887	0.121927	0.585693	-0.657344	0.0407037	0.138022	0.742057	0.621434	-0.930483	0.625588	0.27887	-0.156601	0.664513
CMC_HBCC_367	LIBD_szControl	18	28	male	control	White	1.57688	0.662447	-0.632395	0.30681	0.271795	-1.67157	-1.71706	-2.48521	0.391773	-0.725418	-0.499162	0.31409	-0.709481	2.02623	-1.09958	1.91845	-0.157743	0.552781	1.17805
CMC_HBCC_368	LIBD_szControl	40	28	male	control	Black or African American	0.148332	-1.21846	0.3548	-0.420767	-1.15275	0.0545271	-0.103058	-0.776231	-0.431774	-0.434819	-1.1932	-0.691032	-2.08706	0.448817	-0.215962	0.975227	0.116112	0.0213669	0.00971474
CMC_HBCC_375	LIBD_szControl	48	20	male	control	White	0.772208	1.52151	-2.43019	-2.76659	-2.33159	-3.9729	-3.23604	-4.10359	-0.0275161	-3.54872	-1.56524	-0.507417	-0.693837	0.498256	-3.39961	1.64206	-2.14573	-1.7198	0.291777
CMC_HBCC_385	LIBD_szControl	20	38	male	Schizophrenia	White	0.304571	-2.46556	-1.21373	-0.193529	-2.63305	-1.29852	-0.897548	-1.34878	0.0472475	-1.4416	-1.00405	-1.50883	-2.0741	1.22705	-1.04454	0.125255	0.016594	-0.128133	-1.2824
CMC_HBCC_349	LIBD_szControl	55	18	male	Schizophrenia	White	-2.42704	-1.32592	0.883699	0.253329	-2.0535	0.400348	0.476636	0.207775	-1.23927	0.537474	-1.79508	-4.43893	-1.95348	0.83509	0.397505	-0.476741	-0.0576218	0.66508	-1.53393
CMC_HBCC_377	LIBD_szControl	59	22	male	control	White	0.818689	-0.600412	0.035098	-0.166772	0.421404	0.469388	-1.10876	-0.542019	-0.913654	-0.965791	-0.0608271	-1.17816	-2.1327	-0.293041	-0.850451	0.588709	-1.69282	-0.566354	0.557686
CMC_HBCC_379	LIBD_szControl	40	57	female	control	Black or African American	1.73054	0.13107	-0.108002	-1.42302	-0.481832	0.478072	-0.61807	-1.34625	0.609582	-0.983359	-0.526219	1.64943	-0.100715	-0.484049	-0.355247	1.33976	-0.70663	-1.42776	0.808366
Br2267	LIBD_szControl	49.4	18	male	control	Black or African American	1.64857	1.98555	-3.04367	-2.59869	-2.25922	-2.88752	-3.33323	-3.78797	0.558606	-3.27745	-1.23782	-0.443608	0.30884	0.191933	-3.19819	1.56385	-2.91722	-2.60179	0.93021
CMC_HBCC_381	LIBD_szControl	50	17	male	Schizophrenia	White	-0.69843	-1.20234	-0.176939	-0.17243	0.0828399	0.402624	0.0136502	0.93761	0.390382	-0.173209	-0.00825729	0.606703	1.20661	-0.42768	0.105815	-0.95084	0.354328	-0.319966	-0.684863
CMC_HBCC_383	LIBD_szControl	53	28	male	control	White	-0.48653	0.599626	-0.133202	0.187537	0.0588904	-0.772477	-0.328132	-0.203006	-0.955195	0.0338381	0.825363	-0.0993157	2.01617	0.219005	-0.53921	0.702453	0.293107	0.19835	0.674109
Br2288	LIBD_szControl	44.7	25.5	male	control	White	-1.47453	-0.42181	0.228153	0.391914	-3.6507	-0.568872	0.109613	0.0221026	-1.3187	-0.292353	0.573873	-1.30835	-1.00806	-0.0311033	0.175663	-0.456349	0.478559	0.568484	-1.34792
Br2233	LIBD_szControl	30.7	17	male	Schizophrenia	Black or African American	0.332507	0.19719	0.129716	0.483551	-1.28102	-0.404792	0.024971	0.754489	-0.182103	0.0966315	0.999753	-0.0612739	0.930684	-0.0349989	-0.527729	0.265729	0.806563	0.167875	0.591736
CMC_HBCC_307	LIBD_szControl	16	14	female	control	White	0.0606308	0.526057	0.117005	1.16187	0.434923	1.16449	0.16264	0.979506	1.32931	0.758942	1.83043	0.899479	0.816459	0.785148	0.560693	-0.189855	1.30779	0.81513	0.698512
Br1745	LIBD_szControl	27.6	21	female	control	Black or African American	-1.89389	-0.7758	0.804193	0.842089	-1.05667	0.839178	0.808799	0.0760312	-0.369825	0.328588	0.0698409	-1.3785	-1.16417	0.162468	0.0373366	-0.883111	0.187826	0.559556	-1.05282
CMC_HBCC_023	LIBD_szControl	18	56.5	male	control	Black or African American	-0.27255	-1.57217	0.0399322	1.57535	-2.18222	0.285014	0.397892	-0.125681	-0.0410463	-0.0662416	0.00137289	-0.941778	-0.679237	1.30378	0.628818	-1.26191	0.950834	0.359148	-1.42013
CMC_HBCC_183	LIBD_szControl	65	57.5	female	control	Black or African American	-0.0737051	-1.78295	0.278651	-0.0427433	0.5569	-0.142872	-0.3076	-0.279765	-0.221925	0.223996	-0.592558	1.13699	1.21361	0.247996	-0.0141988	-0.863785	-0.399313	-0.061653	-0.494816
CMC_HBCC_210	LIBD_szControl	21	18	female	control	Black or African American	-0.409771	-0.892571	0.0409308	0.812358	-1.6837	0.598909	0.876165	0.737787	1.39446	0.426632	0.337665	-0.170727	0.152978	0.162001	0.509176	-1.40614	1.0909	0.542495	-0.972544
CMC_HBCC_082	LIBD_szControl	48	23	male	control	Black or African American	0.610431	-0.538967	-0.116167	-0.528039	-0.242493	-0.66829	0.551809	0.0686466	1.09729	0.0792318	1.00242	-0.664636	-0.214817	2.05292	0.169766	0.106343	-0.662121	-0.291047	0.361336
Br1156	LIBD_szControl	53.9	25.5	female	control	Black or African American	-0.290144	0.232889	-0.0831709	-0.195256	0.152526	0.41485	0.484142	0.96059	0.999646	0.212367	0.502818	0.0002944	0.303573	-0.185359	0.291997	-0.606388	0.186581	-0.0381923	0.0654751
CMC_HBCC_098	LIBD_szControl	49	51	male	control	Black or African American	-0.822965	-0.0455075	0.0126808	0.188987	-0.139529	0.938683	0.35996	1.02707	0.224247	0.895908	0.541818	0.0349018	-0.434181	0.0640943	0.587648	-0.942147	0.283933	0.376635	-0.502633
Br1325	LIBD_szControl	45.8	25	female	control	Black or African American	1.56324	4.75315	-4.35644	-1.24856	-0.159693	-1.35308	-2.51912	-0.821576	1.33338	-2.57123	4.52205	0.301889	1.60255	-0.292308	-1.69425	4.96565	-2.22746	-2.42591	5.46702
CMC_HBCC_312	LIBD_szControl	18	17	male	control	White	-0.0453302	-0.19894	-0.140145	0.83224	-0.140453	0.800078	-0.0239784	0.70553	1.07542	0.281258	1.21781	0.900697	1.13494	-0.115602	0.537322	-0.924723	0.979976	0.336134	-0.445455
CMC_HBCC_269	LIBD_szControl	48	33.5	male	control	Black or African American	-0.00411278	-0.899429	0.316943	0.0702023	0.53844	0.376141	0.203183	0.586482	-0.683509	0.260082	-1.49924	0.402443	0.098956	0.132611	0.5269	-0.70784	0.18393	0.292558	-1.0532
CMC_HBCC_138	LIBD_szControl	51	29	male	control	White	1.0967	-0.187006	0.224476	-0.183995	1.56332	-0.0570942	0.0352103	-0.00458971	0.118656	0.174757	-0.128129	0.338246	-1.01676	0.667359	-0.236563	0.302668	-0.143125	0.269411	0.180082
Br1314	LIBD_szControl	53.4	50.5	female	control	Black or African American	0.586293	1.15572	0.0142019	-0.249912	1.02403	0.580465	-0.329318	-0.600524	1.47591	-0.523453	0.684705	0.297707	0.994707	0.752327	-0.416481	1.20633	-0.618955	-0.0255826	1.55773
Br2194	LIBD_szControl	54	13	male	Schizophrenia	White	0.854246	0.270529	0.581842	-0.0880078	1.27003	0.373075	-0.0163926	0.278499	0.318122	0.867432	-0.244665	0.351556	-0.0177151	1.04951	0.25956	-0.00100439	0.105084	0.816182	0.510482
CMC_HBCC_389	LIBD_szControl	52	28.5	male	Schizophrenia	Black or African American	0.33187	-0.419205	0.221371	0.42048	-0.199534	-0.519599	0.755914	0.125322	0.174119	0.507754	0.0757705	-0.409831	-0.312753	-0.1979	0.519958	-0.33958	-0.126259	0.157847	-0.329483
CMC_HBCC_406	LIBD_szControl	51	24.5	male	Schizophrenia	Black or African American	0.295164	0.0875813	0.358952	0.597871	1.38152	-0.173919	0.764186	-0.112293	0.130176	0.366238	-0.0786385	-0.392174	-0.562777	-0.0620078	0.596977	-0.00522471	0.37245	0.333495	0.173679
CMC_HBCC_401	LIBD_szControl	33	49	male	Schizophrenia	White	-1.28895	-0.713616	0.511065	0.683399	-0.434739	0.432165	1.32972	0.0804371	0.365122	0.291585	-0.688546	-3.14902	-0.721017	-0.132403	0.759486	-0.993677	0.847778	0.521786	-1.44097

## Sheet: MSSM
individualID	newStudy	ageDeath	PMI	reportedGender	primaryDiagnosis	race	Astrocyte	Endothelial	IT	L4.IT	L5.ET	L5.6.IT.Car3	L5.6.NP	L6.CT	L6b	LAMP5	Microglia	OPC	Oligodendrocyte	PAX6	PVALB	Pericyte	SST	VIP	VLMC
CMC_MSSM_059	MSSM	57	21.4	male	Schizophrenia	White	0.0116231	-0.414439	1.05685	-0.254125	-1.06744	-0.310282	-0.335292	0.342954	-1.57421	0.222145	-0.357132	-0.148864	0.385342	-0.448262	-0.205007	-0.288737	-0.342245	-0.811724	-0.464388
CMC_MSSM_253	MSSM	75	5.6	female	Schizophrenia	White	0.401725	0.412355	-1.08805	0.000799227	0.842574	-0.47765	0.847803	0.557916	-0.328701	0.778759	0.346833	0.63361	0.536661	0.665426	0.353068	0.461253	0.638462	0.309062	0.0190271
CMC_MSSM_174	MSSM	79	13	male	control	White	-0.234371	-0.0359924	0.422047	0.0658365	0.394217	-0.103259	0.330419	0.709171	0.0897193	0.720381	-0.201744	-0.480479	-0.579174	-0.662028	0.770468	-0.612592	0.645789	0.0769482	-0.297989
CMC_MSSM_193	MSSM	70	9.8	male	Schizophrenia	White	-0.720963	-0.35562	-1.70745	1.20439	-0.638971	-0.335935	1.2939	-0.351001	-0.0169793	0.85797	-0.00966232	-0.829276	0.510934	0.262413	1.45003	-0.942793	1.35586	0.884869	-0.89338
CMC_MSSM_223	MSSM	71	21.6	male	control	White	0.929628	0.273556	1.70733	-0.21406	0.397027	0.158568	-0.379003	-1.99214	-0.791056	-1.23249	-0.205019	0.179406	-0.84039	0.894564	-1.69427	1.46699	-0.252635	0.353443	0.505243
CMC_MSSM_042	MSSM	61	2.8	male	Schizophrenia	White	-0.333483	0.183445	-0.155381	0.694536	-0.710779	-0.087805	0.846562	0.551062	0.808444	0.785291	0.813316	-0.134915	0.783187	-1.22295	0.863642	-0.371274	1.13901	0.226942	-0.0720215
CMC_MSSM_062	MSSM	75	11	male	Schizophrenia	White	-0.412051	0.00829909	-0.532407	0.333384	0.471751	-0.404641	0.672634	-0.849936	-0.781792	-0.0682265	0.521803	-0.127515	0.512398	-0.493459	0.304648	-0.816901	0.093042	0.0809533	-0.639382
CMC_MSSM_095	MSSM	90	6.5	male	control	Black or African American	-0.438591	0.623124	-0.201151	0.0255326	-0.33796	-0.770967	0.663116	0.403422	-1.19501	0.731893	0.0987739	-0.838955	0.0299211	-0.273204	0.571331	-0.119927	0.194492	0.304835	-0.278219
CMC_MSSM_304	MSSM	76	47.3	male	Schizophrenia	White	0.00723534	-0.470221	-0.590712	-0.207712	0.147727	-1.14789	0.137134	0.941502	0.44592	0.747444	-0.806691	0.226063	-0.517743	0.313369	0.373838	0.316119	0.299989	0.538532	-0.0111077
CMC_MSSM_299	MSSM	59	29.9	female	Schizophrenia	White	0.350012	-0.673803	1.68642	-1.76395	0.188858	0.572027	-0.700077	-0.0539893	0.431657	-0.664404	-1.75873	1.43227	0.352112	0.84074	-1.06099	0.110264	-0.627157	0.113343	0.0956352
CMC_MSSM_251	MSSM	61	18.8	male	control	White	-0.0294346	-0.724245	-0.205188	0.855319	-1.15872	0.530584	0.927864	1.27886	-0.104222	0.970086	-0.312609	-0.263714	0.0806959	0.940711	0.642439	-0.384561	0.338874	1.27728	-0.64905
CMC_MSSM_272	MSSM	48	23.6	male	control	Black or African American	-0.817165	-1.22654	-1.35565	0.33295	-1.51924	-0.39949	0.50556	0.873776	-0.747177	0.610333	-0.347422	-1.27523	-1.62588	0.811295	0.60381	-1.53457	0.394675	0.660758	-1.58584
CMC_MSSM_232	MSSM	24	20	male	control	White	-0.203819	-0.320086	-0.450758	2.11771	-0.769106	0.6355	1.40249	0.00895234	0.878147	1.52344	-0.0263763	-0.085807	-0.921064	-0.0497792	1.97535	-0.717349	2.45403	2.14229	-0.308984
CMC_MSSM_347	MSSM	82	11.4	male	Schizophrenia	White	0.0145581	0.451238	-1.48719	0.674825	-0.735957	-1.73677	0.65449	-2.05591	-0.165718	0.0795896	1.15972	-1.47249	-0.317608	0.281477	0.409661	-0.849401	1.05141	0.563457	-0.370775
CMC_MSSM_371	MSSM	73	11.7	male	Schizophrenia	White	0.702716	-0.291379	-0.155408	0.349322	0.470293	1.12884	-0.201971	1.04865	0.415047	0.598005	-0.353326	1.20288	0.725027	0.909569	0.336607	-0.00731114	0.342681	0.296824	0.129985
CMC_MSSM_060	MSSM	90	3.2	male	control	Black or African American	-1.31033	-0.636368	-1.69732	0.248102	1.00487	1.00247	0.537788	1.42808	1.23757	1.31667	-0.0158816	-1.60163	-0.727992	-1.67962	0.0780696	-0.919718	0.244254	-0.150017	0.292475
CMC_MSSM_029	MSSM	82	5.7	female	control	White	-0.952686	-0.611069	-1.19905	0.0584636	-0.389485	-0.418824	-0.275606	1.6803	0.866957	0.257804	-0.198005	-0.274742	1.08666	-2.67902	0.19171	-1.03221	-0.157499	-0.708483	-1.00001
CMC_MSSM_047	MSSM	60	14.9	female	control	White	-0.827862	-0.112408	-0.293834	0.635349	-0.444432	1.2131	1.18214	1.01764	0.459798	0.895373	-0.35571	-0.204361	-0.763127	0.181059	1.4341	-0.0700414	1.62086	0.695362	-0.276097
CMC_MSSM_360	MSSM	90	7.8	female	Schizophrenia	White	1.28321	0.685242	1.44621	-0.594425	0.836448	0.77332	-1.18454	0.975389	0.431797	-1.704	-0.0697428	0.897568	0.572073	0.321699	-1.77864	1.10661	-0.526816	-0.895253	0.657941
CMC_MSSM_313	MSSM	67	48.3	male	Schizophrenia	White	-0.861105	-0.79204	0.675076	-0.296421	0.481959	0.684235	0.502926	-0.496664	1.73828	0.650074	-0.722659	0.489632	-2.34213	0.842251	0.158199	-0.582258	0.724204	1.10566	-0.34316
CMC_MSSM_266	MSSM	81	26	male	Schizophrenia	White	-0.282308	-1.6255	0.245933	0.0356278	0.707204	0.0343142	0.885064	0.951132	-1.42357	1.31447	-2.37656	-0.438879	-2.46497	1.10416	1.51938	-1.08338	-0.0457445	0.702021	-1.30342
CMC_MSSM_271	MSSM	62	23.7	female	Schizophrenia	White	-0.478628	-0.213118	-0.32904	0.263181	0.379148	-0.812264	0.273445	0.0446796	0.316357	-0.0277014	0.472957	-0.59605	0.571311	-0.444264	0.26119	-0.156191	0.147363	0.310764	-0.198232
CMC_MSSM_218	MSSM	76	49.5	male	Schizophrenia	White	0.303816	-0.914187	0.595577	0.0647191	-0.536438	0.0844662	0.344276	0.572695	-0.269845	0.304611	-0.903476	0.365304	-0.855606	0.0405929	1.25192	-0.0337535	0.570191	-0.18575	-0.412815
CMC_MSSM_066	MSSM	78	4.3	female	control	White	-1.04583	-0.425191	-1.71259	0.694617	0.196581	-0.654065	1.03047	1.02212	0.554403	0.599515	-0.00801022	-1.12624	-0.505223	-2.39881	0.424709	-1.2276	-0.369608	-0.00590401	-1.15599
CMC_MSSM_124	MSSM	48	16.8	male	control	White	-0.395222	-0.163287	1.33346	0.598461	0.756217	0.634748	-0.19492	0.305	-0.896756	-0.0750523	-0.592696	-0.341315	-0.819671	0.421673	-0.147229	-0.0440461	-0.0457669	0.477881	0.143785
CMC_MSSM_186	MSSM	57	16.6	female	control	White	-0.478451	0.192095	-0.382951	1.00437	-0.280589	-0.589635	1.67269	0.212234	0.774789	0.899154	-0.547602	-0.805117	-0.046935	-0.987749	1.41864	-0.653912	0.837673	0.406491	-0.367015
CMC_MSSM_122	MSSM	90	10.2	male	control	White	-0.757652	0.33699	0.815186	-0.505051	0.515838	0.0178794	0.408779	0.497253	-0.504382	-0.0697469	0.877122	-1.14997	0.0699346	0.462275	0.188545	0.585969	-0.338412	-0.448097	0.394275
CMC_MSSM_197	MSSM	74	20.6	male	Schizophrenia	White	-0.558075	-0.537672	-0.342326	-0.387587	-0.673797	-1.41581	0.787911	0.362596	0.449383	0.272172	-0.465902	0.0477805	0.468592	-1.07186	0.814537	-0.893237	0.715476	-0.196553	-0.875708
CMC_MSSM_175	MSSM	79	8.7	male	control	White	0.374415	1.54202	0.346428	0.579956	0.907816	0.594101	0.467108	-0.262448	1.60025	-1.73295	0.592314	-0.252598	0.868124	1.19374	-1.55077	1.4986	-0.806064	0.0216538	1.90478
CMC_MSSM_364	MSSM	56	13.5	male	Schizophrenia	White	-0.815332	0.0732851	-1.14555	0.452457	-0.816768	-0.129689	0.715604	-1.09735	0.167954	1.05285	0.600053	-0.618012	-0.149981	-2.27811	0.574146	-1.15168	0.860457	1.20686	-0.932367
CMC_MSSM_171	MSSM	73	10.4	female	Schizophrenia	Black or African American	-0.319045	0.388713	-0.149862	0.32815	0.799143	0.426004	0.163411	-0.824849	-1.11123	-0.265505	0.549471	0.350496	0.784553	-0.779383	-1.4564	-0.0342416	-0.881538	-0.087245	-0.0215055
CMC_MSSM_217	MSSM	79	35.2	female	control	White	1.65431	1.61254	0.983411	-0.43845	0.193	0.907082	-2.14487	-0.633729	-0.841509	-2.00967	1.03595	1.17921	1.69937	-1.96111	-1.7451	1.79363	-1.15004	-2.13602	1.91685
CMC_MSSM_196	MSSM	86	5.5	female	Schizophrenia	White	1.30509	-0.180608	0.628242	-1.47338	0.291766	0.838541	-0.989988	-0.404744	-0.693555	-0.163757	-0.291726	1.13442	-0.0661462	0.616674	0.180753	0.765836	-0.40551	-1.66163	0.166392
CMC_MSSM_200	MSSM	79	49.9	male	Schizophrenia	White	1.41197	0.31185	1.41209	-0.10885	0.0166629	2.21515	-0.198038	-0.373443	0.55052	-0.495143	0.873276	1.55378	0.728348	0.955123	-0.66653	1.31709	-0.385434	0.468712	1.1586
CMC_MSSM_367	MSSM	86	5.3	male	Schizophrenia	White	0.0138482	0.235604	1.65629	-0.0394406	1.19284	0.61008	-0.103184	-0.572805	-0.341904	-0.115098	0.104418	0.572852	-0.430736	0.701994	-0.172279	0.193442	-0.380526	0.465886	0.538469
CMC_MSSM_140	MSSM	85	5	female	control	White	-0.297057	-0.275289	0.381868	1.20108	-0.660679	-0.361898	0.77237	0.206586	0.0621744	0.731768	-0.210588	-0.882628	-0.169639	1.6085	0.682541	-0.246971	0.929212	0.802315	-0.160377
CMC_MSSM_281	MSSM	90	7.1	female	control	White	0.482475	1.33707	0.621038	-0.805786	0.889458	0.383911	-0.837084	0.582889	0.377558	-0.113288	2.36214	0.527051	0.743666	-0.602026	-0.117255	1.02916	-0.967074	-0.530725	1.58692
CMC_MSSM_132	MSSM	81	15.1	female	Schizophrenia	White	-0.0177262	-0.0716757	-0.303937	-1.13652	1.33047	0.701652	-0.516461	0.120493	0.211784	-0.28929	-0.213839	0.186339	-0.779892	-1.1947	-0.860441	0.0762709	-1.31386	-0.53649	-0.132544
CMC_MSSM_184	MSSM	90	7.3	female	control	White	-1.08802	-0.555997	0.522109	0.214048	0.72529	-0.0513856	0.68766	1.09363	-0.469542	0.533762	-0.3102	-0.964784	-0.509459	-1.00268	0.293801	-0.679748	0.102755	0.0707097	-0.536838
CMC_MSSM_245	MSSM	78	8	male	control	White	-0.513929	-0.754724	0.299818	0.517213	0.0043123	-0.794474	0.0513524	0.448671	-1.10644	0.518649	-0.39076	-0.533139	-0.546937	0.345513	0.678195	-0.28038	-0.00893793	1.19377	-0.67306
CMC_MSSM_074	MSSM	86	4.7	female	control	White	-0.61617	-0.506121	-0.253116	-0.0350857	0.836375	-0.791645	0.345608	0.288901	0.585172	0.231954	-0.280511	-0.308499	0.996197	-3.51376	0.0157128	-0.93853	-0.101643	-0.599864	-0.49744
CMC_MSSM_053	MSSM	64	10.4	male	control	White	0.323362	-0.0689388	1.04505	-0.087531	-0.24199	-0.142864	-0.34073	-0.509738	0.44551	0.0120518	-1.08239	0.760381	0.697566	0.789739	-0.647678	0.313575	-0.460536	0.813173	0.328971
CMC_MSSM_337	MSSM	59	10.3	female	Schizophrenia	White	-0.135927	0.863571	0.103437	0.0687296	0.200365	0.96843	-0.312978	-0.0891193	-0.114772	0.614931	1.36299	0.496614	-1.44758	-0.882121	-0.14924	0.466616	0.126994	0.963148	0.622095
CMC_MSSM_405	MSSM	59	6.4	male	Schizophrenia	Black or African American	1.38228	1.46984	1.08287	-1.20323	0.726244	0.00624454	-2.07136	-0.220466	-0.259942	-2.2885	-1.95953	1.93365	1.21744	1.32173	-2.23699	1.44757	-1.22182	-0.569577	0.933848
CMC_MSSM_327	MSSM	81	48.4	female	Schizophrenia	Black or African American	0.168831	-0.156338	0.274249	-0.567488	0.446508	-1.01543	0.443274	0.342937	0.116721	-0.390767	0.105079	-0.203853	-0.0888175	-0.912797	0.437811	-0.0334869	0.528191	-0.213212	-0.229352
CMC_MSSM_264	MSSM	75	5	male	control	White	-0.477316	-0.261092	0.0657032	0.832187	-0.74506	-1.13	0.57256	0.439819	-0.662304	0.89834	-0.552162	-0.656547	-0.60081	0.475816	0.752376	-0.450814	0.343035	0.760718	-0.747879
CMC_MSSM_203	MSSM	70	18	male	control	White	-0.61896	-0.971721	0.894357	0.559715	-0.770076	-1.03129	0.159543	-0.250998	-1.03902	-0.0801978	-0.170834	-0.619242	0.579777	-0.0998456	0.194842	-0.815686	0.445205	0.314672	-0.826512
CMC_MSSM_301	MSSM	52	19.4	male	Schizophrenia	White	-1.3335	-1.52475	-2.61512	1.14244	-2.80503	-1.0827	1.93187	1.16974	-0.675536	0.911904	-0.901576	-0.849852	-0.248863	-1.3776	1.34374	-2.30673	1.83353	0.570141	-1.88645
CMC_MSSM_089	MSSM	90	3.5	male	control	White	0.0082196	0.534084	0.0291331	-0.554319	0.650152	-0.415437	-0.20897	0.89861	0.998342	0.367313	1.52122	-0.214308	0.18973	-0.682679	0.0629848	0.057281	-0.819752	-0.299823	0.865042
CMC_MSSM_346	MSSM	68	3.5	male	Schizophrenia	White	-2.27748	-0.200882	-0.680225	1.20662	-0.981555	-0.926865	0.601889	-2.52594	-0.639269	-0.793625	0.557512	-1.71313	-1.73852	0.777851	0.344943	-0.818355	0.076889	-0.115642	-0.727324
CMC_MSSM_139	MSSM	71	14.4	female	Schizophrenia	White	-1.16978	1.40916	-1.16145	0.179465	0.422229	-0.00487217	0.0399062	-0.991836	1.51233	-0.51457	2.27479	-0.951735	-0.492038	-0.44717	0.594499	0.734973	-0.409916	-0.593221	1.72426
CMC_MSSM_198	MSSM	63	53.6	male	Schizophrenia	White	-1.16125	-1.17226	0.189874	1.17855	0.0716332	-1.36683	1.59306	0.327682	1.46785	1.06327	-0.942318	-0.57522	-0.168485	-2.15428	1.39537	-0.87086	1.46389	1.02355	-0.979382
CMC_MSSM_058	MSSM	76	4.3	female	control	White	-0.435659	-0.141028	-0.916531	0.19834	0.359345	-1.05046	-0.23806	1.03581	-0.125599	0.689518	0.628533	-0.35918	0.32813	-0.584792	0.246426	-0.594055	0.112141	0.561817	-0.311371
CMC_MSSM_311	MSSM	62	25.8	female	Schizophrenia	White	-0.0889268	-1.01171	0.831018	0.548149	-0.673431	0.190862	0.773859	-0.87047	-1.28972	0.204086	-0.672394	-0.494334	-0.236363	1.45449	0.487442	-0.526122	0.573413	0.479188	-0.805567
CMC_MSSM_343	MSSM	59	21.9	female	Schizophrenia	White	2.33972	2.33546	-0.165505	-1.00451	1.02451	0.144539	-2.16275	-2.04864	0.343192	-2.42345	0.867789	2.19714	-0.0795716	0.174328	-3.18452	2.56716	-2.72255	-1.30825	2.29237
CMC_MSSM_201	MSSM	84	44.4	female	Schizophrenia	White	1.32588	0.142498	2.16609	-0.741365	0.995437	0.250151	-0.278461	-1.81064	-0.385616	-0.567709	-0.492058	0.320876	0.993994	-0.4668	-0.417756	0.511259	-0.180371	-1.64725	0.237051
CMC_MSSM_415	MSSM	58	6.7	male	Schizophrenia	White	-0.960975	-0.947687	-0.690058	0.69877	-0.297336	-0.752001	0.188488	0.892991	-1.12192	0.496474	-0.695727	-0.692191	0.554002	0.0642081	-0.0575076	-1.0638	0.516875	0.791138	-0.780615
CMC_MSSM_168	MSSM	73	3.3	male	Schizophrenia	White	0.367452	-0.0168123	1.14075	-0.0967271	0.528386	-0.0247345	-0.0900678	-0.56263	0.473132	-0.131041	0.339517	-0.157822	-0.345853	0.500947	0.321253	0.462149	-0.210639	0.0222154	0.0873919
CMC_MSSM_236	MSSM	74	3	female	control	White	-0.231032	0.520307	0.825328	0.204433	-1.11964	0.564586	0.578627	0.923246	-0.613533	0.131882	0.150444	-0.213897	1.07933	0.121286	-0.356232	0.649719	-0.131975	0.467459	0.544835
CMC_MSSM_339	MSSM	58	31.8	male	Schizophrenia	White	0.796203	-0.253753	1.50897	0.0204151	-0.137493	0.455131	-0.462979	0.780408	-1.00287	-0.767342	-1.89089	0.297434	-1.21922	1.28642	-0.826057	0.512936	-0.744706	-0.148324	0.0132615
CMC_MSSM_188	MSSM	55	21.1	male	control	Asian	0.163217	-0.572375	-1.00258	1.95125	-1.08434	-1.08701	0.953545	-0.557682	0.657959	0.360463	-0.0920484	-1.03837	0.497483	0.65106	1.05316	-0.672857	1.79932	0.760961	-0.744165
CMC_MSSM_064	MSSM	85	5.3	male	control	White	-1.03517	-0.415788	0.204039	0.384523	-0.0407228	-1.74247	0.172908	-0.382506	-1.05066	-0.436551	0.649473	-1.50078	-1.10237	-0.121724	-0.472716	-0.628927	0.0832337	-0.215256	-0.710994
CMC_MSSM_097	MSSM	73	50.6	male	Schizophrenia	White	0.347526	-0.983006	1.06426	-0.938952	0.342579	-0.165273	-0.716826	-0.274318	-0.58281	-0.0540448	-1.09383	0.00953976	-1.62436	0.139712	0.118809	0.121479	-1.20581	-0.0175375	-0.258606
CMC_MSSM_045	MSSM	73	21.1	male	control	White	-0.128763	-0.609153	0.568177	1.33643	-0.0368226	0.170503	0.602277	-0.132667	0.829988	1.05623	0.00730776	-0.124418	0.805718	0.641327	1.10348	-0.701961	1.44795	1.45912	-0.708118
CMC_MSSM_075	MSSM	77	3.8	female	control	White	-1.60339	-1.14674	0.155661	-0.264089	-0.206351	-0.40284	0.168611	-0.949805	-0.710832	0.4689	-0.556445	-1.28235	-1.04354	-0.348173	-0.0654924	-1.3386	-0.064145	0.212607	-1.32755
CMC_MSSM_345	MSSM	79	9.2	male	Schizophrenia	White	1.98527	1.55175	0.629421	-0.778402	0.372019	1.42511	-1.11768	0.854984	0.190529	-1.24452	-0.155251	2.70249	0.524053	0.907977	-0.630194	1.87851	-0.840012	-0.233919	1.23231
CMC_MSSM_288	MSSM	69	31.8	male	Schizophrenia	White	1.8614	0.905677	1.50073	-0.826636	-0.844743	2.02933	-2.43192	-1.14741	0.504722	-1.23974	0.82755	1.43003	0.584066	0.176654	-1.22314	1.52144	-0.483244	-0.970986	1.40309
CMC_MSSM_180	MSSM	90	40.4	male	Schizophrenia	White	1.76714	0.144176	0.94531	-0.393476	0.6148	1.67771	-0.910253	-1.03569	-0.240617	0.057717	-0.163325	1.09354	-0.339749	1.25505	0.312185	0.667192	-0.0569495	-0.590405	0.650244
CMC_MSSM_296	MSSM	88	19.8	female	Schizophrenia	White	2.10889	1.25945	0.120649	-1.2967	1.06514	1.07567	-1.86421	-1.26755	0.449233	-1.71254	2.04461	2.37305	1.7726	0.410614	-0.829074	1.45443	-0.942795	-1.33041	1.73845
CMC_MSSM_306	MSSM	65	25.5	male	Schizophrenia	White	-0.802617	-0.815049	-1.3352	0.957157	-0.85983	-1.57953	1.17106	0.00710253	-0.618713	0.378123	-1.31046	-0.69115	0.427839	0.255847	0.619578	-0.989678	1.29092	0.605599	-0.711578
CMC_MSSM_219	MSSM	86	20.4	female	control	White	0.537476	0.688523	0.366766	-0.759574	-0.5518	-0.107468	-0.16934	-0.0952916	-0.0789484	-0.0662358	0.945036	0.832958	1.31936	-0.321656	-0.466894	0.539977	-0.68932	-1.27437	0.805293
CMC_MSSM_325	MSSM	65	3.8	male	control	White	-1.6339	-1.05561	-1.63504	0.887497	-1.0023	-1.09508	0.531287	-0.21902	-2.11392	-0.108324	-0.0249315	-2.14314	-0.614096	0.0761185	0.030326	-1.59161	0.0235885	0.123778	-1.19906
CMC_MSSM_128	MSSM	42	19.9	male	control	White	-0.0707795	-1.1493	-0.95326	1.54761	-0.67977	-0.226007	0.520538	-1.39356	0.00330317	0.313454	-0.463748	-1.48104	-1.61753	0.376271	0.935517	-1.27703	1.92424	1.21325	-1.22239
CMC_MSSM_363	MSSM	77	9.7	female	Schizophrenia	White	0.927393	-0.143405	1.595	-1.18861	1.51223	1.37945	-0.457524	-0.390054	-1.29354	-0.345679	-0.958407	0.923716	-0.342401	1.06951	-0.792401	0.127302	-0.155954	0.849161	-0.0742646
CMC_MSSM_355	MSSM	90	25.8	female	Schizophrenia	White	0.45197	-0.268748	0.588474	-2.07706	0.412737	-0.145178	-0.0884729	0.738887	-2.18794	-0.19078	0.00419172	0.44951	0.715293	-0.135429	-0.237085	0.0565166	-0.0295553	-1.12326	0.138551
CMC_MSSM_309	MSSM	84	3.7	female	Schizophrenia	White	-0.951704	-0.399178	-2.71037	-0.0865086	-0.405651	-0.0287706	0.514566	0.962507	-0.788664	1.45558	-0.288802	-0.572053	0.432637	-0.371247	0.92115	-1.16081	0.0736719	1.00649	-0.586433
CMC_MSSM_163	MSSM	83	33.8	male	Schizophrenia	White	0.596975	-0.502342	1.33301	0.227309	0.693657	0.441307	-0.163542	0.524755	-1.35637	-0.165106	-0.731028	0.356421	-0.348796	0.790742	0.13827	0.446182	0.0559482	-0.413753	0.0609148
CMC_MSSM_249	MSSM	84	2.9	male	control	White	-0.941373	-0.37588	-1.07496	-0.529382	0.467641	0.12873	-0.0363986	-0.849792	-0.173805	-0.524703	0.777457	-0.737222	0.826806	0.0376408	-0.732813	-0.425753	-0.64806	-0.239109	-0.21434
CMC_MSSM_096	MSSM	67	4.6	female	control	White	1.58393	2.30998	-0.267344	-0.879101	0.532202	1.59085	-1.64805	-1.73362	-0.680856	-0.375745	2.06314	2.13184	1.65708	0.906526	-1.70229	1.26841	-2.4623	-0.254374	1.90934
CMC_MSSM_055	MSSM	66	23.9	male	control	White	0.130493	-1.15966	-0.55375	0.666205	-0.67507	-1.05884	0.19746	1.10779	-1.1879	0.895014	-0.563823	-0.579362	-0.746136	2.06895	1.38122	-0.842712	1.18049	1.31903	-0.935742
CMC_MSSM_314	MSSM	90	4.1	male	control	White	-0.545157	-0.928029	0.0210841	0.665308	-1.16265	-1.12393	1.00335	0.78914	-0.799704	1.03377	-0.339479	-1.4697	-0.528775	0.780125	0.510743	-0.597077	0.580129	1.09617	-0.69683
CMC_MSSM_083	MSSM	69	7.4	male	control	Asian	-0.654541	-0.0325472	-0.270856	1.44705	0.680441	-0.465914	0.232959	-0.740877	1.09875	-0.358993	-0.469001	-0.719116	-0.411523	1.92433	0.965857	-0.122564	0.724786	0.175452	-0.393358
CMC_MSSM_048	MSSM	84	17.7	male	Schizophrenia	White	-0.586641	-0.682508	0.38269	0.429583	-0.166638	-0.308313	0.419083	-0.236298	0.492635	-0.442982	-0.176378	-0.90808	-0.454777	-0.166694	-0.0535331	-0.678807	0.0990084	-1.07269	-0.797596
CMC_MSSM_121	MSSM	51	13.8	male	control	White	-0.780753	-0.374241	-0.936095	1.3441	-0.527122	-0.610324	0.746047	0.334222	-0.249759	0.921042	-0.0661666	-0.322995	0.895341	0.494899	1.17914	-0.670648	1.75984	1.57826	-0.584821
CMC_MSSM_041	MSSM	90	3.4	female	control	White	-0.927999	-0.139765	0.22313	0.194772	-0.526085	-1.68929	0.486554	0.787337	0.850169	0.018718	0.458698	-0.751497	0.644553	-0.665175	-0.187492	-0.0814917	0.147746	0.190238	-0.0855665
CMC_MSSM_421	MSSM	69	13.7	female	Schizophrenia	White	-1.27397	-0.495861	0.41786	0.316923	0.120166	-0.231293	0.606413	0.768012	1.16432	0.448679	0.146537	-1.15982	-0.545144	-3.0474	0.212027	-1.17497	-0.107645	0.0189301	-0.736335
CMC_MSSM_120	MSSM	46	14.8	male	control	White	-0.501909	-0.659281	-1.67915	0.926989	-1.12742	-0.254634	1.22684	1.1568	0.142053	1.24853	-0.687721	-0.68308	-0.163014	0.294541	0.989104	-0.941376	1.56651	1.0659	-0.924946
CMC_MSSM_216	MSSM	64	36.1	female	Schizophrenia	White	1.38989	0.543398	1.48382	0.0744006	0.186955	1.36799	-0.640712	0.490455	1.15037	-0.233344	-0.488389	2.1272	1.74866	1.63783	-1.19481	1.36843	-0.0735191	0.0671082	1.64228
CMC_MSSM_386	MSSM	85	5.3	male	Schizophrenia	White	-0.0629637	0.714466	-0.0868761	-0.303263	0.536931	-0.945957	-0.06649	-0.817881	0.0936677	-0.555925	0.635433	0.298846	1.92802	-0.874308	-0.0814856	0.592876	-0.155594	-0.719021	1.00405
CMC_MSSM_113	MSSM	75	5.8	male	Schizophrenia	White	0.185488	0.276393	1.15733	-0.495434	1.20101	0.0503114	-0.458861	-1.2619	-1.21502	-1.223	1.0004	0.412309	0.605362	0.186875	-0.837439	0.264703	-0.436945	-0.34522	0.524167
CMC_MSSM_366	MSSM	84	5.3	male	Schizophrenia	White	1.14223	1.22174	-0.74151	-0.617533	0.446227	0.221609	-0.620951	-2.78437	0.285126	-1.85614	1.95133	1.77974	2.35351	0.894292	-1.48394	0.967431	-1.00799	-0.771427	0.973919
CMC_MSSM_336	MSSM	89	9.6	female	Schizophrenia	White	-0.040592	0.580705	0.684331	-1.39951	0.245419	-0.789561	0.412529	0.306191	-0.485202	-0.382026	0.273908	-0.0657364	-1.97086	-0.602146	-0.659471	0.603014	-0.528636	-0.333739	0.501353
CMC_MSSM_177	MSSM	60	20.2	male	control	White	-4.55281	-2.02211	0.441174	2.32068	0.170115	1.20495	1.39166	1.17304	0.3317	1.29418	-1.98	-1.03913	-2.16451	0.261709	1.51453	-1.28941	1.75991	2.72865	-2.05157
CMC_MSSM_072	MSSM	66	22.6	female	control	White	-0.501389	-1.5776	-0.0291616	-0.194282	-0.933711	-0.723142	1.06811	0.924044	1.25439	0.83752	-2.79194	-0.18883	-2.65169	-1.41834	0.120773	-1.05395	0.122196	0.110408	-1.34221
CMC_MSSM_061	MSSM	68	2.8	male	control	White	-0.277828	0.245861	-0.440279	0.669401	-0.534859	-0.66415	0.969412	0.0905741	0.0692068	0.710164	0.131937	-0.742755	-0.67365	0.486156	0.848274	-0.333286	0.899673	0.590753	-0.326351
CMC_MSSM_383	MSSM	83	6.2	female	control	White	-1.22596	-0.453018	0.326894	-0.0959767	0.330778	-1.32278	-0.414271	0.341329	-0.295613	0.180446	0.202084	-1.62714	-0.601144	-0.0788124	0.0255763	-0.38559	0.0196734	-0.379497	-0.357248
CMC_MSSM_194	MSSM	90	7.3	female	Schizophrenia	White	0.165207	0.97105	1.58543	-0.82159	0.427248	0.905512	-0.768666	-1.5841	1.10112	-1.09728	1.84298	0.762644	0.310682	0.755233	-0.214322	1.43022	-0.18299	-0.983774	1.40022
CMC_MSSM_173	MSSM	53	17.5	male	Schizophrenia	White	-0.881208	-1.89854	-0.780221	1.43548	-1.79443	-0.453696	1.3142	0.340918	-0.671475	0.962902	-1.2512	-0.732294	-0.976203	1.45149	1.2025	-1.60367	1.74786	1.38444	-1.60219
CMC_MSSM_332	MSSM	73	46.4	female	Schizophrenia	White	0.463416	-1.11046	1.00953	0.199099	-0.045928	-0.604272	-0.114809	0.253135	-1.16437	0.683993	-0.438168	0.0911564	-1.46639	0.691587	0.861767	-0.598491	0.356621	0.354193	-0.438832
CMC_MSSM_076	MSSM	90	5.3	female	control	Black or African American	-1.59183	-1.46536	0.48317	-0.0650718	0.863511	0.223752	0.290787	-0.365449	-0.246319	0.17768	-0.874703	-1.64706	-1.09327	0.179681	0.089925	-1.4384	-0.0645915	-0.0574101	-1.44221
CMC_MSSM_413	MSSM	90	20	male	control	White	-0.132243	-0.466064	0.620895	0.591251	-0.0533677	-0.779228	0.972834	0.350467	-0.430193	0.500067	-0.0830234	-1.05981	-0.448104	0.562273	0.470544	-0.494622	0.855929	1.02423	-0.521009
CMC_MSSM_106	MSSM	90	11.1	female	control	White	-0.483557	-0.192738	0.0854594	-0.450522	0.26394	-0.319277	0.178769	0.363625	0.267554	0.34752	-0.817572	-0.587892	-0.426648	0.0524615	-0.427213	-0.233182	-0.646067	0.0308039	-0.38605
CMC_MSSM_262	MSSM	78	26.1	male	Schizophrenia	White	-0.239865	-0.254255	1.00593	-0.638129	0.105683	-0.0478572	-1.08229	-0.669037	0.91071	-1.65514	0.764083	-0.414931	0.858546	-0.250522	-1.66812	0.0201331	-0.972986	-1.90798	0.273258
CMC_MSSM_410	MSSM	86	14.5	male	control	White	1.39135	1.0773	0.836893	-0.525413	0.347709	0.449372	-1.67464	0.0228889	-2.33481	-1.48445	1.01048	1.14582	1.38353	-0.738503	-1.63888	0.852144	-1.37397	-2.12403	1.14371
CMC_MSSM_104	MSSM	35	7	male	control	White	-0.238446	0.399429	-0.195112	1.70855	-0.195115	-0.308485	1.37703	0.846686	0.625269	0.714596	0.0871797	-0.360426	0.214398	-0.648103	1.12453	0.0514326	1.70915	1.22612	-0.345455
CMC_MSSM_340	MSSM	76	29.9	male	Schizophrenia	Black or African American	-0.302061	0.149548	0.0999343	0.436075	-0.356226	-0.191358	0.867003	1.18328	0.483912	-0.316176	0.641488	-0.821234	-0.127396	0.108036	0.689154	0.497376	1.15336	-0.363938	0.278619
CMC_MSSM_352	MSSM	64	4.3	male	Schizophrenia	White	0.154065	0.285892	0.592301	0.380444	0.885718	-0.10243	0.199315	-0.296924	-0.0192185	0.681335	-0.291997	0.270957	-0.181262	-0.171415	-0.394926	-0.278634	-0.652198	0.539953	0.192558
CMC_MSSM_182	MSSM	62	23.7	male	control	White	-0.159936	-0.55525	-0.0898327	1.45068	-1.26809	-1.07511	1.02743	-0.895058	-0.191494	1.33517	-0.842938	-0.862342	-0.378019	1.62497	1.59575	-0.616973	1.72638	1.86435	-0.677232
CMC_MSSM_065	MSSM	90	5.9	female	control	White	-0.232172	-0.355112	-0.305463	-0.49731	0.317702	-0.0268945	0.373879	1.09518	0.340875	0.608191	-0.296494	-0.458748	-0.753865	-0.890352	0.493892	-0.958281	0.159765	-0.0566389	-0.494135
CMC_MSSM_406	MSSM	90	7.5	female	control	White	-0.245146	0.865993	-3.31634	-1.52479	0.126202	-1.16682	-0.864429	-1.42816	1.24997	-1.79699	2.64388	0.494343	2.47939	-3.38549	-1.25095	0.032004	-0.966964	-2.26041	0.918061
CMC_MSSM_254	MSSM	64	47.7	male	Schizophrenia	White	-0.920084	-0.458167	0.669454	-0.668478	-0.454518	-0.679873	-0.365331	-1.14182	-0.00838107	-1.03256	-0.103932	-0.951016	0.659996	-0.807643	-0.733188	-0.01994	-0.461692	-1.09602	-0.59173
CMC_MSSM_255	MSSM	77	48.3	female	Schizophrenia	White	1.20346	0.942981	-1.0421	-1.49235	1.2109	0.854555	-1.10677	-0.271062	-0.507424	-0.837951	1.20167	1.59049	1.12954	0.125595	-0.621243	0.680063	-1.30573	-0.95919	1.00163
CMC_MSSM_204	MSSM	87	50	male	Schizophrenia	White	3.39289	2.34953	-0.900861	-2.51992	0.536388	-1.56078	-3.13321	-2.28972	1.32399	-1.84234	0.608348	1.58134	1.25998	1.63668	-1.69456	2.9734	-2.43802	-1.99951	2.1272
CMC_MSSM_259	MSSM	69	4.3	male	control	Black or African American	-0.850044	-0.489877	-0.734266	-0.315328	-0.245551	0.594452	0.951813	1.46763	0.332179	1.04179	-0.753196	-0.297833	1.16489	-0.513588	0.383033	-0.43979	0.120212	0.43043	-0.557689
CMC_MSSM_261	MSSM	79	10.1	female	control	White	0.386443	-0.698526	-0.164761	0.00599819	-0.128431	1.43839	-1.04051	-0.131749	0.67014	0.0283164	-0.580096	0.245785	0.0347928	0.17771	-0.76756	-0.19467	-0.439428	-0.390597	-0.0588989
CMC_MSSM_312	MSSM	68	48.1	male	Schizophrenia	White	-0.280105	-1.8379	-0.709118	0.626768	0.463355	-0.0434333	0.364028	0.285191	-0.0844941	1.06702	-0.606989	-0.756893	-1.37468	0.884876	0.964313	-1.20468	0.403249	1.0913	-1.21864
CMC_MSSM_215	MSSM	84	9.6	male	control	White	3.29508	2.0395	0.84818	-2.13017	-0.171757	0.482042	-1.82787	-0.72443	0.344068	-2.29232	2.46897	2.78952	0.623221	0.0931747	-2.10178	2.15734	-0.480402	-0.495594	2.51671
CMC_MSSM_382	MSSM	73	7.9	male	Schizophrenia	White	-0.0513318	-0.46615	0.0769816	1.28122	0.428496	-1.0621	1.10153	0.631838	-0.076161	1.2068	-0.561551	-0.819783	-0.729255	0.792813	1.33718	-0.78721	0.690154	0.405257	-0.767071
CMC_MSSM_279	MSSM	77	11.8	male	Schizophrenia	White	-1.54214	-1.30692	-0.0126762	0.125164	0.451529	-2.56067	-0.00236335	0.53026	-0.0545469	-0.24979	-1.24808	-1.79578	-0.384135	-0.117875	-0.547053	-1.50544	0.224069	-0.266097	-1.49053
CMC_MSSM_172	MSSM	47	12.7	male	control	White	-0.168327	0.0128292	-1.6588	1.37479	-1.91893	0.0661216	1.32898	0.829902	1.23993	0.800585	-0.160119	-0.247841	0.804583	0.189809	1.43255	-0.618219	1.79047	0.830949	-0.615737
CMC_MSSM_300	MSSM	72	43.6	male	Schizophrenia	White	1.15273	-0.63529	0.460747	-0.0842117	0.595813	0.722103	-0.552356	1.3661	0.565468	0.242364	-0.130606	1.38121	0.41362	1.09988	-0.225113	0.621754	-0.192977	0.725268	0.374905
CMC_MSSM_149	MSSM	88	4.8	male	control	White	0.996458	1.56338	1.22518	-0.297601	0.391072	0.800839	-0.781549	-0.330824	0.533166	-0.649444	1.54596	0.849874	1.63867	0.749083	-0.712604	1.43223	-0.492528	-0.294409	1.49537
CMC_MSSM_073	MSSM	79	8.6	female	control	White	-0.896599	1.11917	-1.14609	0.443533	-0.210024	-0.742866	0.831079	1.5563	1.1218	0.0904403	0.389029	-0.600957	0.547455	-0.735067	0.0127246	0.0299264	0.041861	-0.159565	0.235644
CMC_MSSM_244	MSSM	41	19.3	female	control	White	-0.325513	-0.464999	-0.575548	1.22718	0.146716	-0.372189	0.908541	0.0903991	1.06792	0.588888	-0.106154	-0.0728728	0.621368	0.105247	0.787543	-0.589862	0.596152	0.95756	-0.515238
CMC_MSSM_036	MSSM	82	3.8	female	control	White	0.375385	0.929636	-0.738096	-0.444207	1.37029	2.1035	-1.05023	0.105343	-1.37822	0.185784	1.20913	1.10045	-0.760385	0.166601	-1.00722	0.700031	-1.03154	0.0724695	0.749011
CMC_MSSM_348	MSSM	89	45	female	Schizophrenia	White	1.53982	1.53929	1.02183	-0.729752	1.33273	1.36295	-1.35192	0.0243987	-0.560921	-0.0216511	1.09552	1.14413	-0.0592235	0.911918	-0.772121	1.02364	-1.18438	-0.373827	1.03621
CMC_MSSM_331	MSSM	67	29.9	female	Schizophrenia	White	-0.210167	-0.121826	-0.376011	0.032939	0.407986	-0.463683	0.367093	1.25999	-0.902793	0.396877	-0.927895	-0.270585	-1.03745	1.88632	0.745031	0.0223389	0.205134	-0.409271	-0.378745
CMC_MSSM_388	MSSM	80	6.9	female	Schizophrenia	White	0.681102	0.628897	-0.635975	-1.79073	1.28179	-0.491741	-1.29838	-2.13862	-0.0476539	-0.966598	-0.496422	0.952245	1.63674	-0.748591	-1.58308	0.636012	-0.666587	-0.356045	0.410648
CMC_MSSM_080	MSSM	84	4.1	male	control	White	-0.702423	-0.701582	-0.0779384	-0.356192	0.179662	-0.177018	0.134578	0.248472	0.372285	-0.0609963	-0.332219	-0.696906	0.771245	0.554192	-0.44407	-0.403813	-0.243104	-0.0903741	-0.69314
CMC_MSSM_100	MSSM	64	23.3	male	control	White	-1.83805	-0.499353	0.407836	-0.0273556	-1.33344	-1.39393	0.180634	0.329382	-0.218758	-0.850747	-0.45246	-2.29334	-1.34388	-0.500795	-0.484767	-0.696807	0.282407	-0.359652	-1.33753
CMC_MSSM_150	MSSM	90	6.8	female	control	White	2.33373	2.08193	0.505376	-2.37286	1.01377	0.790613	-2.39941	-1.588	0.515707	-2.12028	2.01168	2.0325	1.58594	0.0594777	-1.65402	1.74479	-1.06892	-1.96668	2.19083
CMC_MSSM_277	MSSM	58	30	male	Schizophrenia	White	-0.0654654	-0.444375	-0.421483	0.543177	0.083185	-0.380891	1.11328	0.362071	0.91361	1.00959	-1.37685	-0.214298	-1.93962	-2.21359	0.835991	-0.676154	0.722061	0.67327	-0.550975
CMC_MSSM_385	MSSM	76	16.6	male	Schizophrenia	White	1.7984	1.68874	-0.0961838	-0.944712	-0.169239	1.33934	-0.900075	-0.0277068	-0.111761	-1.13278	1.81161	1.48769	1.24147	-0.234263	-0.3941	1.32902	-0.35894	-1.188	1.50982
CMC_MSSM_131	MSSM	59	5.7	male	control	Black or African American	-0.340482	-0.233179	-0.422833	0.487153	0.531957	0.283702	0.623407	0.484005	-0.642367	0.659667	-0.141299	0.00665649	0.444737	-0.199168	0.350386	-0.0655618	0.114385	0.603131	-0.261537
CMC_MSSM_037	MSSM	40	3.7	female	control	Black or African American	-1.16026	-1.13446	-0.240732	1.63206	-1.77521	-0.279136	0.75184	-0.460978	-0.496294	0.0610852	-0.622582	-1.30475	-0.669813	-0.517961	0.990929	-1.3545	1.64345	0.624099	-1.28424
CMC_MSSM_387	MSSM	69	4.5	male	Schizophrenia	Black or African American	-0.548995	-0.838747	-1.9742	0.406151	-0.941602	-1.80958	0.507227	-0.264847	1.38916	-0.403103	0.0974109	-0.693379	0.787226	-0.384674	0.134572	-0.872339	0.439919	-0.119536	-0.535187
CMC_MSSM_243	MSSM	49	11.3	female	control	Black or African American	-1.31976	0.0463807	-0.734529	-0.166181	0.536532	0.645008	0.18085	-0.0351093	0.887244	0.120292	0.549271	-0.527378	-0.273088	0.204286	-0.761823	0.167637	-0.137548	0.0652862	-0.164443
CMC_MSSM_326	MSSM	82	48.6	male	Schizophrenia	White	0.507493	0.0442038	0.397184	0.0576912	0.591478	-0.010732	-0.0581808	-0.0501313	-0.214312	0.500308	0.0595076	0.874458	1.75951	-0.237668	0.227791	0.389207	0.294307	-0.948978	0.416355
CMC_MSSM_233	MSSM	49	14.2	male	control	White	-0.210638	-0.645927	-0.143959	1.23074	-0.829036	-0.0510423	0.614232	-0.291952	1.32726	1.10738	-0.00528289	-0.314192	-1.24538	0.504188	1.75392	-1.07636	2.01443	1.38938	-1.12336
CMC_MSSM_085	MSSM	74	19.2	male	control	White	-0.798632	-0.96582	-0.972475	-0.336637	-0.752911	-1.24463	0.551746	0.208043	-0.433689	0.493445	-1.05971	-0.723276	-0.236223	-0.286514	0.160577	-0.731542	0.288512	-0.0601744	-0.887087
CMC_MSSM_372	MSSM	90	17.7	male	Schizophrenia	White	2.27097	2.21505	0.638075	-0.342374	-0.192878	1.8507	-1.9351	-0.675144	1.41368	-1.89316	1.75942	2.89104	1.29802	0.327412	-0.57549	2.3197	-1.00564	-2.42934	2.13494
CMC_MSSM_054	MSSM	84	11.4	male	control	White	-0.617461	0.141378	0.213663	0.280299	-0.343677	-0.436611	0.189632	0.360804	-0.012088	0.573039	0.637427	-0.639489	-0.605328	-0.970153	0.316129	-0.125822	0.451783	0.40532	-0.0233471
CMC_MSSM_130	MSSM	41	10.7	male	control	White	-1.01225	-1.18082	-1.4756	0.914628	-1.4178	-0.556159	0.574315	-0.408713	0.671413	-0.118936	-0.495944	-1.55475	-0.770399	-1.09144	0.230948	-1.51979	1.16506	0.232214	-1.4867
CMC_MSSM_108	MSSM	90	11.8	male	control	White	1.75106	2.10422	0.275721	-0.866402	0.173477	2.19595	-1.37935	0.109776	0.313014	-3.02084	1.68636	1.76611	1.46909	-0.18451	-1.63467	2.20679	-1.58355	-3.17525	2.01118
CMC_MSSM_316	MSSM	40	11.3	male	Schizophrenia	White	-0.430816	3.69278	-4.22235	1.04555	-0.763593	2.13931	0.0143802	-0.82568	3.66208	-0.680541	4.7067	1.54212	1.3868	0.849013	0.353288	3.574	0.738573	1.6081	4.02651
CMC_MSSM_050	MSSM	73	14.9	male	control	Asian	0.177363	0.677838	0.595447	0.279059	-0.507642	-0.226054	0.264105	0.0772054	-0.444336	0.781508	0.385615	0.025081	-0.150726	0.562904	0.155728	0.488522	0.151983	0.514976	0.0617677
CMC_MSSM_028	MSSM	76	21.2	female	Schizophrenia	White	0.165132	-1.00664	0.517649	0.790453	-0.356524	-0.767228	0.400675	0.839443	0.415269	0.543197	0.0650401	-0.185887	-0.414354	0.751916	0.993548	-0.659775	0.147805	0.611214	-0.898804
CMC_MSSM_404	MSSM	61	3	male	Schizophrenia	White	-0.074054	-1.5753	1.28036	0.358327	-0.574847	-0.349427	0.530634	-2.29195	-1.25651	0.564408	-0.697763	0.32234	-0.714151	-0.916646	0.850587	-0.916887	1.21791	0.740039	-0.855896
CMC_MSSM_078	MSSM	90	6.1	male	control	White	-0.741369	-0.292007	-0.533254	-0.128235	0.402676	0.755138	0.150395	1.97654	-2.19927	1.11397	0.324639	-0.360446	-0.130682	0.369833	-0.289759	-0.554859	0.6842	-0.195444	-0.569211
CMC_MSSM_260	MSSM	75	21.5	female	Schizophrenia	White	-0.387234	-0.603202	-1.23668	0.10406	-0.354903	-0.277064	0.65198	0.439883	0.503709	1.27685	-1.30718	-0.154585	0.350539	0.443443	0.980309	-0.906628	0.477245	0.695046	-0.788824
CMC_MSSM_294	MSSM	46	30.5	male	Schizophrenia	White	-0.514252	-1.10303	0.0375144	0.857908	-0.409696	-0.503555	0.374334	0.410835	-0.127454	0.94073	-1.5375	-0.479386	-1.55504	0.453281	0.788693	-0.479014	1.39442	1.01147	-1.38926
CMC_MSSM_138	MSSM	78	5.4	female	control	Black or African American	0.0222622	0.624296	-0.0194246	0.0789709	-0.154195	0.101377	0.236652	1.51278	0.44706	0.613871	0.49415	0.49559	-0.392549	-0.0303203	-0.22794	-0.0145535	0.621959	0.379869	-0.157098
CMC_MSSM_390	MSSM	86	14.1	male	Schizophrenia	White	0.40756	1.0039	0.267401	-0.444003	0.398321	1.08969	-0.786882	0.688058	0.857625	0.317349	0.0121939	0.756758	0.386031	-0.572343	-0.370396	0.389738	-0.13892	-0.692876	0.642588
CMC_MSSM_263	MSSM	73	3	female	control	Black or African American	-0.830601	-0.78534	-0.560209	0.75791	-0.239075	-1.65102	1.45264	-0.36914	0.420027	0.639004	-0.157326	-1.02327	-0.207787	0.0195688	0.573243	-0.962782	1.90805	1.03271	-1.19444
CMC_MSSM_320	MSSM	90	31.7	female	Schizophrenia	Black or African American	0.845472	1.61148	0.32975	0.107732	1.20487	1.13775	-0.166277	0.0691766	-0.557054	0.220655	1.47604	0.231713	-0.398652	-0.360005	0.196571	1.07781	-0.246374	-0.913565	1.2302
CMC_MSSM_056	MSSM	67	16.5	female	control	White	0.285719	0.338572	-0.461263	1.25912	-1.21823	0.340043	1.1161	0.430792	0.10953	1.76092	0.0516486	-0.157558	0.443388	0.993325	1.43274	-0.171114	1.61115	1.39255	0.295027
CMC_MSSM_319	MSSM	52	27	male	Schizophrenia	White	0.00751266	-0.426085	-0.299447	1.10216	-1.887	-0.60377	0.747746	-0.178185	0.270956	0.690573	-0.446655	-0.744865	-0.301344	0.746302	1.66546	-0.825063	1.91395	1.24338	-0.716525
CMC_MSSM_210	MSSM	66	33.3	male	Schizophrenia	White	0.0962444	-0.165968	1.2247	-0.215752	-0.176882	0.629495	0.0576461	1.19476	1.12851	0.0158052	-2.56893	0.191012	0.147825	0.794839	0.063773	-0.264667	0.150056	0.357022	-0.340272
CMC_MSSM_046	MSSM	90	1.8	female	control	White	-1.72194	-0.793393	-0.738164	0.114417	-0.540985	0.379417	0.157655	-0.554565	-0.34632	0.549421	0.377428	-1.42893	-0.738054	-0.503423	0.285705	-0.690621	0.0544155	-0.150783	0.133104
CMC_MSSM_092	MSSM	79	6.8	female	control	White	0.871072	0.623688	2.09777	-1.7871	-0.388557	0.191048	-0.583177	-0.759854	-0.698331	-1.94215	0.474361	0.723243	1.85436	-0.648824	-1.23718	0.82614	-1.00138	-0.933951	0.68464
CMC_MSSM_370	MSSM	71	5.5	female	Schizophrenia	White	0.330769	0.207445	-0.554119	0.104045	-0.699154	0.181964	0.849924	0.979114	-0.783154	1.26718	0.00697583	0.712397	0.650753	-0.367036	1.07736	0.319262	1.26167	0.287439	-0.0312981
CMC_MSSM_409	MSSM	72	1.6	male	control	Black or African American	-0.872391	-1.42051	-0.816911	-0.0503826	0.171091	-0.499477	0.576519	0.313853	-0.308558	-1.24685	-0.378923	-0.673791	1.41125	-2.71944	0.071517	-1.41566	0.536927	-1.20974	-1.13302
CMC_MSSM_192	MSSM	86	7	male	Schizophrenia	White	-0.395479	-0.117107	0.247379	0.0397539	-0.383892	-0.604542	0.616242	1.50134	0.926254	0.912415	0.480241	0.0127302	0.706818	0.126611	0.655436	-0.198247	0.358922	-0.0159507	-0.232719
CMC_MSSM_269	MSSM	79	7.4	male	Schizophrenia	White	1.2957	2.50713	-0.147248	-2.55133	-3.37267	0.460635	-3.22877	-3.96272	-1.40807	-2.63094	0.396241	0.959241	-1.63487	-0.0352877	-2.64179	1.88738	-3.08327	-2.55958	1.94491
CMC_MSSM_307	MSSM	57	32.3	male	Schizophrenia	Black or African American	-0.0500994	0.246195	0.206666	0.032714	0.328836	-0.366087	0.175734	-0.541943	-1.17093	0.604119	-0.265144	0.134252	-1.63284	0.650282	0.534474	-0.286004	-0.42685	1.03328	-0.642435
CMC_MSSM_246	MSSM	81	18.8	female	control	White	3.20709	3.06066	-0.887874	-1.58652	0.158649	0.728977	-2.35597	-2.80193	-0.540139	-2.81571	1.19186	2.49102	1.43456	1.66396	-3.07559	3.29214	-2.17439	-1.18549	2.75802
CMC_MSSM_362	MSSM	73	7.2	male	Schizophrenia	White	-0.838058	-0.721615	0.741694	0.194786	0.07916	-0.300444	0.979405	1.15215	-0.0778523	0.857261	-0.896184	-0.962206	-0.396975	-2.93984	0.713326	-0.936347	0.877769	0.289405	-0.766095
CMC_MSSM_136	MSSM	76	2.9	male	control	White	-0.693097	0.249255	0.102513	0.676817	-2.79915	0.534352	0.35607	0.741988	0.938155	0.459238	1.35571	-0.36371	0.129532	0.180668	-0.0208437	0.138713	-0.0482353	0.526807	0.141151
CMC_MSSM_069	MSSM	63	20.2	female	control	White	1.05869	3.3527	-4.4343	-0.316872	1.15117	0.570042	-2.09286	-5.08295	1.27908	-3.58999	2.8537	1.86685	1.05421	1.27721	-2.67481	3.6497	-2.99769	-1.85434	3.50211
CMC_MSSM_419	MSSM	90	4.2	female	control	White	-0.165935	1.17723	0.258026	-0.902325	1.44932	0.525582	-0.140239	0.694534	0.539895	-0.603868	1.4646	-0.103474	-0.870812	-3.08735	-0.820004	0.515301	-0.453122	-0.182848	0.93836
CMC_MSSM_027	MSSM	66	12.1	male	Schizophrenia	White	0.481424	0.290037	0.443672	-0.367433	1.57631	0.357386	-0.31507	0.235657	-0.0850247	-0.475022	0.981765	1.03654	2.12539	-0.877139	-0.482879	0.173122	-0.153571	-0.809507	0.434438
CMC_MSSM_338	MSSM	56	43.5	female	Schizophrenia	Black or African American	-0.400197	0.23997	-0.37463	0.746858	0.621117	0.360699	1.28181	0.469719	-0.564675	0.603863	-1.01872	-0.641324	-0.168007	0.562284	1.13081	0.000522091	0.537631	0.601508	-0.43784
CMC_MSSM_252	MSSM	76	8.8	female	control	White	2.2165	1.76392	0.78926	-3.31488	0.195314	0.796197	-2.33748	-1.15805	-0.193531	-1.72524	0.723281	1.98611	0.893671	0.114387	-2.01812	1.49132	-1.44288	-1.5939	1.80729
CMC_MSSM_323	MSSM	89	7.7	male	Schizophrenia	White	1.43471	1.39703	0.502854	-0.762261	1.23994	1.39858	-1.54329	0.173038	1.12391	-1.5551	-0.00766571	1.64282	1.16909	-0.563985	-1.00086	1.24166	-0.854628	-1.41221	1.13458
CMC_MSSM_297	MSSM	47	27	male	Schizophrenia	White	0.746147	-0.94634	0.405831	1.34293	-0.509072	-1.01734	1.16355	0.00116075	0.858029	1.1635	-1.73414	0.124132	-0.597158	0.283015	1.0219	0.146227	2.10918	1.8061	-0.339333
CMC_MSSM_166	MSSM	73	50.8	male	Schizophrenia	White	-0.0126108	-0.531396	0.523785	0.651206	-0.771964	-0.283799	0.9987	0.559885	0.460657	0.452143	0.195417	-0.224217	0.263547	1.20501	0.64371	-0.34734	0.305682	0.0266317	0.0691608
CMC_MSSM_330	MSSM	85	48.1	female	Schizophrenia	Black or African American	0.166892	-0.174924	-0.32709	-0.332388	0.00965633	-0.381377	-0.0755509	0.177148	-1.33843	-0.501747	-1.32476	-0.826266	-0.57045	0.905326	-0.0665697	-0.334598	-0.400392	-0.464717	-0.540222
CMC_MSSM_308	MSSM	60	47.5	male	Schizophrenia	Black or African American	1.97481	2.39284	1.99073	-2.4347	1.58264	0.741589	-1.40443	-4.69255	0.183541	-0.998169	-1.19503	1.09099	-0.906664	3.2741	-0.900299	2.36669	-1.20677	0.98358	2.32367
CMC_MSSM_322	MSSM	85	15.2	male	Schizophrenia	White	1.52777	0.664885	1.35351	-0.685433	0.391482	1.08766	-0.416395	0.654912	-0.135927	0.340234	0.0144389	1.54058	-0.391524	-0.00131391	0.189892	0.836175	-0.297562	0.103625	1.08109
CMC_MSSM_147	MSSM	66	10.4	male	control	White	2.20198	1.92339	1.57451	-1.18501	-0.862801	1.99147	-1.47777	-1.70378	0.0413513	-2.33154	1.52179	1.30995	1.83297	-0.358748	-1.87831	1.83051	-1.60639	-1.92594	2.15873
CMC_MSSM_190	MSSM	84	20.9	male	control	White	-0.553929	-2.1485	0.346107	0.0223256	0.528976	-1.64062	0.284705	-0.244953	0.493328	0.429125	-0.779245	-1.46496	-1.54101	0.720251	0.635749	-1.11995	0.669328	0.830408	-1.3764
CMC_MSSM_359	MSSM	73	8.8	male	Schizophrenia	White	-0.435801	-0.31038	-1.53136	0.818266	0.0457094	-0.607636	0.0446121	0.679643	0.247305	0.383017	-0.576095	-0.903234	-0.589307	-2.75025	0.66369	-0.653711	-0.51317	0.330333	-0.522991
CMC_MSSM_278	MSSM	60	2.9	female	control	White	-0.786693	-0.801022	0.0823049	0.375594	0.0876458	-0.379851	0.429148	0.747375	-0.249203	1.28719	-0.821868	-0.551484	-0.488075	1.0721	0.976209	-0.78247	0.92449	1.42975	-0.587037
CMC_MSSM_044	MSSM	66	7.6	male	control	White	1.44305	1.65638	0.340651	-0.920896	0.477539	0.869894	-1.21839	1.50327	0.694894	1.08406	0.452732	1.72792	-0.155124	0.820541	-0.313189	1.14532	-0.259645	0.912469	1.599
CMC_MSSM_248	MSSM	68	5.6	male	Schizophrenia	Black or African American	-0.614316	-0.189485	-0.404134	-0.0109869	-0.254433	-0.154179	0.333923	0.40586	0.370427	0.41581	-0.309867	-0.336154	0.284545	-0.271621	-0.161707	-0.673064	0.191205	0.224193	-0.489654
CMC_MSSM_420	MSSM	63	6.2	male	Schizophrenia	White	1.75806	1.7041	2.18204	-0.713189	1.12404	0.397305	-1.0176	-2.09913	0.479287	0.462677	0.746048	2.01352	-0.488039	1.45783	-1.07801	1.7668	-0.104567	1.69236	1.76209
CMC_MSSM_350	MSSM	81	28	male	Schizophrenia	Black or African American	-1.01098	-0.832523	0.485622	0.316219	-0.558304	-1.32433	0.382189	-0.466094	-0.0968028	-0.735513	0.355612	-0.923879	-0.012415	0.470012	0.0771367	0.0186367	-0.0902383	0.0217348	-0.235428
CMC_MSSM_377	MSSM	66	8.4	male	Schizophrenia	White	0.213813	-0.426845	-0.817936	0.726413	-1.24257	-1.78668	0.982918	-0.466149	0.82337	0.32238	-0.0173542	-0.704506	1.78331	0.0486445	0.957858	-0.736439	1.26463	0.619706	-0.189398
CMC_MSSM_183	MSSM	66	10.8	male	control	White	0.0355529	-0.146141	1.28544	0.094422	-0.43847	0.0693284	-0.0681915	0.576161	-0.659983	-0.196898	-0.304776	-0.418363	-0.644549	-0.516225	-0.169678	-0.0716213	-0.604492	-0.955304	-0.426804
CMC_MSSM_026	MSSM	58	12.3	male	control	White	-0.0216204	-0.333191	-0.612824	0.956464	-0.847257	-0.0817742	0.848283	0.503515	0.656146	1.01497	-0.154751	-0.38382	1.1483	0.197491	1.28412	-0.740871	1.68587	1.40938	-0.410178
CMC_MSSM_214	MSSM	75	6.5	female	control	Black or African American	0.137787	0.612779	-1.60167	0.430681	0.310677	2.12543	-1.9628	0.65136	-0.977395	-0.651	-1.24749	2.08836	2.01122	-1.3533	-1.351	0.238401	-0.710134	-0.794178	0.242991
CMC_MSSM_247	MSSM	60	28.8	male	control	White	0.481267	0.11084	0.640779	0.762729	0.304049	-0.233601	0.276754	0.575698	0.524008	-0.27668	1.16477	-0.480224	-0.271486	0.504808	0.276017	0.393093	0.543804	0.726022	0.0614808
CMC_MSSM_038	MSSM	82	3.4	female	control	White	0.0444539	-0.441578	-0.027101	0.623452	0.116058	-0.543538	0.0353439	-0.316329	-0.468844	1.08776	0.426873	0.105934	-0.343055	0.496748	-0.055236	0.452925	-0.167558	0.520103	0.815007
CMC_MSSM_333	MSSM	65	48.8	female	Schizophrenia	White	0.425328	-0.671861	1.15738	-0.37352	-0.206962	0.157801	-0.596549	0.491462	-0.632997	-0.245853	-1.38858	1.66605	-0.942135	0.896453	-0.788055	0.384076	-0.422395	-0.113191	-0.0881184
CMC_MSSM_379	MSSM	71	9.5	male	Schizophrenia	White	-0.877081	0.039159	-0.968891	0.472969	0.687479	-0.320341	0.378254	0.632289	-0.515326	1.28242	-0.461502	-0.756165	-0.414747	0.418741	0.392022	-0.66618	0.0868559	1.49053	-0.196391
CMC_MSSM_110	MSSM	89	4.8	female	control	White	0.839601	0.509247	-0.251766	0.101179	1.28027	1.56774	-1.04247	-0.1111	-0.510885	0.221145	0.349193	1.02439	0.693244	-0.178937	-0.726614	0.589938	-0.132594	-0.558826	0.085799
CMC_MSSM_094	MSSM	90	5	female	control	White	-1.2856	-0.502066	-0.227133	0.330026	-0.565916	-0.981056	0.889138	-1.26339	0.384237	-0.000602094	0.383888	-1.60765	-0.00928093	-0.761571	-0.579885	-0.860086	-0.457557	-1.24734	-0.544876
CMC_MSSM_423	MSSM	57	32.3	male	Schizophrenia	Black or African American	-0.694871	-1.16455	-0.587593	-0.115269	-0.0717698	0.0344383	0.5719	-0.0819119	-0.395856	1.32326	-0.268235	-0.525865	-1.68108	-0.681639	0.987979	-1.4862	0.635759	1.10448	-1.17269
CMC_MSSM_365	MSSM	82	29	female	control	White	-0.866677	1.72579	0.000170022	-0.315208	1.27733	1.52995	-0.628355	-0.542533	0.101494	-0.00651607	0.211159	-0.369504	-0.0204302	0.572936	-0.538909	1.1438	-0.670062	-0.404763	0.987829
CMC_MSSM_250	MSSM	41	23.1	male	Schizophrenia	White	-0.883466	0.456862	-0.51429	0.55189	-0.675764	-0.580503	-0.354183	-1.62796	0.621887	-0.00149519	2.66074	-0.739319	-1.20465	0.267363	-0.354796	0.11226	0.0329588	0.870449	0.140053
CMC_MSSM_159	MSSM	90	4.5	female	control	White	-0.898174	-0.832836	-0.568225	-0.383245	-0.0757784	-0.811386	0.610297	0.575495	-0.176432	0.613903	-0.263667	-0.873505	0.12966	-0.712555	0.573728	-0.950005	0.0208817	0.343878	-0.649564
CMC_MSSM_086	MSSM	77	15.7	male	control	Black or African American	1.8527	1.65439	0.574149	-0.778827	0.789144	2.83621	-1.02167	-1.05635	0.462266	-1.82343	0.394288	1.75988	0.750908	0.293618	-1.33455	2.17232	-1.29272	-1.30973	2.3608
CMC_MSSM_389	MSSM	54	18	male	control	White	-0.516658	-1.11193	2.55161	0.00529472	0.188702	0.427378	0.532052	0.194795	-0.823451	-0.325836	-2.08264	0.282669	-1.5777	0.299529	0.158479	-0.143786	0.681435	0.0780337	-0.887043
CMC_MSSM_119	MSSM	82	48.3	male	Schizophrenia	White	0.0709211	-1.08569	0.846112	0.113485	0.256589	0.588422	-0.170329	0.14985	-1.11757	-0.0932288	-0.683202	-0.301611	-0.555467	0.532539	-0.623762	-0.558606	0.484142	-0.764728	-0.382938
CMC_MSSM_237	MSSM	42	18.8	male	control	White	-0.13105	-1.72202	0.206635	0.806233	0.601211	-1.26543	0.264995	-1.18852	-2.39485	0.585366	-0.755885	-0.11915	-2.23676	0.715644	0.347437	-0.609828	0.135875	1.23311	-1.2275
CMC_MSSM_090	MSSM	70	23.8	male	control	White	0.566767	0.458002	0.114717	-0.7027	0.666125	0.262944	-2.89391	-1.30926	-1.1439	-3.36692	-0.214738	0.273304	0.603194	-0.626715	-2.64656	0.594919	-2.16342	-2.62861	0.498105
CMC_MSSM_169	MSSM	76	49.2	male	Schizophrenia	White	1.37711	0.158002	0.84935	1.07054	-0.118987	1.21614	-0.111827	0.642734	1.15734	-0.272262	0.291931	1.1255	0.891276	-0.553194	-0.0940441	0.994125	-0.380247	-0.244213	0.693422
CMC_MSSM_081	MSSM	88	5.1	female	control	White	-1.51669	-0.916609	-2.79247	0.015593	-0.185481	-2.42033	-0.259501	-0.348859	0.128511	0.404468	0.436928	-1.00191	-0.509003	-1.79457	0.013536	-1.77502	-0.795158	-0.0248973	-1.29542
CMC_MSSM_151	MSSM	89	2.7	male	control	White	0.582039	0.312796	0.109881	-0.0043809	-0.0121893	0.925743	-0.938585	-1.38126	0.437777	-0.284558	0.405679	0.591987	1.89659	0.178645	-0.616669	0.609056	-1.01046	-0.102328	0.793001
CMC_MSSM_416	MSSM	76	8.5	female	Schizophrenia	White	-0.881389	-0.254658	-1.39228	-0.127625	1.20517	-1.34795	0.840361	-0.375814	1.17038	-0.0643057	-0.199615	0.359572	1.00543	-1.46697	0.0865861	-0.46986	0.611934	0.00401178	-0.606404
CMC_MSSM_035	MSSM	75	2	male	control	White	-0.920714	-0.650012	0.116868	0.776836	-1.36144	-1.12817	0.812002	0.105238	-0.964952	-0.304049	0.12433	-1.17206	-0.298052	-0.10077	0.417851	-0.668258	0.620502	0.474805	-1.09572
CMC_MSSM_222	MSSM	68	14.6	male	Schizophrenia	White	0.575783	-0.156448	0.44668	0.952464	-0.377278	0.24206	0.845678	0.877748	-0.0321141	0.958802	-0.492144	0.279581	-0.55016	0.724132	1.28505	0.22908	1.15079	1.03372	-0.360164
CMC_MSSM_274	MSSM	89	6.7	female	control	White	-0.538124	-0.229772	0.833482	-0.124342	-0.127175	0.0922058	-0.699169	0.673427	-1.51898	0.298726	-0.164101	-0.391358	-0.517586	1.07212	-0.232542	-0.651465	-0.0741612	0.0237117	-0.463723
CMC_MSSM_137	MSSM	90	1.4	female	control	White	0.758921	1.37507	0.345143	-0.924518	2.22981	2.23561	-1.63453	-0.401164	0.334825	-0.423247	1.60009	1.28553	1.35139	0.647205	-0.201464	1.15345	-0.333951	-0.587278	1.10598
CMC_MSSM_179	MSSM	86	11.5	female	control	White	0.9395	0.95411	0.234215	-0.270236	-1.90571	1.0555	-0.483603	0.819727	0.631933	-0.269809	0.297753	0.894705	0.562474	-0.21249	-0.558885	0.685178	-1.23786	-0.510476	0.852939
CMC_MSSM_305	MSSM	86	7.6	female	Schizophrenia	White	0.120012	0.250243	-0.554491	1.0557	-0.58765	-1.71402	1.19555	-0.832094	-1.0319	0.685648	-0.27814	-0.273949	0.300905	-0.103416	1.19347	-0.439848	0.413105	0.671878	-0.655151
CMC_MSSM_376	MSSM	73	3.4	female	control	White	0.113799	-0.392114	0.288554	-1.72621	-0.815787	0.578925	-0.26541	0.340503	0.128906	-0.493654	-0.235985	0.549687	-0.565089	-0.208932	-0.765372	-0.277175	-0.647713	-0.206906	-0.359617
CMC_MSSM_280	MSSM	85	3.8	female	control	White	0.917434	1.01272	-0.535127	-0.943561	1.60437	1.35991	-2.23943	-0.407616	-1.31161	-1.29074	0.167012	1.06091	1.90997	-0.232452	-0.877165	0.617212	-1.19655	-1.3186	0.558348
CMC_MSSM_067	MSSM	81	19.4	female	control	White	-0.0796803	-0.667889	0.184934	0.461965	0.49913	0.550303	0.877725	1.09034	0.761434	0.500967	0.0584298	0.0742629	-1.10982	0.259826	0.520554	0.275371	0.473869	-0.574491	0.194303
CMC_MSSM_282	MSSM	88	7.7	male	control	White	0.226541	-0.534116	-0.689089	-0.0931177	0.678222	0.238909	-0.529815	-1.07116	0.399737	-1.13944	0.324775	0.206554	0.717807	0.575376	-0.782874	0.116312	-1.08938	-0.848077	0.240107
CMC_MSSM_098	MSSM	39	9.4	male	control	White	-0.634058	-0.353848	-1.47617	1.4192	-0.0537059	-0.333486	1.28697	0.828728	-0.447013	1.28354	-0.375315	-0.665546	0.108839	-2.06	1.45035	-1.258	1.85047	1.28504	-1.05534
CMC_MSSM_226	MSSM	90	3.8	female	control	White	-1.51993	-1.121	-1.84938	0.676056	-1.66733	-2.23664	0.494418	-0.728841	-1.46497	0.231255	0.199868	-1.7746	0.285715	-1.48329	0.427471	-1.05437	0.0204278	-0.201301	-0.745039
CMC_MSSM_230	MSSM	38	23.5	male	control	White	-0.15745	0.404491	0.183362	1.41156	0.530714	-0.215306	0.822635	-0.244909	0.907117	0.715617	1.08263	-0.298002	-0.50323	-0.231716	0.937031	-0.0466913	1.53648	0.961472	0.0422579
CMC_MSSM_295	MSSM	62	34.1	male	Schizophrenia	White	-0.736948	-0.641443	-0.818692	0.5661	-0.0669986	-0.899487	0.852055	0.821572	-0.422417	0.434888	-0.329054	-1.03074	-0.852155	0.195529	0.664157	-0.945071	0.985494	0.411627	-0.763931
CMC_MSSM_111	MSSM	54	20.9	male	Schizophrenia	White	-0.760133	-0.454908	-0.494982	1.09507	-0.339397	-0.788877	0.866218	0.620149	0.277835	0.801042	-0.283328	-1.02179	-0.259951	-2.20189	1.07705	-1.08602	0.853329	0.713188	-0.791069
CMC_MSSM_142	MSSM	79	3.4	female	Schizophrenia	White	-0.722358	0.0827972	-0.370507	0.47067	-0.201245	-0.391201	0.21613	-0.133417	1.34046	0.532259	0.178351	-0.353482	1.05409	-0.049407	0.0986196	-0.0538894	-0.155901	-0.443969	0.31912
CMC_MSSM_401	MSSM	85	5	female	control	White	0.00535388	0.486351	-0.702747	-1.67523	0.323076	0.141904	-0.926931	-0.272468	-1.95199	-0.287736	0.548471	0.56022	1.86548	-0.333569	-0.242332	0.198596	-0.551941	-1.19785	0.248412
CMC_MSSM_118	MSSM	54	14.8	male	Schizophrenia	White	0.124484	-0.426285	-0.173311	1.31743	-0.211598	-0.383375	1.19315	0.036333	0.908364	0.299164	-0.612794	0.0952284	-0.0888255	0.638109	1.05359	-0.235941	1.30865	0.737081	-0.609819
CMC_MSSM_402	MSSM	59	20.4	male	control	White	-0.0387543	0.142137	0.485816	0.347891	-0.597778	0.05253	0.430421	-0.240828	-0.528613	0.412301	0.771509	0.080297	0.275129	0.103094	0.364808	0.213302	-0.214364	0.582465	0.0551988
CMC_MSSM_025	MSSM	68	8.9	male	Schizophrenia	White	-0.059294	0.367363	-0.708291	0.340177	0.485548	-0.862139	0.111778	-0.377611	0.519575	-0.733899	0.551432	0.779918	2.1897	-1.31984	0.0155834	0.377366	0.172382	-0.718079	0.304279
CMC_MSSM_040	MSSM	64	23.8	male	control	White	-0.647506	-1.64389	-0.223265	0.962434	-0.511128	-0.0837894	1.01958	0.686844	-0.394938	1.4293	-1.8274	-0.569062	-2.04327	0.427443	1.64656	-1.11923	0.837429	1.17704	-0.826556
CMC_MSSM_115	MSSM	50	22.3	female	Schizophrenia	White	-0.483087	-1.03542	-0.568601	1.0237	-0.115256	-0.562307	1.01948	0.98259	0.667617	1.08746	-0.450229	-0.388213	-0.386391	0.978653	1.6814	-1.13199	1.44391	1.33055	-1.12783
CMC_MSSM_315	MSSM	90	48	female	Schizophrenia	Black or African American	1.22197	0.906888	1.17101	-0.338207	1.13523	1.49251	-1.20671	-0.583202	1.02715	-1.04021	1.89504	1.65079	0.498312	-1.77761	-0.576486	0.957593	-0.660438	-1.70408	1.24725
CMC_MSSM_310	MSSM	90	48.8	female	Schizophrenia	White	1.12879	1.06162	0.872	-0.67648	-0.164626	-0.214585	-0.338511	-0.0188793	-0.121604	-0.336937	0.561069	0.683513	-0.271205	-0.142014	-0.390668	1.13732	0.224962	-0.637897	1.23776
CMC_MSSM_084	MSSM	31	19.5	male	control	White	-0.0060132	-0.369236	0.0959872	1.57615	-1.23416	0.467043	0.739077	0.227464	1.15401	1.12977	-0.537252	-0.0100228	-1.5708	1.15699	1.39318	-0.0895913	1.11698	1.97103	-0.374244
CMC_MSSM_356	MSSM	81	42.3	female	Schizophrenia	White	0.421311	0.170675	1.26694	-0.0238497	0.295594	0.196687	0.125414	1.11023	0.207283	0.0516421	-1.32798	0.531941	0.13246	0.0132164	0.452203	0.492628	0.0206215	-0.395265	0.184696
CMC_MSSM_212	MSSM	65	36.8	male	Schizophrenia	Asian	0.0130104	-0.588767	-0.234213	-2.2942	0.683381	0.37121	-0.138092	-0.687344	0.0016232	-0.11873	-0.46691	0.19907	0.806377	-0.64767	0.0301697	-0.509727	-1.17536	-0.833677	-0.397542
CMC_MSSM_290	MSSM	51	31.9	male	Schizophrenia	White	-0.0780477	-0.0613426	0.81247	-0.586472	-0.52529	0.388188	0.115421	-0.219615	-0.0860575	0.46353	0.308572	-0.164371	-1.26997	0.78219	-0.35081	0.160462	-0.704638	0.767225	-0.210025
CMC_MSSM_116	MSSM	74	16.6	female	Schizophrenia	White	0.344798	0.842309	1.04822	-0.215669	1.49806	2.06778	0.0834057	1.17661	0.50704	0.4106	-1.6127	1.18449	-0.677687	1.22582	0.218403	1.05536	-0.330332	0.318347	0.815374
CMC_MSSM_344	MSSM	90	48.6	male	Schizophrenia	White	-0.0320767	-0.448587	1.00108	0.163657	-0.405467	-0.556664	0.252942	0.201552	0.0433722	0.417244	-0.0723938	-0.426306	-0.259739	0.1673	0.408138	-0.200847	-0.0637948	0.39808	-0.300209
CMC_MSSM_354	MSSM	83	25.5	male	Schizophrenia	White	-0.0730746	-0.00057832	0.348406	-0.793613	1.47018	-0.693522	-0.162483	0.988394	0.919459	0.258147	0.274067	-0.322539	-0.306006	-0.702424	0.0139709	-0.390717	-0.314524	-0.813998	-0.203722
CMC_MSSM_369	MSSM	90	4.2	male	control	White	-0.236641	0.312311	-0.873764	0.741692	-0.696242	-1.54204	0.884439	1.25448	0.420328	0.931219	0.3492	-0.403278	0.580556	-0.509092	1.09732	0.0810263	0.623035	1.0778	0.113058
CMC_MSSM_146	MSSM	69	6	male	control	Black or African American	-0.319609	0.419979	0.894668	0.619646	0.0654308	-0.316686	0.0247618	-0.617988	-0.0958422	-0.0346913	-0.423894	-0.477323	-0.475593	1.58542	0.121974	0.531344	-0.686165	0.578743	0.136363
CMC_MSSM_123	MSSM	36	17.5	male	control	Black or African American	-1.58607	-1.1554	-0.290871	1.69149	-0.452923	0.456127	0.731635	0.510693	1.0949	1.0364	-1.33806	-0.972981	-1.21244	-0.741362	1.13962	-1.39528	1.79065	0.999402	-1.3763
CMC_MSSM_257	MSSM	86	15.4	male	Schizophrenia	Black or African American	-0.674898	0.272204	-0.577876	-0.214925	-0.361721	-0.747014	1.00904	0.387604	-0.567063	0.423698	1.19182	-0.86685	-0.283212	0.358299	0.759795	0.436957	-0.429505	-0.0554588	0.483118
CMC_MSSM_160	MSSM	80	2.3	female	control	White	1.74931	0.828446	0.826937	-0.769052	0.276531	0.604553	-2.03327	-1.67984	2.00288	0.0650826	1.09321	1.27467	1.04795	1.63599	-0.426308	1.40397	-1.18147	-0.20937	1.50935
CMC_MSSM_052	MSSM	85	8	female	control	White	0.0570247	-0.0812231	-0.125883	0.711615	-0.36607	-1.26143	0.534911	-0.84669	0.377838	-0.195343	0.240646	-0.90247	-0.564218	0.252462	-0.0606557	-0.0313563	0.247474	0.0506127	-0.371471
CMC_MSSM_099	MSSM	62	7	female	control	Black or African American	-0.384489	-0.974083	-1.16753	1.22008	-0.780889	-0.467581	1.05016	1.52221	0.884543	1.04335	-1.73234	-0.610046	-0.12102	-0.322147	0.990726	-1.20767	0.541114	1.01546	-0.951617
CMC_MSSM_265	MSSM	84	23.8	male	Schizophrenia	White	1.85843	0.759475	1.11031	-0.785413	1.42316	1.63444	-1.13056	-0.0942349	0.479886	-0.919224	0.733698	1.71328	0.683934	0.64951	-0.832584	1.7828	-1.26939	-1.18868	1.577
CMC_MSSM_178	MSSM	60	21	male	control	White	-0.299769	-1.25875	-0.478431	1.06961	-0.240188	-1.06843	0.963648	0.206183	0.375207	0.368224	-0.456921	-0.267218	0.326402	0.110034	1.01371	-1.04553	1.2143	0.638002	-1.12774
CMC_MSSM_403	MSSM	69	40.2	male	Schizophrenia	White	-0.711864	-0.580382	-0.011405	0.352273	0.601132	1.38004	-0.5965	0.231986	0.095272	-0.0334323	-1.64013	-0.175652	-2.41847	1.67944	0.0635685	0.167103	-0.238163	0.215528	-0.324304
CMC_MSSM_208	MSSM	90	2.7	female	control	White	0.753395	0.455435	-0.661079	-0.830309	0.436939	0.536759	-1.02136	-0.423722	-1.87269	-0.849039	1.16578	0.513818	1.47249	0.0351046	-0.511042	0.267555	-0.665352	-1.05509	0.647937
CMC_MSSM_057	MSSM	79	19.3	female	control	Black or African American	-0.466108	-1.76465	-3.27179	-6.59654	-9.87908	-5.98725	1.95571	2.47405	1.78629	0.527972	-1.37036	-1.04254	-0.124104	-0.984333	0.890546	-1.23779	-1.94806	1.55895	-2.38113
CMC_MSSM_205	MSSM	81	34	male	Schizophrenia	White	-0.142763	-1.01946	0.249269	0.417783	0.571674	0.412636	0.895189	1.11481	0.363767	0.415646	-0.578362	0.106131	0.108641	-0.146412	1.04464	-0.345244	0.110292	0.00701243	-0.679862
CMC_MSSM_381	MSSM	70	17.3	male	Schizophrenia	White	-1.33136	-1.05724	-1.58776	-1.32593	0.436939	0.519959	0.6295	0.816082	-1.31981	-0.0149047	-0.914893	-0.539483	-0.920234	-2.41427	-0.291572	-1.88106	-2.31791	-1.76411	-1.39461
CMC_MSSM_088	MSSM	85	16.2	male	control	White	-0.473095	0.0980155	-0.0211251	-0.788531	0.346784	0.664131	-0.131209	0.099036	0.978053	0.075536	0.0318438	-0.571404	-0.571049	-0.0406404	-0.704998	-0.234334	-0.608245	-0.381757	-0.206625
CMC_MSSM_341	MSSM	65	46.1	male	Schizophrenia	White	-0.307282	-0.642604	0.0868082	-0.721706	0.804096	0.260826	-0.571411	-1.30499	-0.462483	-0.0477324	0.706475	-0.327965	-1.49429	1.08222	-0.851898	-0.464397	-1.2757	0.584101	-0.0543662
CMC_MSSM_334	MSSM	58	12	male	Schizophrenia	Black or African American	-1.07333	-1.33375	0.815926	0.41661	-0.10259	0.121132	0.794184	0.922791	-0.509006	0.130908	-0.922088	-0.892942	0.19653	-0.630262	0.186067	-1.14091	0.653357	0.108397	-1.31894
CMC_MSSM_412	MSSM	73	10	female	control	White	2.20239	1.89106	-0.72865	-2.71079	-0.0792523	0.0330986	-3.95352	-1.75604	0.141536	-3.71558	-0.675513	1.69033	-0.719924	0.248301	-3.39401	2.22307	-3.09561	-2.55721	1.72038
CMC_MSSM_361	MSSM	77	24	male	Schizophrenia	White	0.696556	0.767978	1.0841	-0.709729	0.896299	0.953706	-1.67887	0.327769	0.412439	-1.39204	-0.374287	0.310433	-1.16955	-0.243435	-1.72171	1.33672	-1.23224	-1.34677	0.813304
CMC_MSSM_357	MSSM	90	27.5	male	Schizophrenia	White	-0.161663	0.0595856	-0.588694	-0.635149	0.265338	0.0178386	0.16189	-0.56495	0.120227	0.262224	0.978735	0.219619	0.664539	-0.669	0.015024	-0.279127	-0.428892	0.0961608	0.0973326
CMC_MSSM_101	MSSM	88	9	female	control	White	1.59789	0.584973	-0.790441	-1.19423	0.526041	1.17172	-1.36417	0.382647	0.217734	-2.03314	0.454559	1.4705	0.127482	0.816242	-2.14353	0.634477	-0.905859	-1.18204	0.521714
CMC_MSSM_213	MSSM	62	43	male	Schizophrenia	White	0.455647	-0.282415	1.04735	0.953997	0.458838	1.04733	0.960934	-0.090246	1.06851	0.585487	-0.253194	0.236521	-0.162206	-1.49079	0.724147	0.165262	0.444706	0.184952	0.0234076
CMC_MSSM_209	MSSM	77	3.4	male	Schizophrenia	White	-0.119161	0.0218083	-0.317031	1.04299	-0.204983	0.217108	0.221832	0.383412	0.267173	1.45388	0.523113	-0.242575	0.263541	0.908199	0.988054	-0.0951216	1.25748	0.969281	0.699883
CMC_MSSM_143	MSSM	84	10.8	male	Schizophrenia	Black or African American	-0.988726	-0.810975	0.421875	0.605015	0.73991	0.312711	0.885091	0.342226	-0.272514	1.03536	-1.13906	-0.689784	-0.377694	0.77844	1.34999	-1.07544	0.581974	1.0339	-0.889148
CMC_MSSM_107	MSSM	90	14.8	female	control	White	1.43021	1.07863	0.374716	-2.30849	1.11984	1.62594	-2.32569	-1.17319	-0.182022	-2.94461	0.419163	1.24087	0.614494	-1.26556	-2.68006	1.16292	-1.95383	-3.40548	1.0997
CMC_MSSM_422	MSSM	87	11.2	male	Schizophrenia	White	-1.04509	-0.949866	0.772078	-0.0255037	-0.862249	-0.468626	0.186783	0.674114	-0.627059	0.54052	-0.24914	-0.939732	-0.353302	-0.16408	0.18991	-0.702086	0.013869	0.72622	-0.37409
CMC_MSSM_291	MSSM	84	32.3	male	Schizophrenia	White	-1.2834	-2.49113	1.08759	-0.259602	-0.39308	0.436548	1.01774	1.66996	-0.638259	-0.354107	-1.73446	-0.210469	-2.53026	-0.520286	0.24417	-0.74681	0.0158497	-0.243404	-1.45162
CMC_MSSM_380	MSSM	74	4.8	female	control	Black or African American	-0.914488	-1.13829	0.192081	0.816085	-2.02808	-0.759018	0.930889	-0.138726	-0.562826	0.522487	-0.314443	-0.950231	0.543395	0.0276804	0.9255	-1.33967	0.948663	0.620025	-1.28126
CMC_MSSM_224	MSSM	53	6.3	female	Schizophrenia	Black or African American	1.82514	2.80475	0.233892	-3.08941	1.14874	0.318168	-2.56368	-1.21983	0.864283	-2.49139	1.02178	1.7134	0.457986	0.171625	-4.12113	2.07409	-3.10051	-1.47722	1.9438
CMC_MSSM_384	MSSM	90	3.5	female	control	White	1.22611	0.2594	1.36704	-2.1043	0.933341	0.575106	-0.913564	-1.35716	-0.482981	-1.81878	0.545601	0.489657	0.816439	0.0719218	-1.14513	1.36725	-1.14236	-1.78805	1.03415
CMC_MSSM_378	MSSM	70	12	female	Schizophrenia	Black or African American	-0.565625	-0.523013	-0.178321	0.402617	0.221575	0.226487	1.32502	0.980819	0.500153	1.29264	-1.82229	-0.653466	-1.67351	0.219072	1.08398	-0.766794	0.549022	1.06541	-0.719746
CMC_MSSM_375	MSSM	90	25.9	male	Schizophrenia	Black or African American	-0.260537	0.193492	0.0140657	0.721083	0.132634	-0.050871	0.489658	0.827263	1.16431	-0.119867	1.20282	-0.660665	0.716918	1.1661	0.634373	0.730222	0.619801	0.220518	0.970528
CMC_MSSM_049	MSSM	61	20.3	female	control	White	-0.772113	-1.27166	-0.840687	0.973558	-2.40588	-0.847126	0.771174	0.436528	0.31981	0.776557	-0.415464	-0.71026	-0.297612	0.236141	1.17812	-1.08211	1.3395	0.645872	-1.10798
CMC_MSSM_087	MSSM	90	4	female	control	Black or African American	-0.109863	0.0473298	-0.506693	0.437918	0.210409	0.0689133	1.29328	0.254033	1.07792	0.415889	-0.104094	-0.457504	0.674925	-2.36444	0.285139	-0.855013	0.179673	0.0567903	-0.591429
CMC_MSSM_109	MSSM	90	7.6	female	control	White	-1.89907	-2.34288	0.627381	0.881065	0.718503	-3.47565	-0.444113	-0.447272	-9.42258	0.898464	-2.98745	-2.57385	-0.916197	0.954941	-0.227178	-2.30303	1.048	-2.11896	-2.21276
CMC_MSSM_133	MSSM	70	14.3	male	Schizophrenia	White	-0.372529	-0.145502	-0.115907	1.02435	-0.468741	-0.447004	1.30138	1.23961	1.42377	1.02992	-0.890086	-0.654408	-0.786227	-0.0413903	0.823387	-0.49872	1.29782	0.710142	-0.376634
CMC_MSSM_358	MSSM	64	4.2	male	control	Black or African American	-0.930328	-0.92098	-1.90586	0.0465054	0.229272	-0.870573	0.470323	-0.0352014	0.519112	1.38037	-0.652996	-0.871101	0.229499	-1.37015	0.617366	-1.10964	-0.267951	1.24114	-0.877439
CMC_MSSM_039	MSSM	68	24	female	control	White	-0.124138	-0.764478	0.651642	-0.418828	0.527744	-0.884672	-0.169331	0.644835	0.844714	0.0209568	0.72339	0.156428	0.266711	0.356866	0.260723	-0.152578	0.0834451	0.18748	-0.462592
CMC_MSSM_407	MSSM	90	7.8	female	control	White	0.826212	0.558041	1.27897	0.676218	0.245347	-0.0664869	0.572343	0.0762288	-0.576787	-0.276112	0.417557	0.175489	0.458569	0.356063	-0.525485	0.533524	-0.872094	-1.08351	0.44485
CMC_MSSM_063	MSSM	72	12	male	control	White	2.47916	3.18393	-1.99879	-2.34362	0.728703	2.50367	-3.07002	-2.47753	1.89862	-2.4352	1.80574	3.52571	2.07668	0.0109517	-2.71798	2.85627	-2.87297	-3.19676	2.94205
CMC_MSSM_298	MSSM	65	40.8	female	Schizophrenia	White	-1.0997	-0.655616	0.374724	0.409777	-0.559675	0.375864	0.409098	0.777936	-0.452967	1.07216	-2.08337	-0.348201	-1.11518	0.10196	1.102	-0.762965	0.749351	0.759287	-1.05525
CMC_MSSM_117	MSSM	86	6.6	male	control	White	0.790296	0.664492	0.738927	-0.576108	1.05557	1.03172	-1.12763	-0.0788588	-0.532222	-0.755576	1.02156	0.201094	1.34773	-0.443586	-0.740389	0.457092	-0.955595	-1.03586	0.845189
CMC_MSSM_185	MSSM	81	11.7	male	control	White	2.29833	1.54522	-0.0695275	-1.15726	0.437667	0.746924	-1.07997	-1.24123	1.04634	-1.81182	0.543981	2.44056	1.42988	-0.274538	-0.37321	1.23551	-0.612993	-1.23449	1.39855
CMC_MSSM_373	MSSM	90	26	male	Schizophrenia	White	-0.256208	-0.102119	0.293691	0.154293	-0.0954204	-0.626879	0.467617	0.835937	-0.568461	0.581921	0.331855	-0.709371	-0.348557	-0.3875	0.141128	-0.353185	0.56686	0.468229	-0.0793002
CMC_MSSM_227	MSSM	27	13	male	control	White	-0.97552	-0.868002	-1.97822	1.39985	-0.227709	0.0411055	1.14631	0.0343942	0.309891	0.886262	-1.02276	-0.758403	-0.856253	0.92503	0.969279	-1.32234	1.98495	1.65328	-1.26421
CMC_MSSM_242	MSSM	71	21.7	male	control	White	-0.748396	-0.952937	0.0496285	0.967649	-1.22011	-1.27159	0.925111	0.11827	0.257111	1.15166	-0.845668	-0.880731	-0.223655	0.252981	1.46151	-1.23671	1.12545	0.785048	-1.14393
CMC_MSSM_105	MSSM	90	5.1	female	control	White	-0.111725	-0.082696	0.495361	-1.37026	0.493836	0.908646	-1.17129	-0.321438	0.465371	-1.66666	-0.481825	-0.0229613	0.4949	-2.16833	-1.44336	-0.0368245	-1.43499	-1.89864	-0.0290435
CMC_MSSM_235	MSSM	56	22.5	male	control	White	0.0360709	-0.573937	1.6619	0.209723	-0.108609	1.58313	0.607704	1.62548	-0.150204	0.131414	-1.10046	0.913011	-0.37551	0.836686	0.614788	-0.109472	0.420114	0.467974	-0.468701
CMC_MSSM_071	MSSM	62	10.1	male	control	Black or African American	-0.224879	-0.289985	0.403001	0.309846	-0.551314	-0.154837	-0.466943	0.894705	-0.343454	0.664605	1.69755	-0.112057	-0.483074	1.04309	0.207319	-0.115022	0.572362	0.823806	-0.348055
CMC_MSSM_258	MSSM	64	6.5	female	Schizophrenia	White	0.297615	-1.09019	-0.260416	1.68351	1.74323	-0.25192	-1.10721	1.00304	-0.0150556	0.103297	-1.71964	0.688275	0.222316	-0.364712	-0.0952714	-1.2311	-2.3816	1.41684	-1.18043
CMC_MSSM_270	MSSM	85	4.3	female	control	White	-0.231575	0.567564	-0.936625	0.36762	-1.40246	-0.517722	0.185542	0.0219158	-0.219566	0.455213	0.531762	0.339064	1.7152	0.0175889	0.329929	0.315228	-0.371308	-0.182896	0.338822
CMC_MSSM_321	MSSM	48	25.5	male	Schizophrenia	White	-0.188164	0.067603	1.36067	0.394156	0.659113	-0.131474	0.700575	0.0289554	-1.11636	0.859532	-0.0364793	-0.709039	-1.64294	1.28049	0.550827	0.00841528	0.325727	0.62804	-0.459623
CMC_MSSM_077	MSSM	75	3.3	female	control	White	-0.556923	0.0656838	0.14244	0.463468	0.596511	1.04073	-0.068323	0.477631	0.409436	0.536054	0.0592087	-0.466488	-0.740733	0.196226	-0.173523	0.228973	0.183242	0.277666	0.49262
CMC_MSSM_199	MSSM	82	49.9	female	Schizophrenia	White	1.35436	-0.00273626	1.03382	-0.772933	1.16761	0.134101	-0.943374	-1.24645	-0.913128	-0.998482	-0.895068	0.900303	0.806846	0.251312	-1.25972	1.21148	-1.11714	-1.44223	0.816187
CMC_MSSM_228	MSSM	43	20	male	control	White	-0.0620871	0.0164541	-0.333649	1.06107	-0.944707	-0.230856	0.737678	-0.0937507	1.63101	0.400599	0.795342	-0.679797	-1.34433	1.83231	1.30027	0.20212	1.4305	0.927072	-0.234341
CMC_MSSM_234	MSSM	90	2.8	male	control	White	-0.487536	0.385772	-0.474549	0.251203	1.71561	-0.402529	0.0417411	0.00597733	0.0185487	0.477612	0.986453	-0.595836	0.248813	0.493706	-0.162335	-0.0284015	-0.129529	0.531003	0.107699
CMC_MSSM_349	MSSM	79	46.7	male	Schizophrenia	White	0.392991	1.10414	0.716575	-0.195782	1.00706	1.50289	-0.801387	1.26721	1.02908	-0.370541	1.84635	0.353568	-0.192567	-2.49848	-0.468475	0.966845	-0.273188	-0.66063	1.42119
CMC_MSSM_289	MSSM	82	28	male	Schizophrenia	White	-0.499193	-0.432972	0.831415	0.578998	-0.54186	0.33725	0.326201	0.860184	-0.607787	0.616246	-0.802582	-0.636754	-0.198157	0.546675	0.991769	-0.349303	0.897514	0.334449	-0.533809
CMC_MSSM_335	MSSM	32	27.3	male	Schizophrenia	White	-0.126409	0.0332286	0.32111	0.838506	-0.0838223	-0.590552	0.904577	-0.297639	-0.0620743	0.557167	0.021284	-0.58788	-0.763141	-0.413789	0.533058	0.0203644	1.16931	0.706012	-0.49127
CMC_MSSM_206	MSSM	67	5.6	male	control	Black or African American	0.218288	0.066496	1.19178	-0.317774	0.461848	0.493518	-0.940677	-0.785655	-0.649232	-0.858483	-1.06831	0.464373	0.991444	0.484584	-1.06321	0.789833	-1.16331	0.184225	0.41126
CMC_MSSM_187	MSSM	39	20.6	male	control	White	-0.122294	-0.266185	-0.322874	0.986718	-0.447617	-1.12624	0.737456	-0.0034752	-0.378314	0.577844	-0.362389	-0.623838	-1.17027	-0.0796837	0.621697	-0.407398	0.989286	1.22502	-0.589823
CMC_MSSM_093	MSSM	90	2	female	control	White	-0.973834	-1.04296	-0.0386286	0.0313245	0.691036	-0.404989	0.564758	0.471684	0.633579	0.142997	-0.922833	-1.29047	-1.28358	0.661402	0.0616258	-0.862662	-0.135678	-0.0510085	-0.869974
CMC_MSSM_079	MSSM	90	5.8	female	control	White	-1.09144	0.0432453	-0.422996	0.289333	-1.2324	0.885317	1.47903	0.739923	-0.238007	0.740582	0.596885	-1.02737	-0.75281	0.27401	0.743368	-0.584638	0.449425	0.491258	0.357077
CMC_MSSM_161	MSSM	86	33.3	female	Schizophrenia	White	-0.489554	0.61076	0.439354	-0.328061	0.0128273	0.0827366	0.710299	-0.0175435	-1.16488	-0.77457	-1.1258	-0.572857	-0.31581	-0.738382	-0.591411	0.546417	-0.812352	-0.786175	0.304825
CMC_MSSM_391	MSSM	75	33	male	control	White	0.201448	0.0418523	-0.199262	0.421186	-1.45699	0.0113171	0.870456	0.207868	-0.352423	1.26511	-0.516631	-0.547513	-1.21589	1.17132	0.933137	-0.249909	-0.0065943	1.14403	-0.312472
CMC_MSSM_225	MSSM	90	3.3	female	control	White	-1.11396	0.230164	-1.51836	-0.36735	0.755251	-1.34499	-0.185774	0.584453	0.54891	1.25588	0.62075	-0.71325	-0.259809	-0.16786	0.3814	-0.562073	-0.353894	0.0528043	-0.43182
CMC_MSSM_238	MSSM	81	9.5	female	control	White	1.52522	1.24204	1.88441	-0.840462	0.643694	1.7048	-0.971904	0.895098	-1.52822	-1.21096	0.741093	1.75699	1.9417	0.60819	-0.642563	1.67972	-0.408166	-0.995866	1.23241
CMC_MSSM_221	MSSM	81	2.3	female	control	Black or African American	-0.591118	-0.0744031	0.589265	-0.873278	1.17184	-0.00125742	-1.281	-1.09777	0.310793	-1.36897	0.702691	0.00975772	1.0145	1.46346	-2.04401	0.0460114	-0.91906	-1.72114	0.45087
CMC_MSSM_051	MSSM	90	2.1	female	control	Black or African American	-0.0318943	0.596925	0.947932	-0.658971	0.958415	0.618466	-0.992643	-0.298968	0.967436	-0.474482	0.778533	-0.192032	-0.577657	-0.540939	-0.29445	0.298214	-0.727644	-1.09342	0.498178
CMC_MSSM_292	MSSM	84	18.5	female	control	White	1.22171	1.68879	-0.0632388	-0.146698	0.147782	1.37831	-1.08473	0.461123	-0.0141537	-0.705007	1.44509	0.936955	1.51627	-1.10901	-0.17352	0.99711	-0.846704	-1.8674	1.28624
CMC_MSSM_033	MSSM	81	4	female	control	Black or African American	-0.463398	-0.377088	-1.2817	-0.420537	0.641214	-0.0247503	-0.614682	0.2186	-1.55614	-0.279618	-0.303501	0.260224	1.71204	0.279414	-0.6159	-0.0877809	-0.910879	-0.746859	0.16443

## Sheet: Penn
individualID	newStudy	ageDeath	PMI	reportedGender	primaryDiagnosis	race	Astrocyte	Endothelial	IT	L4.IT	L5.ET	L5.6.IT.Car3	L5.6.NP	L6.CT	L6b	LAMP5	Microglia	OPC	Oligodendrocyte	PAX6	PVALB	Pericyte	SST	VIP	VLMC
CMC_PENN_045	Penn	79	8	female	Schizophrenia	White	-1.41001	-1.23017	-1.1445	-0.0239532	-1.10319	-0.494707	1.08345	-1.20503	0.927491	0.599873	-1.16844	-0.49856	0.694353	-0.00481157	0.429175	-1.36948	0.00277758	0.0965858	-1.28441
CMC_PENN_077	Penn	59	18	male	control	White	0.452556	0.85279	0.216641	0.0569383	-0.801571	-0.216472	0.60821	0.051203	0.00745323	0.522464	-0.0480139	0.285847	0.238522	0.83733	0.434938	0.706128	0.12086	0.753412	0.415952
CMC_PENN_044	Penn	75	16	female	Schizophrenia	White	-0.187614	-1.04005	0.329251	0.268875	-0.568437	0.629714	0.190579	0.455538	0.716882	0.715997	-2.29483	0.183271	-1.01001	0.449988	0.437789	-0.482421	0.482765	1.2415	-1.17064
CMC_PENN_001	Penn	65	22	female	control	White	0.414574	1.29991	0.829027	-2.61315	0.814232	1.37954	-1.13088	0.938893	0.00703494	-0.442806	-1.61727	0.0848496	-0.155907	0.0523603	-1.0825	1.21129	-2.24004	-1.41114	1.19803
CMC_PENN_033	Penn	90	7.5	female	Schizophrenia	Black or African American	-0.80625	-0.214931	-0.0687479	0.330294	-0.686526	-0.18378	0.736707	0.610844	0.390715	0.273872	-0.740279	-1.33005	-1.84584	-0.0375382	0.602051	0.048865	1.06772	0.508691	-0.577275
CMC_PENN_071	Penn	87	6.5	female	Schizophrenia	White	-0.333482	-0.771861	-1.71834	0.212758	-1.38629	-0.81425	-0.0495058	-0.47931	-0.114859	-0.746369	1.97231	-0.625836	-0.100335	0.181673	-0.20368	-0.172965	-0.465811	-0.397061	0.56268
CMC_PENN_022	Penn	36	6	female	control	White	0.504762	-0.186005	-1.16451	1.13064	-0.522173	0.507764	1.33706	-1.26499	1.28994	1.71442	-0.912705	1.20069	-0.09581	1.71993	1.12701	0.0261243	2.13176	2.67811	-0.152647
CMC_PENN_057	Penn	81	5	male	Schizophrenia	White	-1.69951	-0.669789	-1.38055	0.0929032	-0.398417	-0.891785	0.299897	-1.27236	0.156401	1.60516	-0.248178	-1.14292	-0.532235	0.371673	1.48434	-1.31512	0.396854	0.94155	-0.871093
CMC_PENN_006	Penn	68	15	female	control	White	0.330524	1.16325	1.42882	-1.09903	-0.61924	0.890183	-2.10632	0.330882	-0.392565	-1.72047	1.52338	0.618828	0.64551	-0.365612	-2.37464	1.0424	-2.21529	-1.51264	1.13546
CMC_PENN_095	Penn	89	12.5	female	Schizophrenia	White	-1.50312	-0.00953645	0.29397	0.392933	1.74995	-0.223845	0.290894	-1.04458	1.18275	-0.256134	0.932885	-0.998129	0.322476	-0.768511	0.0227445	-0.4283	0.620536	-0.193952	-0.239987
CMC_PENN_091	Penn	90	16	female	Schizophrenia	White	0.256164	-0.485212	0.534663	0.525733	-0.382654	-0.749199	0.312115	-0.709371	0.783567	0.145401	0.190257	0.353068	2.00045	-1.05471	0.14639	-0.691648	0.240244	-0.452836	-0.188091
CMC_PENN_089	Penn	81	20	male	Schizophrenia	White	0.189783	-0.646728	-0.443425	0.964115	0.0320591	-0.697641	0.733361	-0.767484	-1.81846	1.05122	-0.148173	-0.325602	-0.0254198	0.859174	0.995462	-0.777235	0.554455	0.612198	-0.772362
CMC_PENN_100	Penn	82	7	female	Schizophrenia	White	-0.330926	-0.613948	-1.35273	-0.0588532	-0.232711	-0.879472	0.675784	1.16053	0.202258	0.113015	0.0878193	-0.938344	-0.800641	0.74465	0.366194	-0.454681	0.299222	0.631959	-0.459467
CMC_PENN_029	Penn	61	6	male	control	White	0.139169	1.3405	0.27515	0.94854	-2.22687	-0.404508	0.166579	1.05516	0.0109771	0.767896	1.16527	-0.181503	0.348717	1.06447	0.710619	0.967846	1.68169	1.3128	0.782337
CMC_PENN_003	Penn	67	15	male	control	White	-1.45311	-1.45969	-0.518695	-0.560249	-0.844807	-0.863486	0.0674598	-0.109406	-0.560912	-0.979628	-1.25621	-1.0619	0.042724	-0.88775	-0.528167	-0.93931	-1.53911	-1.18988	-1.24982
CMC_PENN_062	Penn	82	19.5	male	Schizophrenia	White	-0.644971	-0.508977	-1.37149	0.109372	-0.937734	-1.17241	1.04945	-0.642723	0.544905	0.882172	-0.368676	-0.594016	0.687275	0.294811	0.919812	-0.717895	1.58059	1.34384	-0.739031
CMC_PENN_017	Penn	90	5	female	control	White	-1.09443	-0.391303	0.951821	-0.173595	-0.213311	0.904628	-0.939958	0.302603	0.09606	-0.790713	0.544806	-0.812358	0.878546	-1.071	-0.789197	-0.424062	-1.10042	-1.17943	-0.129501
CMC_PENN_046	Penn	70	17.5	female	Schizophrenia	White	-0.792964	-0.683734	0.322071	-1.33763	0.626223	-0.232502	-0.443118	0.574477	-0.365802	0.26335	-1.58081	-1.35054	-1.87837	-0.333874	-0.388939	-0.61662	-0.587295	-0.514006	-1.16244
CMC_PENN_060	Penn	76	9.5	female	Schizophrenia	White	-1.02389	-0.265629	0.0346741	0.973477	0.205977	-0.779574	0.0452375	-0.310429	0.372947	0.0265488	-0.42527	-1.23585	-0.0304734	0.0716387	0.219268	-0.50015	0.0507389	-0.265171	-0.877436
CMC_PENN_079	Penn	51	16	female	control	Black or African American	-0.834503	-1.23153	0.157424	0.322089	0.623681	-0.127304	0.384122	-0.0623759	1.11217	0.511146	-1.68655	-0.480862	-1.57371	0.336236	0.204282	-0.84317	-0.630502	0.824122	-0.855353
CMC_PENN_094	Penn	86	11	female	Schizophrenia	White	0.761065	-0.961524	-0.94856	0.842364	-1.63362	-1.27164	0.963324	-1.54259	0.583819	0.452592	-0.243838	-1.08363	0.612282	0.0165306	0.579626	-0.980714	0.797337	0.237614	-0.558785
CMC_PENN_064	Penn	76	11	female	Schizophrenia	White	0.703064	1.27269	0.126173	-0.477081	-0.0278828	0.578279	-1.20815	-1.98642	0.571949	0.0276517	1.20909	0.485384	1.02287	0.362111	-0.944133	1.16383	-1.39131	-0.0849462	1.44678
CMC_PENN_098	Penn	90	8.5	male	Schizophrenia	White	-0.360334	-0.791989	-1.16476	0.403662	0.359377	-0.190451	0.80496	-0.384359	0.387702	0.627407	-0.343562	-0.669432	-1.09982	0.060735	0.670526	-0.783391	0.0818053	0.877748	-0.751015
CMC_PENN_021	Penn	69	11	male	control	White	-0.686882	-1.4593	0.385442	-0.00605197	0.0088893	-0.218984	0.22435	-0.654088	-0.521038	0.512471	-0.952797	-0.131518	0.619185	0.349018	0.169765	-1.08085	0.373704	0.522836	-1.12613
CMC_PENN_048	Penn	66	6	female	Schizophrenia	White	1.11288	0.359192	0.648378	-0.35067	1.90234	3.14762	-1.85942	-1.47159	0.861743	-1.21414	0.399056	1.3918	-0.37425	-0.101669	-1.75005	0.456082	-1.79602	-0.327571	0.70248
CMC_PENN_092	Penn	90	10.5	male	Schizophrenia	White	-0.926581	-0.756287	-0.51784	0.333994	0.196063	0.268296	0.508886	-0.357875	0.143266	0.863216	0.437522	-0.303535	1.28867	-2.04105	-0.573157	-1.28904	-1.00532	-0.679076	-0.353147
CMC_PENN_097	Penn	70	16.5	male	Schizophrenia	White	-0.3619	-0.477555	-1.36499	-0.222384	-1.90952	1.20995	1.24071	-1.71641	0.174176	0.678229	-0.797545	0.405276	0.0265001	-0.810792	0.874488	-0.973234	0.658468	-0.228927	-0.56749
CMC_PENN_066	Penn	75	15	female	Schizophrenia	White	4.44811	3.60254	1.90421	-2.124	0.285038	-1.05395	-3.45476	3.42533	-1.10131	-1.71019	1.89905	3.12172	1.31804	1.07846	-3.13964	3.8496	-2.2333	-1.90768	3.97783
CMC_PENN_087	Penn	63	5	male	control	Black or African American	-0.80262	-0.375072	-1.318	0.458624	0.429138	-0.106631	0.322665	-0.24525	0.0237366	0.528598	0.54449	-0.746831	-0.208486	-0.547533	0.470351	-0.614694	-0.204808	0.273135	-0.461987
CMC_PENN_036	Penn	76	10	female	Schizophrenia	White	-0.782574	-0.554523	-0.567674	0.18938	0.267908	-1.14041	-0.291363	-0.553719	0.528813	-0.35171	0.373253	-0.640794	0.674641	-0.0366015	-0.405572	-0.564316	0.211418	-0.116979	-0.603279
CMC_PENN_080	Penn	67	24	female	control	White	-0.356162	0.0197855	1.24823	0.616789	-0.328728	0.64142	0.0185101	1.7876	-0.544993	-0.930524	-0.444169	-0.279884	-0.784115	1.29617	-0.211006	0.178949	0.334788	0.58205	-0.0157613
CMC_PENN_082	Penn	77	17	male	Schizophrenia	White	0.564458	0.398501	-0.32557	0.503896	1.16488	0.569673	0.192342	-0.889882	0.339602	1.13471	-0.068662	0.563467	-0.680997	0.746992	0.972754	0.46882	0.85107	0.374041	0.640963
CMC_PENN_028	Penn	47	11	male	control	White	1.22731	1.0836	1.4526	-2.05081	0.634523	1.00248	-1.1684	0.797182	-0.780059	-2.23075	0.371928	1.77713	0.241819	1.14977	-1.66422	1.30268	-1.25988	-0.503491	0.619563
CMC_PENN_101	Penn	74	14	male	Schizophrenia	White	-0.562933	-0.692823	-1.20359	0.530977	-0.777749	-0.0559189	0.592353	-0.564063	0.127533	0.83025	-0.536518	-0.139176	-0.207466	0.174856	1.00912	-1.14232	0.874997	0.250705	-1.06213
CMC_PENN_024	Penn	61	20	female	control	Black or African American	0.536606	-0.275426	-0.649958	0.883448	-1.9198	0.520556	0.447775	-0.248812	-0.269514	1.92692	0.0401076	0.360102	-0.576106	1.51413	1.13728	-0.353534	0.632532	1.29647	-0.447476
CMC_PENN_037	Penn	80	11	female	Schizophrenia	White	0.829476	-0.0159531	0.776595	-0.660641	1.80087	1.61534	-0.885184	-0.506576	1.17047	-0.984972	0.664849	0.517769	1.23824	-2.29783	-1.24716	0.0898866	-0.800205	-1.54739	0.555789
CMC_PENN_072	Penn	88	7.5	female	Schizophrenia	White	-0.0191317	-0.47674	0.177957	-0.206046	-0.202303	0.997293	-0.217905	0.0669676	0.0586945	-0.122492	-0.00470158	0.167215	0.658975	-1.98392	-0.0883102	-0.300975	-0.618682	-0.715783	-0.179298
CMC_PENN_056	Penn	74	15	female	Schizophrenia	White	-0.0716745	1.13605	-0.842854	0.285451	-2.01556	-0.786165	0.641565	0.0362214	0.815304	0.656528	1.1551	-0.217283	1.31519	-1.08046	0.660238	-0.132736	0.571305	0.492054	0.62891
CMC_PENN_059	Penn	83	7.5	female	Schizophrenia	White	-0.902174	0.148091	-0.704588	0.0571765	-0.185691	-1.19463	0.22701	-0.939728	0.691494	-0.243575	0.207326	-1.32947	0.250126	0.215892	1.06125	0.110271	0.701971	-0.202114	-0.210721
CMC_PENN_009	Penn	83	3	female	control	White	0.0775762	0.900138	0.686965	0.787263	-0.303548	0.0807469	0.189272	-0.215731	0.702794	0.546177	0.903294	-0.267578	0.0639562	1.11738	0.174661	1.01997	0.516174	0.737027	0.575119
CMC_PENN_018	Penn	70	10.5	male	control	White	-0.352719	-0.0928818	-1.31856	-0.655648	-0.095551	0.543624	-0.314311	-1.1146	0.0141666	-0.281197	-0.0799329	-0.210132	1.34231	-0.152976	-0.125262	-0.365585	-1.07829	-0.497176	-0.602555
CMC_PENN_041	Penn	86	12	male	Schizophrenia	White	-0.867885	-1.26577	-0.139506	-0.0738448	1.13168	-0.915088	0.411289	0.598832	-0.720237	-0.260724	0.269182	-0.663046	-0.520694	-0.307291	-0.155564	-1.2227	-0.115753	0.12544	-0.816099
CMC_PENN_084	Penn	89	7	female	control	Black or African American	-0.505815	-0.448509	-0.555618	0.0213624	0.978365	1.37478	0.722088	0.0848745	-0.228409	0.945914	-0.55773	0.406281	-0.482088	0.809106	-0.0235774	0.0545105	-0.834854	0.241819	0.0433387
CMC_PENN_019	Penn	85	14	female	control	White	-0.576877	0.418826	0.426095	-0.725717	1.48507	-0.125903	-0.276205	-0.288177	-0.770056	-0.159539	0.0760195	-0.921497	0.500427	-3.24307	-0.0979607	0.185522	-0.857288	-0.903292	0.294945
CMC_PENN_061	Penn	86	32	male	Schizophrenia	White	0.249131	0.626787	-1.17572	-0.0473098	0.140179	0.813927	0.267985	-1.44113	0.244096	0.73473	0.785967	0.210341	1.65967	0.272116	0.656264	0.545831	-0.558953	0.106862	0.612336
CMC_PENN_099	Penn	83	7	male	Schizophrenia	White	-0.522143	0.303384	-1.91933	-0.396246	0.0932702	0.228186	-0.284592	-1.22382	-0.596575	1.13126	0.585253	-0.301341	-0.883386	-1.43972	1.4255	-0.704343	0.0496006	0.127513	-0.320652
CMC_PENN_030	Penn	88	16	female	Schizophrenia	White	-0.16452	-1.18421	0.428192	-0.328195	0.470938	-0.455072	0.53229	0.646088	-0.441825	-0.434721	-0.271767	0.47464	-0.960756	-0.106941	1.12746	-0.595593	0.777952	0.0872608	-0.963142
CMC_PENN_051	Penn	77	9.5	female	Schizophrenia	White	-1.52399	-1.93565	-1.25821	0.00569654	-0.676107	-2.17195	0.52891	0.344565	-0.248197	-0.271548	-1.23465	-2.09011	-1.17432	-2.28796	0.499635	-1.97329	0.410343	-0.250618	-1.89539
CMC_PENN_013	Penn	68	21	male	control	White	2.17439	1.1224	1.64455	-0.894857	0.910132	-0.18509	-2.47221	1.84859	-0.41957	-3.84659	1.92791	0.977632	1.70423	-0.350991	-2.80471	1.58495	-2.08075	-3.46666	1.49073
CMC_PENN_088	Penn	70	19	male	control	White	-0.537684	-0.583676	0.693916	0.358038	0.322828	-1.97789	0.622778	1.26688	-0.351192	0.542855	-0.617455	-0.865092	0.971154	-0.2724	0.0665411	-0.444198	0.590321	0.582033	-0.690333
CMC_PENN_086	Penn	85	11	female	control	White	-0.396226	-0.262	-0.553067	0.585966	-0.172229	0.296418	1.3525	-1.20521	-0.676599	0.801007	-0.638041	-0.732172	-0.564406	0.525924	1.04196	-0.183021	0.675039	1.2789	-0.0540009
CMC_PENN_043	Penn	69	14	female	Schizophrenia	Black or African American	-0.446077	-0.736551	0.455528	0.663181	0.263272	-0.189361	0.634335	2.08806	-0.934364	0.732408	-1.61245	0.28853	1.30289	1.44068	0.6767	-0.0334532	1.23433	1.4316	-0.598537
CMC_PENN_034	Penn	71	12	male	Schizophrenia	White	2.70206	2.32124	2.10373	-1.21554	0.38375	0.722289	-2.57051	0.957623	0.432766	-2.58674	1.53347	3.03087	1.10665	-1.87355	-2.29791	2.79681	-0.770425	-2.48721	2.66228
CMC_PENN_063	Penn	83	18	male	Schizophrenia	White	-0.365724	0.586457	-0.608728	0.900029	-1.19048	-1.26635	0.413804	0.812741	-0.696705	-0.557468	1.31705	-0.445967	-0.78489	1.44847	0.53414	-0.159512	0.479555	0.622469	-0.243597
CMC_PENN_081	Penn	70	36	male	control	White	0.37669	-0.296632	-0.210895	1.39701	0.183389	0.116029	1.02331	-0.0612169	0.0723895	1.03459	-0.411344	0.388286	-0.0592196	1.15259	1.87454	-0.215073	2.31617	1.81319	-0.30636
CMC_PENN_065	Penn	74	6.5	female	Schizophrenia	White	1.19033	0.437133	0.319732	-0.329455	0.739324	1.02692	-0.346308	-0.708672	0.15729	0.396254	0.0919329	1.45468	1.47037	-0.628683	-0.333162	0.364786	-1.19287	-1.43595	1.18905
CMC_PENN_010	Penn	59	13	female	control	Black or African American	0.0775309	0.4493	-1.01862	1.59102	-1.2434	-0.92829	0.755998	0.430846	0.304867	0.69922	0.439767	-0.420301	0.497996	-0.0867417	0.708678	-0.392038	1.5609	1.11387	-0.138606
CMC_PENN_053	Penn	86	7.5	female	Schizophrenia	White	0.303265	0.268958	0.231211	-0.642923	1.26743	1.33046	-0.493682	-0.628531	0.315689	-0.127602	0.238037	0.42543	-0.763367	-2.28033	-0.676156	0.319892	-1.64442	0.202316	0.755684
CMC_PENN_042	Penn	88	7	female	Schizophrenia	White	-0.0409535	0.207193	-0.264439	-0.999538	-0.649779	0.841128	0.785715	-0.357533	0.864807	0.0540411	1.07092	0.93377	0.564661	-0.288316	0.801599	0.0938125	0.996384	0.369909	0.472509
CMC_PENN_014	Penn	46	12	female	control		-0.365123	0.45815	0.197248	0.780002	0.919283	0.106485	-0.19105	-0.478001	-0.641805	0.318903	-1.46632	-0.0392705	-0.881213	1.12266	0.00266273	0.420574	0.594658	0.550098	0.418534
CMC_PENN_093	Penn	75	12	male	Schizophrenia	White	-0.086068	-1.61763	-0.817736	0.834718	0.878003	-0.486445	0.711847	0.603018	-0.710096	0.769629	-1.56851	0.0753966	-0.93056	-0.421255	1.12071	-0.664386	1.89879	1.0527	-1.13998
CMC_PENN_008	Penn	47	12	male	control	Black or African American	-1.90345	0.626366	0.463396	1.03193	1.46603	-0.691901	-0.0676779	1.03013	0.64924	-0.874691	0.99578	-0.469129	-0.984507	-0.0814278	-0.123432	0.795004	0.421813	0.0131507	0.0727075
CMC_PENN_052	Penn	76	9	female	Schizophrenia	White	-1.13401	-1.99407	-2.20626	0.742862	-0.680175	-0.00451114	1.71945	-2.90981	-0.619211	1.41367	-1.08275	-1.39632	-2.03745	-0.898089	0.826814	-3.08351	0.503469	0.720977	-2.7026
CMC_PENN_035	Penn	87	33.5	female	Schizophrenia	White	0.752634	1.03701	0.923981	0.0423451	0.888671	0.162104	0.331008	0.624857	-0.399595	-0.515448	1.70132	0.514602	-1.66345	0.296628	-0.471012	0.940119	0.00430386	-0.480028	1.37098
CMC_PENN_031	Penn	80	16	female	Schizophrenia	White	-0.623805	-0.903015	-0.451578	-0.488331	-0.648352	-0.164255	0.504399	-1.18772	-0.712843	-0.461559	-1.07604	-0.811737	-1.16537	-1.03433	-0.240551	-1.02018	-1.10166	-0.509205	-0.718744
CMC_PENN_032	Penn	86	30	male	Schizophrenia	White	2.26449	0.46442	0.582009	-0.641403	1.01024	0.9387	-1.38285	1.01688	0.221844	-1.64454	0.751749	1.72	1.19921	1.05478	-1.91044	0.917934	-1.6347	-1.97341	0.774718
CMC_PENN_026	Penn	29	12	male	control	White	0.0714143	0.312867	1.46371	0.090802	-0.0170451	1.5284	0.337457	1.24322	0.316518	-0.556527	0.224761	0.661589	0.486075	-0.306376	-1.34647	0.581094	-0.00343352	0.499695	0.0866739
CMC_PENN_096	Penn	71	10	male	Schizophrenia	White	0.390128	-0.148918	0.399925	0.819045	-0.482669	-1.69751	0.617525	1.0066	-0.500615	-0.367127	0.470511	-0.37192	1.64073	-1.03147	-0.395992	-0.0700689	0.894974	-0.322807	-0.129258
CMC_PENN_040	Penn	75	11	female	Schizophrenia	White	-0.284823	-1.43282	-0.851046	0.746316	0.974351	1.1801	0.344308	-0.262384	-1.44695	0.377558	-1.04662	0.162565	-2.16896	0.359002	0.488005	-0.26763	-0.154016	-0.330582	-0.862823
CMC_PENN_070	Penn	90	6	female	Schizophrenia	White	0.461964	1.81249	0.290616	-0.187632	2.01843	0.617163	-0.199255	0.0658277	0.218189	-0.595273	2.15828	1.59082	0.451544	-1.45278	0.488456	1.421	0.119219	-0.276347	1.31411
CMC_PENN_025	Penn	85	7	male	control	White	-0.246407	-0.459234	-0.473888	-0.425859	0.881904	0.0429921	-0.109705	0.227393	0.176507	-0.479263	-0.337486	-0.280575	-1.1585	0.437896	-0.18093	-0.214728	-0.645999	-1.74978	-0.461484
CMC_PENN_004	Penn	90	15	female	control	White	-0.266929	-0.245227	0.929514	-0.520943	-0.492111	-1.17018	-0.0514739	0.136262	-0.392813	0.19198	0.434724	-0.533638	-0.247927	0.200838	-0.332833	-0.474927	-0.296951	-1.0099	-0.648417
CMC_PENN_058	Penn	89	20	female	Schizophrenia	White	0.101685	-0.436312	-0.672843	0.269067	-0.955158	-1.49465	0.931496	0.981853	0.244229	0.586824	-0.231772	-0.853736	-0.863462	-1.57054	0.971385	-0.571746	0.501893	0.00533284	-0.635627
CMC_PENN_049	Penn	39	17.5	female	Schizophrenia	Black or African American	-0.49769	-0.438576	-0.233619	0.5218	0.549794	-0.495077	-0.162503	0.34944	0.211448	0.670089	0.402653	0.0704862	-1.15596	0.992333	0.267226	-0.214225	-0.455341	0.787139	-0.37993
CMC_PENN_090	Penn	81	13	female	Schizophrenia	White	1.76945	-0.312166	2.41849	-0.484907	1.47787	-0.170232	-1.16042	1.87809	-0.0396622	-1.39336	-1.59581	1.44467	-1.30751	1.49021	-1.4123	0.402908	-0.95761	0.477012	0.154216
CMC_PENN_074	Penn	72	11.5	female	Schizophrenia	White	-0.864063	-0.0143785	-0.992895	0.76271	-0.450108	-1.36278	0.408855	-1.31987	0.407919	-0.160131	1.29368	-0.901759	0.0956492	-0.0974314	0.834904	-0.037564	0.595581	0.210164	-0.0971875
CMC_PENN_038	Penn	89	15	male	Schizophrenia	White	0.284705	-0.159862	1.11464	-0.709603	0.123964	-0.154969	0.274933	0.0366572	0.703892	-0.817469	-0.0505595	-0.430593	0.650466	0.436552	-0.226644	0.15818	-0.490367	-1.17271	0.218087
CMC_PENN_012	Penn	68	32	female	control	Black or African American	0.611362	-0.0529474	0.157792	0.481649	-0.948934	-0.4401	0.850364	0.480306	0.757197	0.150721	-1.12718	-0.18791	-0.539639	1.1138	0.228018	0.337731	0.580419	0.778229	-0.0968319
CMC_PENN_016	Penn	82	5	female	control	White	0.666848	1.40518	1.77894	0.565559	-1.11239	1.20919	-0.0156327	0.484771	0.766596	0.499154	0.287864	0.589093	1.42911	0.0973597	0.270092	1.22663	0.724077	0.728922	1.22406
CMC_PENN_015	Penn	72	13.5	male	control	White	-0.0589086	0.484827	0.0381854	0.864622	-1.81198	-1.0295	-0.0478844	-0.420625	0.395203	-0.200027	1.12858	-0.31081	1.9267	0.340005	0.525353	0.419926	0.757767	-0.306114	0.543506
CMC_PENN_050	Penn	69	13.5	male	Schizophrenia	White	1.87267	0.650086	2.27717	-0.477591	0.990479	0.700394	-0.296705	1.18905	1.12825	-2.39742	-0.225561	2.12335	-1.45958	0.868131	-1.62351	1.38517	-0.492279	0.43473	1.18479
CMC_PENN_002	Penn	74	7.5	male	control	Black or African American	-0.633065	-0.360714	-0.324839	0.908163	0.28983	-1.39605	0.116248	0.57823	-1.08596	0.314752	-0.152203	-1.24786	-0.203719	-0.635152	-0.13631	-0.474725	0.338133	-0.298594	-0.337984
CMC_PENN_085	Penn	74	6	female	control	White	-0.236017	0.541987	1.9414	-6.46114	1.061	1.34907	-0.800674	0.750383	-7.61134	-1.17975	-1.57091	-0.411488	-0.105148	1.29087	-1.71514	0.663678	-0.782548	-0.619005	1.57624
CMC_PENN_047	Penn	78	19	male	Schizophrenia	White	0.876175	0.650898	1.04736	-0.0113857	0.849293	1.24999	-1.30493	-0.0645659	1.10685	-0.732521	0.0764015	0.847153	0.296566	-0.557965	-0.336021	0.637903	-0.311777	-1.52336	0.852641
CMC_PENN_023	Penn	76	4	male	control	Black or African American	1.25952	0.878216	1.00997	0.801082	1.50604	1.10327	-1.1507	0.97892	-0.181022	0.322357	0.34642	1.56347	1.15774	0.349289	-0.573924	0.651456	0.0997837	0.66442	1.15345
CMC_PENN_011	Penn	42	16	male	control	White	-0.784286	0.306245	-0.232274	0.73477	-1.99964	-0.687981	0.651955	0.689467	-0.0337874	0.967396	0.664851	-1.18095	-0.913735	0.819326	0.877985	0.161259	1.36829	1.12621	-0.606243
CMC_PENN_054	Penn	26	48	male	Schizophrenia	White	-0.739103	-1.98346	-1.50743	0.566821	-1.63744	2.74431	0.520789	-0.810816	-0.245655	1.5838	-1.97088	0.613592	-1.8902	0.998443	-0.00863484	-1.53417	0.907738	1.41535	-1.48
CMC_PENN_005	Penn	78	19	female	control	White	1.58077	3.44292	0.3193	-0.962868	1.72343	0.47182	-4.50804	-1.3933	0.564397	-2.34052	2.10874	2.59059	1.05737	0.0757905	-2.7297	2.77397	-1.7299	-2.20574	2.66516
CMC_PENN_007	Penn	65	19	female	control	White	0.19479	0.852745	0.278277	-0.255221	0.242735	0.0745727	-0.263344	-0.188639	0.196548	-0.1665	-1.10792	-0.143588	-0.614514	0.83523	-0.167988	0.851455	-0.542168	-0.107658	0.219907
CMC_PENN_068	Penn	79	7	male	Schizophrenia	White	-0.249773	0.0213418	0.455541	-0.413623	0.580264	1.28314	-0.263985	0.340871	0.160564	0.7366	-1.10377	-0.117625	0.239593	-0.318364	0.246453	-0.144237	-0.230352	0.216639	0.167257
CMC_PENN_075	Penn	82	7	male	Schizophrenia	White	-0.101356	0.00567715	0.628012	-0.138959	-1.77994	-0.474748	0.164443	-0.806594	0.596947	0.0371321	0.587907	0.0594173	1.54236	-1.08181	0.36865	-0.194527	-0.879776	-0.528668	-0.122262
CMC_PENN_073	Penn	86	12	female	Schizophrenia	White	1.70668	1.22422	0.291988	-0.264219	0.0212198	1.28191	-0.820618	0.697143	0.452358	0.970294	0.362086	1.70223	0.395817	0.148383	0.453036	1.37166	0.232006	0.0301527	1.06597
CMC_PENN_067	Penn	78	20	female	Schizophrenia	White	0.22968	0.170312	0.606688	0.537885	-0.510598	-1.52784	0.604685	0.750006	0.549425	0.147366	0.33935	-0.221423	0.218334	1.29147	0.870711	0.383533	1.79356	1.4006	0.271572
CMC_PENN_039	Penn	81	9	male	Schizophrenia	White	-0.155668	-1.04843	-0.723876	0.294298	-0.719351	-1.36292	0.870308	0.874689	-0.448497	0.138217	-0.972749	-1.77212	-0.661923	1.18873	0.835034	-1.36605	0.88689	0.340412	-1.42364
CMC_PENN_020	Penn	73	8	male	control	Black or African American	-1.23752	-0.00476807	-1.41481	0.57667	0.578152	-0.504488	0.944541	-0.670227	0.410248	0.886721	0.704615	-0.718194	0.029755	-0.29297	0.867867	-0.51967	-0.219263	-0.258663	-0.558283
