# Supplementary material for: Cortical GABAergic Neuron Dysregulation in Schizophrenia Is Age Dependent
Source: Biol Psychiatry Glob Open Sci. 2025 Sep 8;6(1):100606. doi: 10.1016/j.bpsgos.2025.100606 (PMC12556227; doi:10.1016/j.bpsgos.2025.100606)
Supplement: Key Resources Table [file mmc3.xlsx]

## Sheet: Example Table
KEY RESOURCES TABLE
Resource Type	Specific Reagent or Resource	Source or Reference	Identifiers	Additional Information
Add additional rows as needed for each resource type	Include species and sex when applicable.	Include name of manufacturer, company, repository, individual, or research lab. Include PMID or DOI for references; use “this paper” if new.	Include catalog numbers, stock numbers, database IDs or accession numbers, and/or RRIDs. RRIDs are highly encouraged; search for RRIDs at https://scicrunch.org/resources.	Include any additional information or notes if necessary.
Software; Algorithm	edgeR (Empirical analysis of Digital Gene Expression in R)	Bioconductor; Robinson MD et al. 2010, Bioinformatics 26:139–140. DOI 10.1093/bioinformatics/btp616	RRID: SCR_012802
Software; Algorithm	limma-voom (Linear Models for Microarray / RNA-seq Data)	Bioconductor; Ritchie ME et al. 2015, Nucleic Acids Res 43:e47. DOI 10.1093/nar/gkv007	RRID: SCR_010943
Software; Algorithm	MarkerGeneProfile R package (cell-type marker summarisation)	GitHub https://github.com/oganm/markerGeneProfile; Mancarci BO et al. 2017, eNeuro 4:ENEURO.0212-17.2017. DOI 10.1523/ENEURO.0212-17.2017	N/A
Software; Algorithm	dtangle (bulk-tissue deconvolution)	CRAN https://cran.r-project.org/package=dtangle; Hunt GJ et al. 2019, Bioinformatics 35:2093–2099. DOI 10.1093/bioinformatics/bty926	N/A
Software; Algorithm	Seurat v5 (single-cell RNA-seq QC & analysis)	Satija Lab https://satijalab.org/seurat; Stuart T et al. 2019, Cell 177:1888–1902. DOI 10.1016/j.cell.2019.05.031	RRID: SCR_016341
Software; Algorithm	metafor (meta-analysis in R)	CRAN https://cran.r-project.org/package=metafor; Viechtbauer W 2010, J. Stat. Softw. 36:1–48. DOI 10.18637/jss.v036.i03	RRID: SCR_003450
Software; Algorithm	Github Repository (computational code used in the manuscript)	https://github.com/realdanielkiss/interneurons_scz_2025	N/A
